# Supplementary material for: Unusual interplay of contrasting selective pressures on β-defensin genes implicated in male fertility of the Buffalo (Bubalus bubalis)
Source: BMC Evol Biol. 2019 Nov 26;19:214. doi: 10.1186/s12862-019-1535-8 (PMC6878701; doi:10.1186/s12862-019-1535-8)
Supplement: Supplementary file 1 — Additional file 1. Orthologs of BDs. CDS & protein sequence data for 30 BDs in all the species. The data for gene loci, coordinates, orientation etc. is available on request. [file 12862_2019_1535_MOESM1_ESM.zip]

Archive with 30 entries (30 files):
- Additional sheets 1.0-1.29 -orthologs of beta defensisn/1.0) BD-1 like.xlsx
- Additional sheets 1.0-1.29 -orthologs of beta defensisn/1.1) BD-15.xlsx
- Additional sheets 1.0-1.29 -orthologs of beta defensisn/1.10) BD-113.xlsx
- Additional sheets 1.0-1.29 -orthologs of beta defensisn/1.11) BD-114.xlsx
- Additional sheets 1.0-1.29 -orthologs of beta defensisn/1.12) BD-115.xlsx
- Additional sheets 1.0-1.29 -orthologs of beta defensisn/1.13) BD-116.xlsx
- Additional sheets 1.0-1.29 -orthologs of beta defensisn/1.14) BD-118.xlsx
- Additional sheets 1.0-1.29 -orthologs of beta defensisn/1.15) BD-119.xlsx
- Additional sheets 1.0-1.29 -orthologs of beta defensisn/1.16) BD-121.xlsx
- Additional sheets 1.0-1.29 -orthologs of beta defensisn/1.17) BD-122.xlsx
- Additional sheets 1.0-1.29 -orthologs of beta defensisn/1.18) BD-123.xlsx
- Additional sheets 1.0-1.29 -orthologs of beta defensisn/1.19) BD-124.xlsx
- Additional sheets 1.0-1.29 -orthologs of beta defensisn/1.2) BD-43 LIKE.xlsx
- Additional sheets 1.0-1.29 -orthologs of beta defensisn/1.20) BD-125.xlsx
- Additional sheets 1.0-1.29 -orthologs of beta defensisn/1.21) BD-126.xlsx
- Additional sheets 1.0-1.29 -orthologs of beta defensisn/1.22) BD-127.xlsx
- Additional sheets 1.0-1.29 -orthologs of beta defensisn/1.23) BD-128.xlsx
- Additional sheets 1.0-1.29 -orthologs of beta defensisn/1.24) BD-129.xlsx
- Additional sheets 1.0-1.29 -orthologs of beta defensisn/1.25) BD-130.xlsx
- Additional sheets 1.0-1.29 -orthologs of beta defensisn/1.26) BD-132.xlsx
- Additional sheets 1.0-1.29 -orthologs of beta defensisn/1.27) BD-133.xlsx
- Additional sheets 1.0-1.29 -orthologs of beta defensisn/1.28) BD-134.xlsx
- Additional sheets 1.0-1.29 -orthologs of beta defensisn/1.29) BD-136.xlsx
- Additional sheets 1.0-1.29 -orthologs of beta defensisn/1.3) BD-103.xlsx
- Additional sheets 1.0-1.29 -orthologs of beta defensisn/1.4) BD-104.xlsx
- Additional sheets 1.0-1.29 -orthologs of beta defensisn/1.5) BD-105.xlsx
- Additional sheets 1.0-1.29 -orthologs of beta defensisn/1.6) BD-107.xlsx
- Additional sheets 1.0-1.29 -orthologs of beta defensisn/1.7) BD-109.xlsx
- Additional sheets 1.0-1.29 -orthologs of beta defensisn/1.8) BD-110.xlsx
- Additional sheets 1.0-1.29 -orthologs of beta defensisn/1.9) BD-112.xlsx
