# Supplementary material for: Unusual interplay of contrasting selective pressures on β-defensin genes implicated in male fertility of the Buffalo (Bubalus bubalis)
Source: BMC Evol Biol. 2019 Nov 26;19:214. doi: 10.1186/s12862-019-1535-8 (PMC6878701; doi:10.1186/s12862-019-1535-8)
Supplement: Supplementary file 1 — Additional file 1. Orthologs of BDs. CDS & protein sequence data for 30 BDs in all the species. The data for gene loci, coordinates, orientation etc. is available on request. [file 12862_2019_1535_MOESM1_ESM.zip › Additional sheets 1.0-1.29 -orthologs of beta defensisn/1.0) BD-1 like.xlsx]

## Sheet: cds
>BuBD-1 LIKE
ATGAGGGTCCTCCACCTGCTGCTGCTGGCCCTCGGCCTGCTCCTCTCCCAGCTGGGCCCAGGTGCCGGCCAGCTTACGGC
TCTCGGCCAGCGGTCTGACAGCTACATATGTGCCAGGAAAGGGGGGACCTGCAACCTATCGCCCTGCCCCCTCTACAACA
GGATCGAAGGCACCTGCTACAGGGGCAAAGCCAAGTGCTGCATCCGTTGA
>BIBD-1
ATGAGGCTCTTCTGCCTTCTCTTTGCGTTGCTCTTCTTGTTCTTGCTGCCTGTTT
CAGGCAACGGCGGCATCATAAGCGGGTTACAAAGGTATTATTGCAAAATAAGAAGCGGCCGTGTGCTCTGATTGGCTGTCTTCCAAAGGAGGAACAGATAGGCCGCTGTTCCCTGAGGGGCCGAAAATGCTGCCGGAAGAAGAAATGA
>BBD 1 PRE
ATGAGGCTCCATCACCTGCTCCTCGAGCTCCTCTTCGTGGTCCTGTCTGCTGGGTCAGGAATAAGTGATTTTGCAAGCTG
CCATACGAATGGAGGCATCTGTTTGCCGAACAGGTGCCCTGGACACATGATACAGATTGGCATCTGTTTCCGGCCCCGAG
TAAAATGCTGCAGGTCGTGGTAA
>bibibd 1 PRE
ATGAGGGTCCTCCGCCTGCTGCTGCTGGCCCTCGGCCTGCTCCTCTCCCAGCTGGGCCCAGGTG
CAGGTGCCAGCGAGCTTACGGCTCTCGGCCAGCGGTCTGACAGCTACATATGTGCCAGGAAAGGGGGGACCTGCAACCTA
TCGCCCTGCCCCCTCTACAACAGGATGGAAGGCACCTGCTACAGGGGCAAAGCCAAGTGCTGCATCCGTTGA
>BrBD 1 PRE
ATGAGGCTCCATCACCTGCTCCTCGAGCTCCTCTTCGTGGTCCTGTCTGCTGGGTCAGGAATAAGTGATTTTGCAAGCTG
CCATACGAATGGAGGCATCTGTTTGCCGAACAGGTGCCCTGGACACATGATACAGATTGGCATCTGTTTCCGGCCCCGAG
TAAAATGCTGCAGGTCGTGGTAA
>CaBD-1 LIKE
ATGAGGGTCCTCTACCTGCTGCTGCTGACACTCTGCCTGCTCGCCTCACCGCTGGCCACAGGTGTCAGCCTCCTTACAGG
TCTCGGCCAGAGGTCTGACCACTACATATGTGCCAAGAAAGGGGGGACCTGCAACTTCTCCCCCTGCCCACTCTTCAACA
GGATCGAAGGCACCTGTTACAGCGGGAAGGCCAAGTGCTGCATCCGTTGA
>CabBD-1 LIKE
ATGAGGGTCCTCTACCTGCTGCTGCTGACACTCTGCCTGCTCGCCTCACCGCTGGCCACAGGTGTCAGCCTCCTTACAGG
TCTCGGCCAGAGGTCTGACCACTACATATGTGCCAAGAAAGGGGGGACCTGCAACTTCTCCCCCTGCCCACTCTTCAACA
GGATCGAAGGCACCTGTTACAGCGGGAAGGCCAAGTGCTGCATCCGTTGA
>GBD-1
ATGAGGCTCCATCACCTGCTCCTCGCGCTCTTCTTCCTGGTCCTGTCTGCTGGGTCAGGATTTACTCAAGGAATAATAAA
TCATCGAAGCTGCCATAGGATTAAAGGCGTCTGTGCGCCGGACAGGTGCCCTAGAAACATGAGACAGATTGGCACCTGTC
ACGGGCCCCCAGTAAAATGCTGCAGAAAGAAGTAA
>FeBD 1 PRE
ATGAAGGCTCTCTGCTTCCTGCTGCTGGCGCTGTGCCTCCTCTCCCGCCTGGCCCCAGGTG
CAGGTGCTGCCTTTCTCACGGGTCTCGGCCAGCGGTCTGACCACTACATATGTGCCAGGAAAGGAGGAACCTGTAACTTTTCTCCATGCCCACTTTTTACCAGGATCGATGGCACCTGCTATGGTGGAAAGGCCAAGTGCTGCATGCGCTGA
>CBD 1 PRE
atgaggcctctctacttgctgctgctgcttctgtgccttctcttctcctacctgcccccaggtgctggcttccttacgggtatcggccagaggtctgaccagtacatctgtgccaggaaaggaggcacctgcaacttctccccttgcccgctctttaccaggatcgatggcacctgttaccgcgggaaggccaagtgctgcatgccttga
>EBD-1 LIKE
ATGAGGGCACCCTACTTTCTGCTGCTGACCCTCTGCCTCTTCTGCTGCCAGATGTCCTCAGGTG
TGTCCCAGGTGTCGGCTATCTCACGGGTCTCGGCCACAGGTCTGACCATTACATCTGTGCCAGGAGTGGCGGCACCTGTC
ACTTCTCCTCTTGCCCGCTCTTCACCAAGATTGAGGGCACTTGTTACGGCGGGAAGGCCAAGTGCTGCCTCTGA
>LBD-1 LIKE
>HBD 1
ATGAGAACTTCCTACCTTCTGCTGTTTACTCTCTGCTTACTTTTGTCTGAGATGGCCTCAGGTGGTAACTTTCTCACAGG
CCTTGGCCACAGATCTGATCATTACAATTGCGTCAGCAGTGGAGGGCAATGTCTCTATTCTGCCTGCCCGATCTTTACCA
AAATTCAAGGCACCTGTTACAGAGGGAAGGCCAAGTGCTGCAAGTGA
>OcBD-1 LIKE
ATGCGAATCCACTACTTGCTGCTGTTGACATTCTGCTTCCTCTTCTTCCAGACCGTCCCAGGT
CAGGTGCTGACCTGCTCACAGGTCTCGGCCACAGATCTGACCATTACAAATGCGCCAAGAATGGAGGAACCTGTCACTAT
TCTTCTTGCCCGCTCTTTTCCAAAATCGAGGGTACCTGCTACGGAGGGCGAGCCAAGTGCTGCATATGA
>OVTbd-1 LIKE
>OBD-1 LIKE
ATGAGGGTCCTCCACCTGCTGCTGCTGGCCCTCGGCCTGCTCCTCTCCCAGCTGGGCCCAGGTGCCGGCCAGCTTACGGC
TCTCGGCCAGCGGTCTGACAGCTACATATGTGCCAGGAAAGGGGGGACCTGCAACCTATCGCCCTGCCCCCTCTACAACA
GGATCGAAGGCACCTGCTACAGGGGCAAAGCCAAGTGCTGCATCCGTTGA
>YBD-1 LIKE
ATGAGGCTCTTCTGCCTTCTCTTTGCGTTGCTCTTCTTGTTCTTGCTGCCTGTTT
CAGGCAACGGCGGCATCATAAGCGGGTTACAAAGGTATTATTGCAAAATAAGAAGCGGCCGTGTGCTCTGATTGGCTGTCTTCCAAAGGAGGAACAGATAGGCCGCTGTTCCCTGAGGGGCCGAAAATGCTGCCGGAAGAAGAAATGA

## Sheet: e1 cds
>BuBD-1 LIKE
ATGAGGGTCCTCCACCTGCTGCTGCTGGCCCTCGGCCTGCTCCTCTCCCAGCTGGGCCCAGGT
>BIBD 1 LIKE
ATGAGGCTCTACTACCTTCTCTTTGCGTTGCTCTTCTTGTTCTTGCTGCCTGTTCCAGGT
>BBD 1 PRE
ATGAGGCTCCATCACCTGCTCCTCGAGCTCCTCTTCGTGGTCCTGTCTGCTGGGTCA
>bibibd 1 PRE
ATGAGGGTCCTCCGCCTGCTGCTGCTGGCCCTCGGCCTGCTCCTCTCCCAGCTGGGCCCAGGT
>BrBD 1 PRE
ATGAGGCTCCATCACCTGCTCCTCGAGCTCCTCTTCGTGGTCCTGTCTGCTGGGTCAGGAATAAGTGATTTTGCAAGC
>GBD-1 LIKE
ATGAGGGTCCTCCGCCTGCTGCTGCTGGCCCTCAGCCTGCTCCTCTCCCAGCTGGGCCCA
>FeBD 1 PRE
ATGAAGGCTCTCTGCTTCCTGCTGCTGGCGCTGTGCCTCCTCTCCCGCCTGGCCCCA
>CaBD-1 LIKE
ATGAGGGTCCTCTACCTGCTGCTGCTGACACTCTGCCTGCTCGCCTCACCGCTGGCCACAGGT
>CaBD-1 LIKE
ATGAGGGTCCTCTACCTGCTGCTGCTGACACTCTGCCTGCTCGCCTCACCGCTGGCCACAGGT
>CBD 1 PRE
atgaggcctctctacttgctgctgctgcttctgtgccttctcttctcctacctgccccca
>EBD-1 LIKE
ATGAGGGCACCCTACTTTCTGCTGCTGACCCTCTGCCTCTTCTGCTGCCAGATGTCCTCAGG
>LBD-1 LIKE
>HBD-1
ATGAGAACTTCCTACCTTCTGCTGTTTACTCTCTGCTTACTTTTGTCTGAGATGGCCTCAGGT
>OcBD-1 LIKE
ATGCGAATCCACTACTTGCTGCTGTTGACATTCTGCTTCCTCTTCTTCCAGACCGTCCCA
>OVTbd-1 LIKE
>OBD-1 LIKE
ATGAGGGTCCTCCACCTGCTGCTGCTGGCCCTCGGCCTGCTCCTCTCCCAGCTGGGCCCA
>YBD-1 LIKE
ATGAGGCTCTTCTGCCTTCTCTTTGCGTTGCTCTTCTTGTTCTTGCTGCCTGT

## Sheet: e2 cds
>BuBD-1 LIKE
gCCGGCCAGCTTACGGCTCTCGGCCAGCGGTCTGACAGCTACATATGTGCCAGGA
AAGGGGGGACCTGCAACCTATCGCCCTGCCCCCTCTACAACAGGATCGAAGGCACCTGCT
ACAGGGGCAAAGCCAAGTGCTGCATCCGT
>BIBD 1 LIKE
AACGGCGGCATCATAAGCGGGTTACAAAGGTATTATTGCAAAATAAGAAGCGGCCGGTGTGCTCTGATTGGCTGCCTTCCAAAGGAGGAACAGATAGGCCGCTGTTCACTGAGTGGCCGAAAATGCTGCCGGAAGAAGAAA
>BBD 1 PRE
GGAATAAGTGATTTTGCAAGCTGCCATACGAATGGAGGCATCTGTTTGCCGAACAGGTGCCCTGGACACATGATACAGA
TTGGCATCTGTTTCCGGCCCCGAGTAAAATGCTGCAGGTCGTGG
>bibibd 1 PRE
GCAGGTGCCAGCGAGCTTACGGCTCTCGGCCAGCGGTCTGACAGCTACATATGTGCCAGGAAAGGGGGGACCTGCAACCTATCGCCCTGCCCCCTCTACAACAGGATGGAAGGCACCTGCT
ACAGGGGCAAAGCCAAGTGCTGCATCCGT
>BrBD 1 PRE
TGCCATACGAATGGAGGCATCTGTTTGCCGAACAGGTGCCCTGGACACATGATACAGATTGGCATCTGTTTCCGGCCCCGAG
TAAAATGCTGCAGGTCGTGG
>GBD-1
GGATTTACTCAAGGAATAATAAATCATCGAAGCTGCCATAGGATTAAAGGCGTCTGTGCGCCGGACAGGTGCCCTAGAAACATGAGACAGATTGGCACCTGTCACGGGCCCCCAGTAAAATGCTGCAGAAAGAAG
>FeBD 1 PRE
GGTGCTGCCTTTCTCACGGGTCTCGGCCAGCGGTCTGACCACTACATATGTGCCAGGAAAGGAGGAACCTGTAACTTTTCTCCATGCCCACTTTTTACCAGGATCGATGGCACCTGCTATGGTGGAAAGGCCAAGTGCTGCATGCGC
>CaBD-1 LIKE
GTCAGCCTCCTTACAGGTCTCGGCCAGAGGTCTGACCACTACATATGTGCCAAGAAAGGGGGGACCTGCAAC
TTCTCCCCCTGCCCACTCTTCAACAGGATCGAAGGCACCTGTTACAGCGGGAAGGCCAAGTGCTGCATCCGT
>CadBD-1 LIKE
GTCAGCCTCCTTACAGGTCTCGGCCAGAGGTCTGACCACTACATATGTGCCAAGAAAGGGGGGACCTGCAACTTCTCCCCCTGCCCACTCTTCAACAGGATCGAAGGCACCTGTTACAGCGGGAAGGCCAAGTGCTGCATCCGT
>CBD 1 PRE
Ggtgctggcttccttacgggtatcggccagaggtctgaccagtacatctgtgccaggaaaggaggcacctgcaacttctccccttgcccgctctttaccaggatcgatggcacctgttaccgcgggaaggccaagtgctgcatgcct
>EBD-1 LIKE
TGTGTCCCAGGTGTCGGCTATCTCACGGGTCTCGGCCACAGGTCTGACCATTACATCTGTGCCAGGAGTGGCGGCACCTGTC
ACTTCTCCTCTTGCCCGCTCTTCACCAAGATTGAGGGCACTTGTTACGGCGGGAAGGCCAAGTGCTGCCTC
>HBD-1
GGTAACTTTCTCACAGGCCTTGGCCACAGATCTGATCATTACAATTGCGTCAGCA
GTGGAGGGCAATGTCTCTATTCTGCCTGCCCGATCTTTACCAAAATTCAAGGCACCTGTT
ACAGAGGGAAGGCCAAGTGCTGCAAG
>OcBD-1 LIKE
GGTGCTGACCTGCTCACAGGTCTCGGCCACAGATCTGACCATTACAAATGCGCCAAGAATGGAGGAACCTGTCACTAT
TCTTCTTGCCCGCTCTTTTCCAAAATCGAGGGTACCTGCTACGGAGGGCGAGCCAAGTGCTGCATA
>OVTbd-1 LIKE
>OBD-1 LIKE
gGTGCCGGCCAGCTTACGGCTCTCGGCCAGCGGTCTGACAGCTACATATGTGCCAGGAAAGGGGGGACCTGCAACCTATCGCCCTGCCCCCTCTACAACA
GGATCGAAGGCACCTGCTACAGGGGCAAAGCCAAGTGCTGCATCCGT
>YBD-1 LIKE
TTCAGGCAACGGCGGCATCATAAGCGGGTTACAAAGGTATTATTGCAAAATAAGAAGCGGCCGTGTGCTCTGATTGGCTGTCTTCCAAAGGAGGAACAGATAGGCCGCTGTTCCCTGAGGGGCCGAAAATGCTGCCGGAAGAAGAAA

## Sheet: protein
>BuBD-1
MRVLHLLLLALGLLLSQLGPGAGQLTALGQRSDSYICARKGGTCNLSPCPLYNRIEGTCYRGKAKCCIR
>BIBD-1
MRLFCLLFALLFLFLLPVSGNGGIISGLQRYYCKIRSGRVL-LAVFQRRNR-AAVP-GAENAAGRRN
>BBD 1 PRE
MRLHHLLLELLFVVLSAGSGISDFASCHTNGGICLPNRCPGHMIQIGICFRPRVKCCRSW
>bibibd 1 PRE
MRVLRLLLLALGLLLSQLGPGAGASELTALGQRSDSYICARKGGTCNLSPCPLYNRMEGTCYRGKAKCCIR
>BrBD 1 PRE
MRLHHLLLELLFVVLSAGSGISDFASCHTNGGICLPNRCPGHMIQIGICFRPRVKCCRSW
>GBD-1
MRLHHLLLALFFLVLSAGSGFTQGIINHRSCHRIKGVCAPDRCPRNMRQIGTCHGPPVKCCRKK
>FeBD 1 PRE
MKALCFLLLALCLLSRLAPGAGAAFLTGLGQRSDHYICARKGGTCNFSPCPLFTRIDGTCYGGKAKCCMR
>CaBD-1
MRVLYLLLLTLCLLASPLATGVSLLTGLGQRSDHYICAKKGGTCNFSPCPLFNRIEGTCYSGKAKCCIR
>CadBD-1
MRVLYLLLLTLCLLASPLATGVSLLTGLGQRSDHYICAKKGGTCNFSPCPLFNRIEGTCYSGKAKCCIR
>CBD 1 PRE
MRPLYLLLLLLCLLFSYLPPGAGFLTGIGQRSDQYICARKGGTCNFSPCPLFTRIDGTCYRGKAKCCMP
>EBD-1
MRAPYFLLLTLCLFCCQMSSGVSQVSAISRVSATGLTITSVPGVAAPVTSPLARSSPRLRALVTAGRPSAAS
>LBD-1 LIKE
>HBD- 1like
MRTSYLLLFTLCLLLSEMASGGNFLTGLGHRSDHYNCVSSGGQCLYSACPIFTKIQGTCYRGKAKCCK
>OcBD-1
MRIHYLLLLTFCFLFFQTVPGQVLTCSQVSATDLTITNAPRMEEPVTILLARSFPKSRVPATEGEPSAAY
>OVTbd-1 LIKE
>OBD-1
MRVLHLLLLALGLLLSQLGPGAGQLTALGQRSDSYICARKGGTCNLSPCPLYNRIEGTCYRGKAKCCIR
>YBD-1
MRLFCLLFALLFLFLLPVSGNGGIISGLQRYYCKIRSGRVL

## Sheet: e1 protein
>BuBD-1 LIKE
ATGAGGGTCCTCCACCTGCTGCTGCTGGCCCTCGGCCTGCTCCTCTCCCAGCTGGGCCCAGGT
>BIBD 1 LIKE
MRLYYLLFALLFLFLLPVPG
>BBD 1 PRE
MRLHHLLLELLFVVLSAGS
>bibibd 1 PRE
MRVLRLLLLALGLLLSQLGPG
>BrBD 1 PRE
MRLHHLLLELLFVVLSAGSGISDFAS
>GBD-1 LIKE
MRVLRLLLLALSLLLSQLGP
>FeBD 1 PRE
MKALCFLLLALCLLSRLAP
>CaBD-1 LIKE
MRVLYLLLLTLCLLASPLATG
>CadBD-1 LIKE
MRVLYLLLLTLCLLASPLATG
>CBD 1 PRE
MRPLYLLLLLLCLLFSYLPP
>EBD-1 LIKE
MRAPYFLLLTLCLFCCQMSS
>LBD-1 LIKE
>HBD-1
MRTSYLLLFTLCLLLSEMASG
>OcBD-1 LIKE
MRIHYLLLLTFCFLFFQTVP
>OVTbd-1 LIKE
>OBD-1 LIKE
MRVLHLLLLALGLLLSQLGP
>YBD-1 LIKE
MRLFCLLFALLFLFLLP

## Sheet: e2 protein
>BuBD-1 LIKE
AGQLTALGQRSDSYICARKGGTCNLSPCPLYNRIEGTCYRGKAKCCIR
>BIBD 1 LIKE
NGGIISGLQRYYCKIRSGRCALIGCLPKEEQIGRCSLSGRKCCRKKK
>BBD 1 PRE
GISDFASCHTNGGICLPNRCPGHMIQIGICFRPRVKCCRSW
>bibibd 1 PRE
AGASELTALGQRSDSYICARKGGTCNLSPCPLYNRMEGTCYRGKAKCCIR
>BrBD 1 PRE
CHTNGGICLPNRCPGHMIQIGICFRPRVKCCRSW
>CaBD-1 LIKE
VSLLTGLGQRSDHYICAKKGGTCNFSPCPLFNRIEGTCYSGKAKCCIR
>CadBD-1 LIKE
VSLLTGLGQRSDHYICAKKGGTCNFSPCPLFNRIEGTCYSGKAKCCIR
>GBD-1
GFTQGIINHRSCHRIKGVCAPDRCPRNMRQIGTCHGPPVKCCRKK
>FeBD 1 PRE
GAAFLTGLGQRSDHYICARKGGTCNFSPCPLFTRIDGTCYGGKAKCCMR
>CBD 1 PRE
GAGFLTGIGQRSDQYICARKGGTCNFSPCPLFTRIDGTCYRGKAKCCMP
>EBD-1 LIKE
CVPGVGYLTGLGHRSDHYICARSGGTCHFSSCPLFTKIEGTCYGGKAKCCL
>LBD-1 LIKE
>HBD-1
GNFLTGLGHRSDHYNCVSSGGQCLYSACPIFTKIQGTCYRGKAKCCK
>OcBD-1 LIKE
GADLLTGLGHRSDHYKCAKNGGTCHYSSCPLFSKIEGTCYGGRAKCCI
>OVTbd-1 LIKE
>OBD-1 LIKE
GAGQLTALGQRSDSYICARKGGTCNLSPCPLYNRIEGTCYRGKAKCCIR
>YBD-1 LIKE
FRQRRHHKRVTKVLLQNKKRPCALIGCLPKEEQIGRCSLRGRKCCRKKK
