# Supplementary material for: Unusual interplay of contrasting selective pressures on β-defensin genes implicated in male fertility of the Buffalo (Bubalus bubalis)
Source: BMC Evol Biol. 2019 Nov 26;19:214. doi: 10.1186/s12862-019-1535-8 (PMC6878701; doi:10.1186/s12862-019-1535-8)
Supplement: Supplementary file 1 — Additional file 1. Orthologs of BDs. CDS & protein sequence data for 30 BDs in all the species. The data for gene loci, coordinates, orientation etc. is available on request. [file 12862_2019_1535_MOESM1_ESM.zip › Additional sheets 1.0-1.29 -orthologs of beta defensisn/1.1) BD-15.xlsx]

## Sheet: cds
>BuBD-15 LIKE
ATGAGGACGTCCCTGTTTCTCTTTGCTGTCTTCTTCTTTCTGGCCCCAGCCAGGAGTGGATTTTTTGATGAGAAGTGCTA
CAAGCTTAAAGGGAAATGCATCGAGTCTTGTCAGATAAATGAAGAACTTATAGGTCTCTGCCAGAAGTCTCTGAAATGCT
GTGTGGCACTCCAACCATGTCGGATAAATAAGGAAGGCAGTTAA
>BIBD-15
ATGAGGACGTCCCTCTTTCTCTTTGCTGTCTTCTTCTTTCTGGCCCCAGCCAGGAGTGGATTTTTTGATGAGAAGTGCTACAAGCTTAAAGGGAAGTGCATCGAGTCTTGTCAGATAAATGAAGAACTTATAGGTCTCTGCCAGAAGTCTCTGAAATGCTGTGTGGCACTCCAACCGTGTGGGATAAATAAGGAAGGCAGTTAA
>BBD 15
atgaggacgtccctgtttctctttgctgtcttcttctttctggccccagccaggagtggattttttgatgagaagtgctacaagcttaaagggaaatgcatcgagtcttgtcagataaatgaagaacttataggtctctgccagaagtctctgaaatgctgtgtggcactccaaccatgtcggataaataaggaaggcagttaa
>bibibd 15
ATGAGGACGTCCCTCTTTCTCTTTGCTGTCTTCTTCTTTCTGGCCCCAGCCAGGAGTGGATTTTTTGATGAGAAGTGCTA
CAAGCTTAAAGGGAAGTGCATCGAGTCTTGTCAGATAAATGAAGAACTTATAGGTCTCTGCCAGAAGTCTCTGAAATGCT
GTGTGGCACTCCAACCATGTGGGATAAATAAGGAAGGCAGTTAA
>BrBD 15
atgaggacgtccctgtttctctttgctgtcttcttctttctggccccagccaggagtggattttttgatgagaagtgctacaagcttaaagggaaatgcatcgagtcttgtcagataaatgaagaacttataggtctctgccagaagtctctgaaatgctgtgtggcactccaaccatgtcggataaataaggaaggcagttaa
>CaBD-15 LIKE
>CabBD-15 LIKE
>GBD-15
ATGAGGACGTCCCTGTTTCTCTTTGCTGTCTTCTTCTTTCTGGCCCCAGCCAGGAGTGGATTTTTTGATGAGAAGTGCTA
CAAGCTTAAAGGGAAATGCATCGAGTCTTGTCAGATAAATGAAGAACTTATAGGTCTCTGCCAGAAGTCTCTGAAATGCT
GTGTGGCACTCCAACCATGTCGGATAAATAAGGAAGGCAGTTAA
>FeBD 15
>CBD 15
>EBD- 15
>HBD- 15
>LBD-15 LIKE
>OcBD-15 LIKE
>OVTbd-15 LIKE
>OBD-15 LIKE
ATGAGGACGTCCCTGTTTCTCTTTGCTGTCTTCTTCTTTCTGGCCCCAGCCAGGAGTGGATTTTTTGATGAGAAGTGCTA
CAAGCTTAAAGGGAAATGCATCGAGTCTTGTCAGATAAATGAAGAACTTATAGGTCTCTGCCAGAAGTCTCTGAAATGCT
GTGTGGCACTCCAACCATGTCGGATAAATAAGGAAGGCAGTTAA
>YBD-15 LIKE
atgaggacgtccctgtttctctttgctgtcttcttctttctggccccagccaggagtggattttttgatgagaagtgctacaagcttaaagggaaatgcatcgagtcttgtcagataaatgaagaacttataggtctctgccagaagtctctgaaatgctgtgtggcactccaaccatgtcggataaataaggaaggcagttaa

## Sheet: e1 cds
>BuBD-15 LIKE
ATGAGGACGTCCCTGTTTCTCTTTGCTGTCTTCTTCTTTCTGGCCCCA
>BIBD 15
ATGAGGACGTCCCTCTTTCTCTTTGCTGTCTTCTTCTTTCTGGCCCCA
>BBD 15
atgaggacgtccctgtttctctttgctgtcttcttctttctggcccca
>bibibd 15
ATGAGGACGTCCCTCTTTCTCTTTGCTGTCTTCTTCTTTCTGGCCCCA
>BrBD 15
atgaggacgtccctgtttctctttgctgtcttcttctttctggcccca
>CaBD-15 LIKE
>CabBD-15 LIKE
>GBD- 15
ATGAGGACGTCCCTCTTTCTCTTTGCTGTCTTCTTCTTTCTGGCCCCA
>FeBD 15
>CBD 15
>EBD- 15
>HBD- 15
>LBD-15 LIKE
>OcBD-15 LIKE
>OVTbd-15 LIKE
>OBD-15 LIKE
ATGAGGACGTCCCTCTTTCTCTTTGCTGTCTTCTTCTTTCTGGCCCCA
>YBD-15 LIKE
atgaggacgtccctgtttctctttgctgtcttcttctttctggcccca

## Sheet: e2 cds
>BuBD-15 LIKE
GCCAGGAGTGGATTTTTTGATGAGAAGTGCTACAAGCTTAAAGGGAAATGCATCGAGTC
TTGTCAGATAAATGAAGAACTTATAGGTCTCTGCCAGAAGTCTCTGAAATGCTGTGTGGC
ACTCCAACCATGTCGGATAAATAAGGAAGGCAGT
>BIBD 15
GCCAGGAGTGGATTTTTTGATGAGAAGTGCTACAAGCTTAAAGGGAAGTGCATCGAGTCTTGTCAGATAAATGAAGAACTTATAGGTCTCTGCCAGAAGTCTCTGAAATGCTGTGTGGCACTCCAACCGTGTGGGATAAATAAGGAAGGCAGT
>BBD 15
GCCAGgagtggattttttgatgagaagtgctacaagcttaaagggaaatgcatcgagtcttgtcagataaatgaagaacttataggtctctgccagaagtctctgaaatgctgtgtggcactccaaccatgtcggataaataaggaaggcagt
>bibibd 15
GCCAGGAGTGGATTTTTTGATGAGAAGTGCTACAAGCTTAAAGGGAAGTGCATCGAGTCTTGTCAGATAAATGAAGAACTTATAGGTCTCTGCCAGAAGTCTCTGAAATGCTGTGTGGCACTCCAACCATGTGGGATAAATAAGGAAGGCAGT
>BrBD 15
GCCAGgagtggattttttgatgagaagtgctacaagcttaaagggaaatgcatcgagtcttgtcagataaatgaagaacttataggtctctgccagaagtctctgaaatgctgtgtggcactccaaccatgtcggataaataaggaaggcagt
>CaBD-15 LIKE
>CabBD-15 LIKE
>GBD-15
gCCAGGAGTGGATTTTTTGACGAGAAGTGCTTCAAGCTTAAAGGGAAATGCATCGAGTCTTGTCAGATAAATGAAGAGCTTATAGGTTTCTGCCAGAAGTCTCTGAAATGCTGTGTGGCACTCCAGCCATGTGGGGTAAATAAGGAAGGCAGT
>FeBD 15
>CBD 15
>EBD- 15
>HBD- 15
>LBD-15 LIKE
>OcBD-15 LIKE
>OVTbd-15 LIKE
>OBD-15 LIKE
GCCAGGAGTGGATTTTTTGACGAGAAGTGCTTGAAGCGTAAAGGGAAATGCATCGAGTCTTGTCAGATAAATGAAGAGCTTATAGGTTTCTGCCAGAAGTCTCTGAAATGCTGTGTGGCACTCCAGCCGTGTGGGATAAATAAGGAAGGCAGT
>YBD-15 LIKE
Gccaggagtggattttttgatgagaagtgctacaagcttaaagggaaatgcatcgagtcttgtcagataaatgaagaacttataggtctctgccagaagtctctgaaatgctgtgtggcactccaaccatgtcggataaataaggaaggcagt

## Sheet: protein
>BuBD- 15
MRTSLFLFAVFFFLAPARSGFFDEKCYKLKGKCIESCQINEELIGLCQKSLKCCVALQPCRINKEGS
>BIBD-15
MRTSLFLFAVFFFLAPARSGFFDEKCYKLKGKCIESCQINEELIGLCQKSLKCCVALQPCGINKEGS
>BBD 15
MRTSLFLFAVFFFLAPARSGFFDEKCYKLKGKCIESCQINEELIGLCQKSLKCCVALQPCGINKEGS
>bibibd 15
MRTSLFLFAVFFFLAPARSGFFDEKCYKLKGKCIESCQINEELIGLCQKSLKCCVALQPCGINKEGS
>BrBD 15
MRTSLFLFAVFFFLAPARSGFFDEKCYKLKGKCIESCQINEELIGLCQKSLKCCVALQPCRINKEGS
>CaBD-15 LIKE
>CabBD-15 LIKE
>GBD-15
MRTSLFLFAVFFFLAPARSGFFDEKCYKLKGKCIESCQINEELIGLCQKSLKCCVALQPCRINKEGS
>FeBD 15
>CBD 15
>EBD- 15
>HBD- 15
>LBD-15 LIKE
>OcBD-15 LIKE
>OVTbd-15 LIKE
>OBD- 15
MRTSLFLFAVFFFLAPARSGFFDEKCYKLKGKCIESCQINEELIGLCQKSLKCCVALQPCRINKEGS
>YBD- 15
MLLDHSSSLSGHIKILFLAVAVLVVLDQASPDGWTRKCGYGTGNCRKHCKKSEKKKEKCGLRKLCCIPIKHKSSKLVRKEETAYRVMSHHDKDAPTAEVSENPNQEYASMSGTVVPCRVIRATEAVDTEAKPVSRELGWADGPKL

## Sheet: e1 protein
>BuBD-15 LIKE
MRTSLFLFAVFFFLAP
>BIBD 15
MRTSLFLFAVFFFLAP
>BBD 15
MRTSLFLFAVFFFLAP
>bibibd 15
MRTSLFLFAVFFFLAP
>BrBD 15
MRTSLFLFAVFFFLAP
>CaBD-15 LIKE
>CabBD-15 LIKE
>GBD- 15
MRTSLFLFAVFFFLAP
>FeBD 15
>CBD 15
>EBD- 15
>HBD- 15
>LBD-15 LIKE
>OcBD-15 LIKE
>OVTbd-15 LIKE
>OBD-15 LIKE
MRTSLFLFAVFFFLAP
>YBD-15 LIKE
MRTSLFLFAVFFFLAP

## Sheet: e2 protein
>BuBD-15 LIKE
ARSGFFDEKCYKLKGKCIESCQINEELIGLCQKSLKCCVALQPCRINKEGS
>BIBD 15
ARSGFFDEKCYKLKGKCIESCQINEELIGLCQKSLKCCVALQPCGINKEGS
>BBD 15
ARSGFFDEKCYKLKGKCIESCQINEELIGLCQKSLKCCVALQPCRINKEGS
>bibibd 15
ARSGFFDEKCYKLKGKCIESCQINEELIGLCQKSLKCCVALQPCGINKEGS
>BrBD 15
ARSGFFDEKCYKLKGKCIESCQINEELIGLCQKSLKCCVALQPCRINKEGS
>CaBD-15 LIKE
>CabBD-15 LIKE
>GBD-15
ARSGFFDEKCFKLKGKCIESCQINEELIGFCQKSLKCCVALQPCGVNKEGS
>FeBD 15
>CBD 15
>EBD- 15
>HBD- 15
>LBD-15 LIKE
>OcBD-15 LIKE
>OVTbd-15 LIKE
>OBD-15 LIKE
ARSGFFDEKCLKRKGKCIESCQINEELIGFCQKSLKCCVALQPCGINKEGS
>YBD-15 LIKE
ARSGFFDEKCYKLKGKCIESCQINEELIGLCQKSLKCCVALQPCRINKEGS
