# Supplementary material for: Unusual interplay of contrasting selective pressures on β-defensin genes implicated in male fertility of the Buffalo (Bubalus bubalis)
Source: BMC Evol Biol. 2019 Nov 26;19:214. doi: 10.1186/s12862-019-1535-8 (PMC6878701; doi:10.1186/s12862-019-1535-8)
Supplement: Supplementary file 1 — Additional file 1. Orthologs of BDs. CDS & protein sequence data for 30 BDs in all the species. The data for gene loci, coordinates, orientation etc. is available on request. [file 12862_2019_1535_MOESM1_ESM.zip › Additional sheets 1.0-1.29 -orthologs of beta defensisn/1.10) BD-113.xlsx]

## Sheet: cds
>BuBD-113
ATGAAGATACTTTGTATTTTCCTGACCTTTATCTTGACCGTATCCTGTGGTCCAGCAGTTTTACAGAGGAAAACAAGAGA
AAAAACAAAACAAATTGAAGAAAGAAAAAGACAGTGTTATCTTGTTCGTGGTGCTTGCAAGACTTCATGCGGCCAATGGG
AATACAAATATACTGACTGCGATTTGGAGCCCTGCTGTGTTGCACGGGAATACGCACCACCAGTTCAACCCATCGCTATC
ACTAAATCTTATAAAACTCTGCTCCAGAAAGAGCAGCAGCTGCTCCTTACCCTGGACAAGGTCTCCCCTCCTGACCTTGA
ACGTGGAGTAGCTTCTCTCGACCGTCGCCCCTGA
>BIBD 113
ATGAAGATACTTTGTATTTTCCTGACCTTTATCTTGACCGTATCCTGTGGTCCAGCAGTTTTACAGAGGAAAACAAGAGAAAAAACAAAACAAATTGAAGAAAGAAAAAGACAGTGTTATCTTGTTCGTGGTGCTTGCAAGACGTCATGYGGCCAATGGGAATACAAATATACTGACTGCGATTTGGARCCCTGCTGTGTTGCACGGGAATACGTACCACCAGTTCAACCCATYGCTATCACTAAATCTTATAAAACTGTAACTTACACTTCTACTATACTGTATAATACTGCCAATGCAAGTTATAATTCTAGTACATTACATAATACTACAKATGTAAATTATACTTCTACTACACTACCTAATACTACAGATGTAAATTATACTTCTGCTACACTA…
>BBD 113
ATGAAGATACTTTGTATTTTCCTGACCTTTATCTTGACCGTATCCTGTGGTCCAGCAGTTTTACAGAGGAAAACAAGAGA
AAAAACAAAACAAATTGAAGAAAGAAAAAGACAGTGTTATCTTGTTCGTGGTGCTTGCAAGACGTCATGCGGCCAATGGG
AATACAAATATACTGACTGCGATTTGGAGCCCTGCTGTGTTGCACGGGAATACGTACCACCAGTTCAACCCATTGCTATC
ACTAAATCTTATAAAACTGTAACTTACACTTCTACTATACTGTATAATACTGCCAATGCAAGTTATAATTCTAGTACATT
ACATAATACTACATATGTAAATTATACTTCTACTACACTACCTAATACTACAGATGTAAATTATACTTCTGCTACACTAC
ATACTACCAATGCAAGTTATAATGACTTGCATCATAGTACGTAA
>bibibd 113
ATGAAGATACTTTGTATTTTCCTGACCTTTATCTTGACCGTATCCTGTGGTCCAGCAGTTTTACAGAGGAAAACAAGAGA
AAAAACAAAACAAATTGAAGAAAGAAAAAGACAGTGTTATCTTGTTCGTGGTGCTTGCAAGACGTCATGCGGCCAATGGG
AATACAAATATACTGACTGCGATTTGGAGCCCTGCTGTGTTGCACGGGAATACGTACCACCAGTTCAACCCATTGCTATC
ACTAAATCTTATAAAACTGTAACTTACACTTCTACTATACTGTATAATACTGCCAATGCAAGTTATAATTCTAGTACATT
ACATAATACTACATATGTAAATTATACTTCTACTACACTACCTAATACTACAGATGTAAATTATACTTCTGCTACACTAC
ATACTACCAATGCAAGTTATAATGACTTGCATCATAGTACGTAA
>BrBD 113
ATGAAGATACTTTGTATTTTCCTGACCTTTATCTTGACCGTATCCTGTGGTCCAGCAGTTTTACAGAGGAAAACAAGAGA
AAAAACAAAACAAATTGAAGAAAGAAAAAGACAGTGTTATCTTGTTCGTGGTGCTTGCAAGACGTCATGCGGCCAATGGG
AATACAAATATACTGACTGCGATTTGGAGCCCTGCTGTGTTGCACGGGAATACGTACCACCAGTTCAACCCATTGCTATC
ACTAAATCTTATAAAACTGTAACTTACACTTCTACTATACTGTATAATACTGCCAATGCAAGTTATAATTCTAGTACATT
ACATAATACTACATATGTAAATTATACTTCTACTACACTACCTAATACTACAGATGTAAATTATACTTCTGCTACACTAC
ATACTACCAATGCAAGTTATAATGACTTGCATCATAGTACGTAA
>CaBD-113
>CaBD-113
>GBD-113
ATGAAGATACTTTGTATTTTCCTGACCTTTATCTTGACAGTATCCTGTGGTCCAGCAGTTTTACAGAGGAAAACAAGAGAAAAAACAAAAGAAATTGAAGAAAGAAAAAGACAGTGTTATCTTGTTCGTGGTGCTTGCAAGACTTCATGCGGCCAATGGGAATACAAATATACTGACTGCGATTTGAAGCCCTGCTGTGTTGCACGGGAATACGTACCACCAGTCCAACCCATCGCTGTCACTAAATCTTATAAAACTGTAACTTACACTTCTACTATTCTGCATAACACTGCCAATGCAAGCTATAATTCTAGTACATTACATAATACTACAGGTGTAAATTATACTTCTACTACACTACGTAATACCAATGCAAGTTATA
>FeBD 113
ATGGGGATTAAGGAGTGCACTGGTTGTGATGAACACCAGGTGATATATGCAAGTAA
TAACAATATCAACAGTGAAGATACTTTGTATTTTCCTGACCTTTGTCTTAACTGTGTCTTGTGGTCCATCAG
AGTTTCACAGAAAAAAACAAAAGAAGATGTAGACAGAAAAAGAGAATGTTACCTTGTCCGTGGTGCCTGCAAGACTTCATGCAACAGTTGGGAATACATATATAATTACTGCAATACTGAGCCCTGCTGTGTTGTACGGGACTACCAAAAGCCAGTCACTAAACACATCACTACTAGTTCATACAGAGTAAATCATAAGTCCACTATACCACACAAAATTAAATTGTAA
>CBD 113
ATGAATATGTGCTCAATCTTGAAAGGCAGCATTAATCAGAATAGTAATTACCCTGAGAAAGCTATAAAAACAAGAGTTCATCTTTTTTTTTTTAATCAAGAAATAGCACAACTCTCAGACATTTTGAAGTCTACCTCAACAATATCAGCAATGAAGATACTTTGTATTTTCCTGATCTTTGTTCTCACTGTGTCTTGTGGTCCATCAG
AGTTTCACAGAAAAAAACAAAAGAAGATGCAGGGAGAAAAAGAGAATGTTACCTTGTTCGTGGAGCTTGCAAGTCTTCATGCAACTCTTGGGAATACATATATAATTACTGCAGTACTGAACCATGCTGTGTTGTACGGGAATACCAAAAGCCAGTCTCTAAATCTATCAATTTTACAGGTGATATACTGTAA
>EBD-113
ATGAAGATACTTTGTATTTTCCTGACCTTTGTCTTCACTGTGTCCTGTGGTCCATCAG
AGTTTCACAGAAACAAACAAGAGAAATTGCAGAGAGAAAAAGAGAATGTTACCTTGTCCGTGGTGCTTGTAAGACTTCGTGCAACACCTGGGAATACATATATAATTTCTGCAATATTGAGCCCTGCTGCGTTGTACGGGAATACCGAAAGCCAACCCCTAAAGGCATCAGTACTACAGCTTATACAGATGTAAATTATAATTATCCTGCATAG
>HBD- 113
ATGAAGATACTTTGTATTTTTCTGACCTTTGTCTTCACTGTGTCTTGTGGTCCATCAGTTCCACAGAAAAAAACAAGAGA
AGTTGCAGAGAGAAAAAGAGAATGTCAGCTTGTTCGTGGTGCTTGCAAGCCGGAATGCAACAGCTGGGAATATGTATATT
ATTACTGCAATGTTAACCCCTGCTGTGCGGTATGGGAATACCAAAAGCCAATCATTAACAAAATCACTAGTAAACTCCAT
CAAAAATAA
>LBD-113
atgaagataatttatattttcctgacatttctcattactgtgtcttgtggtccatcagtttcagaaaaaaaaagaagagaaattgaagagagaaaaagagaatgttaccttgttaatggtgtttgtaagactgagtgcaacacctgggaatatgtatataattactgcaatgttgaaccctgctgtgtgatacgagaatatcaaaagccagtcatgactacagcagcttatgcagataaaaacttggctgatttaccacataacactacatccatgaaatattcctaa
>OcBD-113
ATGAAGATACTTTGCATTTTTATGGTCTTTGTCTTCACTGTGTCTTGTGGTCCTGCAG
CAGATCCACAGAAAAAAATAAGAGAAGCTCTAGTGAGAAAACGAGAATGTTACCTTGTTCGTGGTTCTTGCAAGACTAAATGCAACACCTGGGAATACGTTTATAATCACTGTGATACTGAGCCCTGCTGTGTGGTACGGGAGTACATAAGACCACAGGAAGTCACTACGATCAGTACAACAACTCATAAAAATGCAAATTCTCATTCAAATATTTAA
>OVTbd-113
>OBD-113
ATGAAGATACTTTGTATTTTCCTGACCTTTATCTTGACAGTATCCTGTGGTCCAGCAGTTTTACAGAGGAAAACAAGAGAAAAAACAAAAGAAATTGAAGAAAGAAAAAGACAGTGTTATCTTGTTCGTGGTGCTTGCAAGACTTCATGCGGCCAATGGGAATACAAATATACTGACTGCGATTTGAAGCCCTGCTGTGTTGCACGGGAATACGTACCACCAGTCCAACCCATCGCTGTCACTAAATCTTATAAAACTGTAACTTACACTTCTACTATTCTGCATAACACTGCCAATGCAAGCTATAATTCTAGTACATTACATAATACTACAGGTGTAAATTATACTTCTACTACACTACGTAATACCAATGCAAGTTATA
>YBD-113
ATGAAGATACTTTGTATTTTCCTGACCTTTATCTTGACCGTATCCTGTGGTCCAGCAGTTTTACAGAGGAAAACAAGAGA
AAAAACAAAACAAATTGAAGAAAGAAAAAGACAGTGTTATCTTGTTCGTGGTGCTTGCAAGACGTCATGCGGCCAATGGG
AATACAAATATACTGACTGCGATTTGGAGCCCTGCTGTGTTGCACGGGAATACGTACCACCAGTTCAACCCATTGCTATC
ACTAAATCTTATAAAACTGTAACTTACACTTCTACTATACTGTATAATACTGCCAATGCAAGTTATAATTCTAGTACATT
ACATAATACTACATATGTAAATTATACTTCTACTACACTACCTAATACTACAGATGTAAATTATACTTCTGCTACACTAC
ATACTACCAATGCAAGTTATAATGACTTGCATCATAGTACGTAA

## Sheet: e1 cds
>BuBD-113
ATGAAGATACTTTGTATTTTCCTGACCTTTATCTTGACCGTATCCTGTGGTCCAGCA
>BIBD 113
ATGAAGATACTTTGTATTTTCCTGACCTTTATCTTGACCGTATCCTGTGGTCCAGCA
>BBD 113
ATGAAGATACTTTGTATTTTCCTGACCTTTATCTTGACCGTATCCTGTGGTCCAGCA
>bibibd 113
ATGAAGATACTTTGTATTTTCCTGACCTTTATCTTGACCGTATCCTGTGGTCCAGCA
>BrBD 113
ATGAAGATACTTTGTATTTTCCTGACCTTTATCTTGACCGTATCCTGTGGTCCAGCAG
>CaBD-113
>CaBD-113
>GBD-113
ATGAAGATACTTTGTATTTTCCTGACCTTTATCTTGACAGTATCCTGTGGTCCAGCA
>FeBD 113
ATGGGGATTAAGGAGTGCACTGGTTGTGATGAACACCAGGTGATATATGCAAGTAA
T
>CBD 113
ATGAATATGTGCTCAATCTTGAAAGGCAGCATTAATCAGAATAGTAATTACCCTGAGAAAGCTATAAAAACAAGAGTTCATCTTTTTTTTTTTAATCAAGAAATAGCACAACTCTCAGACATTTTGAAGTCTACCTCAACAATATCAGCAATGAAGATACTTTGTATTTTCCTGATCTTTGTTCTCACTGTGTCTTGTGGTCCATCA
>EBD-113
ATGAAGATACTTTGTATTTTCCTGACCTTTGTCTTCACTGTGTCCTGTGGTCCA
>HBD-113
ATGAAGATACTTTGTATTTTTCTGACCTTTGTCTTCACTGTGTCTTGTGGTCCATCA
>LBD-113
atgaagataatttatattttcctgacatttctcattactgtgtcttgtggtcca
>OcBD-113
ATGAAGATACTTTGCATTTTTATGGTCTTTGTCTTCACTGTGTCTTGTGGTCCTGCAGCA
>OVTbd-113
>OBD-113
ATGAAGATACTTTGTATTTTCCTGACCTTTATCTTGACAGTATCCTGTGGTCCAGCA
>YBD-113
ATGAAGATACTTTGTATTTTCCTGACCTTTATCTTGACCGTATCCTGTGGTCCAGC

## Sheet: e2 cds
>BuBD-113
GTTTTACAGAGGAAAACAAGAGAAAAAACAAAACAAATTGAAGAAAGAAAAAGACAGTG
TTATCTTGTTCGTGGTGCTTGCAAGACTTCATGCGGCCAATGGGAATACAAATATACTGA
CTGCGATTTGGAGCCCTGCTGTGTTGCACGGGAATACGCACCACCAGTTCAACCCATCGC
TATCACTAAATCTTATAAAACT
>BIBD 113
GTTTTACAGAGGAAAACAAGAGAAAAAACAAAACAAATTGAAGAAAGAAAAAGACAGTGTTATCTTGTTCGTGGTGCTTGCAAGACGTCATGYGGCCAATGGGAATACAAATATACTGACTGCGATTTGGARCCCTGCTGTGTTGCACGGGAATACGTACCACCAGTTCAACCCATYGCTATCACTAAATCTTATAAAACTGTAACTTACACTTCTACTATACTGTATAATACTGCCAATGCAAGTTATAATTCTAGTACATTACATAATACTACAKATGTAAATTATACTTCTACTACACTACCTAATACTACAGATGTAAATTATACTTCTGCTACACTACATACTACCAATGCAAGTTATAATGACTTGCATCATAGTACG
>BBD 113
GTTTTACAGAGGAAAACAAGAGAAAAAACAAAACAAATTGAAGAAAGAAAAAGACAGTGTTATCTTGTTCGTGGTGCTTGCAAGACGTCATGCGGCCAATGGGAATACAAATATACTGACTGCGATTTGGAGCCCTGCTGTGTTGCACGGGAATACGTACCACCAGTTCAACCCATTGCTATCACTAAATCTTATAAAACTGTAACTTACACTTCTACTATACTGTATAATACTGCCAATGCAAGTTATAATTCTAGTACATTACATAATACTACATATGTAAATTATACTTCTACTACACTACCTAATACTACAGATGTAAATTATACTTCTGCTACACTACATACTACCAATGCAAGTTATAATGACTTGCATCATAGTACG
>bibibd 113
GTTTTACAGAGGAAAACAAGAGAAAAAACAAAACAAATTGAAGAAAGAAAAAGACAGTGTTATCTTGTTCGTGGTGCTT
GCAAGACGTCATGCGGCCAATGGGAATACAAATATACTGACTGCGATTTGGAACCCTGCTGTGTTGCACGGGAATACGTA
CCACCAGTTCAACCCATCGCTATCACTAAATCTTATAAAACTGTAACTTACACTTCTACTATACTGTATAATACTGCCAA
TGCAAGTTATAATTCTAGTACATTACATAATACTACAGATGTAAATTATACTTCTACTACACTACCTAATACTACAGATA
TAAATTATACTTCTGCTACACTACATACTACCAATGCAAGTTATAATGACTTGCATCATAGTACG
>BrBD 113
TTTTACAGAGGAAAAACAAAACAAATTGAAGAAAGAAAAAGACAGTGTTATCTTGTTCGTGGTGCTTGCAAGACGTCATGCGGCCAATGGG
AATACAAATATACTGACTGCGATTTGGAGCCCTGCTGTGTTGCACGGGAATACGTACCACCAGTTCAACCCATTGCTATC
ACTAAATCTTATAAAACTGTAACTTACACTTCTACTATACTGTATAATACTGCCAATGCAAGTTATAATTCTAGTACATT
ACATAATACTACATATGTAAATTATACTTCTACTACACTACCTAATACTACAGATGTAAATTATACTTCTGCTACACTAC
ATACTACCAATGCAAGTTATAATGACTTGCATCATAGTACG
>CaBD-113
>CaBD-113
>GBD- 113
GTTTTACAGAGGAAAACAAGAGAAAAAACAAAAGAAATTGAAGAAAGAAAAAGACAGTGTTATCTTGTTCGTGGTGCTTGCAAGACTTCATGCGGCCAATGGGAATACAAATATACTGACTGCGATTTGAAGCCCTGCTGTGTTGCACGGGAATACGTACCACCAGTCCAACCCATCGCTGTCACTAAATCTTATAAAACTGTAACTTACACTTCTACTATTCTGCATAACACTGCCAATGCAAGCTATAATTCTAGTACATTACATAATACTACAGGTGTAAATTATACTTCTACTACACTACGTAATACCAATGCAAGTTATA
>FeBD 113
AACAATATCAACAGTGAAGATACTTTGTATTTTCCTGACCTTTGTCTTAACTGTGTCTTGTGGTCCATCAG
AGTTTCACAGAAAAAAACAAAAGAAGATGTAGACAGAAAAAGAGAATGTTACCTTGTCCGTGGTGCCTGCAAGACTTCATGCAACAGTTGGGAATACATATATAATTACTGCAATACTGAGCCCTGCTGTGTTGTACGGGACTACCAAAAGCCAGTCACTAAACACATCACTACTAGTTCATACAGAGTAAATCATAAGTCCACTATACCACACAAAATTAAATTG
>CBD 113
GTTTCACAGAAAAAAACAAAAGAAGATGCAGGGAGAAAAAGAGAATGTTACCTTGTTCGTGGAGCTTGCAAGTCTTCATGCAACTCTTGGGAATACATATATAATTACTGCAGTACTGAACCATGCTGTGTTGTACGGGAATACCAAAAGCCAGTCTCTAAATCTATCAATTTTACAGGTGATATACTG
>EBD-113
TCAGTTTCACAGAAACAAACAAGAGAAATTGCAGAGAGAAAAAGAGAATGTTACCTTGTCCGTGGTGCTTGTAAGACTTCGTGCAACACCTGGGAATACATATATAATTTCTGCAATATTGAGCCCTGCTGCGTTGTACGGGAATACCGAAAGCCAACCCCTAAAGGCATCAGTACTACAGCTTATACAGATGTAAATTATAATTATCCTGCA
>HBD-113
GTTCCACAGAAAAAAACAAGAGAAGTTGCAGAGAGAAAAAGAGAATGTCAGCTTGTTCGTGGTGCTTGCAAGCCGGAATGCAACAGCTGGGAATATGTATATTATTACTGCAATGTTAACCCCTGCTGTGCGGTATGGGAATACCAAAAGCCAATCATTAACAAAATCACTAGTAAACTCCATCAAAAA
>LBD-113
Tcagtttcagaaaaaaaaagaagagaaattgaagagagaaaaagagaatgttaccttgttaatggtgtttgtaagactgagtgcaacacctgggaatatgtatataattactgcaatgttgaaccctgctgtgtgatacgagaatatcaaaagccagtcatgactacagcagcttatgcagataaaaacttggctgatttaccacataacactacatccatgaaatattcc
>OcBD-113
GATCCACAGAAAAAAATAAGAGAAGCTCTAGTGAGAAAACGAGAATGTTACCTTGTTCGTGGTTCTTGCAAGACTAAATGCAACACCTGGGAATACGTTTATAATCACTGTGATACTGAGCCCTGCTGTGTGGTACGGGAGTACATAAGACCACAGGAAGTCACTACGATCAGTACAACAACTCATAAAAATGCAAATTCTCATTCAAATATT
>OVTbd-113
>OBD-113
GTTTTACAGAGGAAAACAAGAGAAAAAACAAAAGAAATTGAAGAAAGAAAAAGGCAGTGTTATCTTGTTCGTGGTGCTTGCAAGACTTCATGCGGCCAATGGGAATACAAATATACTGACTGCGATTTGAAGCCCTGCTGTGTTGCACGGGAATACGTACCACCAGCCCAACCCATCGCTGTCACTAAATCTTATAAAACTGTAACTTACACTTCTACTATTCTGCATAACACTGCCAATGCAAGTTATAATTCTAGTACATTACATAATACTACAGGTGTAAATTATACTTCTACTACACTACGTAATACCAATGCAAGTTATA
>GBD-113
GTTTTACAGAGGAAAACAAGAGAAAAAACAAAACAAATTGAAGAAAGAAAAAGACAGTGTTATCTTGTTCGTGGTGCTTGCAAGACGTCATGCGGCCAATGGGAATACAAATATACTGACTGCGATTTGGAGCCCTGCTGTGTTGCACGGGAATACGTACCACCAGTTCAACCCATTGCTATCACTAAATCTTATAAAACTGTAACTTACACTTCTACTATACTGTATAATACTGCCAATGCAAGTTATAATTCTAGTACATTACATAATACTACATATGTAAATTATACTTCTACTACACTACCTAATACTACAGATGTAAATTATACTTCTGCTACACTACATACTACCAATGCAAGTTATAATGACTTGCATCATAGTACG
>yBD-113
AGAGTTTTACAGAGGAAAACAAGAGAAAAAACGAAACAAATTGAAGAAAGAAAAAGACAGTGTTACCTTGTTCGTGGTGCTTGCAAGATGTCATGCGGCCAATGGGAATACAAATATACTGACTGCGATTTGGAGCCCTGCTGTGTTGCACGGGAATACGTACCACCAGTTCAACCCATCGCTATCACTAAATCTTATAAAACTGTAACTTACACTTCTACTATACTGTATAATACTGCCAATGCAAGTTATAATTCTAGTACATTACATAATACTACAGATGTAAATTATACTTCTACTACACTACCTAATACTACAGATGTAAATTATACTTCTGCTACACTACATACTACCAATGCAAGTTATAATGACTTGCATCATAGTACG

## Sheet: e3 cds
>BuBD-113
CTGCTCCAGAAAGAGCAGCAGCTGCTCCTTACCCTGGACAAGGTCTCCCCTCCTGACCTT
GAACGTGGAGTAGCTTCTCTCGACCGTCGCCCC

## Sheet: protein
>BuBD-113
MKILCIFLTFILTVSCGPAVLQRKTREKTKQIEERKRQCYLVRGACKTSCGQWEYKYTDCDLEPCCVAREYAPPVQPIAITKSYKTLLQKEQQLLLTLDKVSPPDLERGVASLDRRP
>BIBD 113
MKILCIFLTFILTVSCGPAVLQRKTREKTKQIEERKRQCYLVRGACKTSXGQWEYKYTDCDLXPCCVAREYVPPVQPXAITKSYKTVTYTSTILYNTANASYNSSTLHNTTXVNYTSTTLPNTTDVNYTSATLHTTNASYNDLHHST
>BBD 113
MKILCIFLTFILTVSCGPAVLQRKTREKTKQIEERKRQCYLVRGACKTSCGQWEYKYTDCDLEPCCVAREYVPPVQPIAI
TKSYKTVTYTSTILYNTANASYNSSTLHNTTYVNYTSTTLPNTTDVNYTSATLHTTNASYNDLHHST
>bibibd 113
MKILCIFLTFILTVSCGPAVLQRKTREKTKQIEERKRQCYLVRGACKTSCGQWEYKYTDCDLEPCCVAREYVPPVQPIAITKSYKTVTYTSTILYNTANASYNSSTLHNTTYVNYTSTTLPNTTDVNYTSATLHTTNASYNDLHHST
>BrBD 113
MKILCIFLTFILTVSCGPAVLQRKTREKTKQIEERKRQCYLVRGACKTSCGQWEYKYTDCDLEPCCVAREYVPPVQPIAITKSYKTVTYTSTILYNTANASYNSSTLHNTTYVNYTSTTLPNTTDVNYTSATLHTTNASYNDLHHST
>CaBD-113
>CaBD-113
>GBD-113
MKILCIFLTFILTVSCGPAVLQRKTREKTKEIEERKRQCYLVRGACKTSCGQWEYKYTDCDLKPCCVAREYVPPVQPIAVTKSYKTVTYTSTILHNTANASYNSSTLHNTTGVNYTSTTLRNTNASY
>FeBD 113
MGIKECTGCDEHQVIYAITISTVKILCIFLTFVLTVSCGPSVSQKKTKEDVDRKRECYLVRGACKTSCNSWEYIYNYCNTEPCCVVRDYQKPVTKHITTSSYRVNHKSTIPHKIKL
>CBD 113
MNMCSILKGSINQNSNYPEKAIKTRVHLFFFNQEIAQLSDILKSTSTISAMKILCIFLIFVLTVSCGPSEFHRKKQKKMQGEKENVTLFVELASLHATLGNTYIITAVLNHAVLYGNTKSQSLNLSILQVIYC
>EBD-113
MKILCIFLTFVFTVSCGPSEFHRNKQEKLQREKENVTLSVVLVRLRATPGNTYIISAILSPAALYGNTESQPLKASVLQLIQM
>HBD- 113
MKILCIFLTFVFTVSCGPSVPQKKTREVAERKRECQLVRGACKPECNSWEYVYYYCNVNPCCAVWEYQKPIINKITSKLHQK
>LBD-113
MKIIYIFLTFLITVSCGPSVSEKKRREIEERKRECYLVNGVCKTECNTWEYVYNYCNVEPCCVIREYQKPVMTTAAYADKNLADLPHNTTSMKYS
>OcBD-113
MKILCIFMVFVFTVSCGPAADPQKKIREALVRKRECYLVRGSCKTKCNTWEYVYNHCDTEPCCVVREYIRPQEVTTISTTTHKNANSHSNI
>OVTbd-113
>OBD-113
MKILCIFLTFILTVSCGPAVLQRKTREKTKEIEERKRQCYLVRGACKTSCGQWEYKYTDCDLKPCCVAREYVPPVQPIAVTKSYKTVTYTSTILHNTANASYNSSTLHNTTGVNYTSTTLRNTNASY
>YBD-113
MKILCIFLTFILTVSCGPAVLQRKTREKTKQIEERKRQCYLVRGACKTSCGQWEYKYTDCDLEPCCVAREYVPPVQPIAITKSYKTVTYTSTILYNTANASYNSSTLHNTTYVNYTSTTLPNTTDVNYTSATLHTTNASYNDLHHST

## Sheet: e1 protein
>BuBD-113
MKILCIFLTFILTVSCGPA
>BIBD 113
MKILCIFLTFILTVSCGPA
>BBD 113
MKILCIFLTFILTVSCGPA
>bibibd 113
MKILCIFLTFILTVSCGPA
>BrBD 113
MKILCIFLTFILTVSCGPA
>CaBD-113
>CaBD-113
>GBD-113
MKILCIFLTFILTVSCGPA
>FeBD 113
MGIKECTGCDEHQVIYASN
>CBD 113
MNMCSILKGSINQNSNYPEKAIKTRVHLFFFNQEIAQLSDILKSTSTISAMKILCIFLIFVLTVSCGPS
>EBD-113
MKILCIFLTFVFTVSCGP
>HBD-113
MKILCIFLTFVFTVSCGPS
>LBD-113
MKIIYIFLTFLITVSCGP
>OcBD-113
MKILCIFMVFVFTVSCGPAA
>OVTbd-113
>OBD-113
MKILCIFLTFILTVSCGPA
>YBD-113
MKILCIFLTFILTVSCGPA

## Sheet: e2 protein
>BuBD-113
VLQRKTREKTKQIEERKRQCYLVRGACKTSCGQWEYKYTDCDLEPCCVAREYAPPVQPIAITKSYKT
>BIBD 113
VLQRKTREKTKQIEERKRQCYLVRGACKTSXGQWEYKYTDCDLXPCCVAREYVPPVQPXAITKSYKTVTYTSTILYNTANASYNSSTLHNTTXVNYTSTTLPNTTDVNYTSATLHTTNASYNDLHHST
>BBD 113
VLQRKTREKTKQIEERKRQCYLVRGACKTSCGQWEYKYTDCDLEPCCVAREYVPPVQPIAITKSYKTVTYTSTILYNTANASYNSSTLHNTTYVNYTSTTLPNTTDVNYTSATLHTTNASYNDLHHST
>bibibd 113
VLQRKTREKTKQIEERKRQCYLVRGACKTSCGQWEYKYTDCDLEPCCVAREYVPPVQPIAITKSYKTVTYTSTILYNTANASYNSSTLHNTTDVNYTSTTLPNTTDINYTSATLHTTNASYNDLHHST
>BrBD 113
FYRGKTKQIEERKRQCYLVRGACKTSCGQWEYKYTDCDLEPCCVAREYVPPVQPIAITKSYKTVTYTSTILYNTANASYNSSTLHNTTYVNYTSTTLPNTTDVNYTSATLHTTNASYNDLHHST
>CaBD-113
>CaBD-113
>GBD- 113
VLQRKTREKTKEIEERKRQCYLVRGACKTSCGQWEYKYTDCDLKPCCVAREYVPPVQPIAVTKSYKTVTYTSTILHNTANASYNSSTLHNTTGVNYTSTTLRNTNASY
>FeBD 113
NNINSEDTLYFPDLCLNCVLWSIRVSQKKTKEDVDRKRECYLVRGACKTSCNSWEYIYNYCNTEPCCVVRDYQKPVTKHITTSSYRVNHKSTIPHKIKL
>CBD 113
VSQKKTKEDAGRKRECYLVRGACKSSCNSWEYIYNYCSTEPCCVVREYQKPVSKSINFTGDIL
>EBD-113
SVSQKQTREIAERKRECYLVRGACKTSCNTWEYIYNFCNIEPCCVVREYRKPTPKGISTTAYTDVNYNYPA
>HBD-113
VPQKKTREVAERKRECQLVRGACKPECNSWEYVYYYCNVNPCCAVWEYQKPIINKITSKLHQK
>LBD-113
SVSEKKRREIEERKRECYLVNGVCKTECNTWEYVYNYCNVEPCCVIREYQKPVMTTAAYADKNLADLPHNTTSMKYS
>OcBD-113
DPQKKIREALVRKRECYLVRGSCKTKCNTWEYVYNHCDTEPCCVVREYIRPQEVTTISTTTHKNANSHSNI
>OVTbd-113
>OBD-113
VLQRKTREKTKEIEERKRQCYLVRGACKTSCGQWEYKYTDCDLKPCCVAREYVPPAQPIAVTKSYKTVTYTSTILHNTANASYNSSTLHNTTGVNYTSTTLRNTNASY
>GBD-113
VLQRKTREKTKQIEERKRQCYLVRGACKTSCGQWEYKYTDCDLEPCCVAREYVPPVQPIAITKSYKTVTYTSTILYNTANASYNSSTLHNTTYVNYTSTTLPNTTDVNYTSATLHTTNASYNDLHHST
>yBD-113
RVLQRKTREKTKQIEERKRQCYLVRGACKMSCGQWEYKYTDCDLEPCCVAREYVPPVQPIAITKSYKTVTYTSTILYNTANASYNSSTLHNTTDVNYTSTTLPNTTDVNYTSATLHTTNASYNDLHHST

## Sheet: e3 protein
>BuBD-113
LLQKEQQLLLTLDKVSPPDLERGVASLDRRP
