# Supplementary material for: Unusual interplay of contrasting selective pressures on β-defensin genes implicated in male fertility of the Buffalo (Bubalus bubalis)
Source: BMC Evol Biol. 2019 Nov 26;19:214. doi: 10.1186/s12862-019-1535-8 (PMC6878701; doi:10.1186/s12862-019-1535-8)
Supplement: Supplementary file 1 — Additional file 1. Orthologs of BDs. CDS & protein sequence data for 30 BDs in all the species. The data for gene loci, coordinates, orientation etc. is available on request. [file 12862_2019_1535_MOESM1_ESM.zip › Additional sheets 1.0-1.29 -orthologs of beta defensisn/1.11) BD-114.xlsx]

## Sheet: cds
>BuBD-114
ATGAAGATCTTTTATTATCTTTTTCATTTTCTGTGTTATGCGACCTTCGTTCTACCAGGTAATAGATCCTTGGTGGATCC
TGAACGATGCTCAAAATTGTATGGTCAATGTAAGAAACGCTGTGCTAGATATGAAAAGCAAATTGAACTATGCTTGTCAC
CAAGTAAGATTTGCTGCATTGAGAGGGCATTCGAGGATGATTGA
>BIBD-114
ATGAAGATCTTTTATTATCTTTTTCATTTTCTGTGTTATGCGACCTTCGTTCTACCAGGTAATAGATCCTTGGTGGATCC
TGAACGATGCTCAAAATTGTATGGTCAATGTAAGAAACGCTGTGCTAGGTATGAAAAGCAAATTGAGCTATGTTTGTCAC
CAAGTAAGATTTGCTGCATTGAGAGGGCATTCGAGGAYGATTGA
>BBD 114
ATGAAGATACTTTGTATTTTCCTGACCTTTATCTTGACAGTATCCTGTGGTCCAGCAGTTTTACAGAGGAAAACAAGAGAAAAAACAAAAGAAATTGAAGAAAGAAAAAGACAGTGTTATCTTGTTCGTGGTGCTTGCAAGACTTCATGCGGCCAATGGGAATACAAATATACTGACTGCGATTTGAAGCCCTGCTGTGTTGCACGGGAATACGTACCACCAGTCCAACCCATCGCTGTCACTAAATCTTATAAAACTGTAACTTACACTTCTACTATTCTGCATAACACTGCCAATGCAAGCTATAATTCTAGTACATTACATAATACTACAGGTGTAAATTATACTTCTACTACACTACGTAATACCAATGCAAGTTATA
>bibibd 114
ATGAAGATACTTTGTATTTTCCTGACCTTTATCTTGACAGTATCCTGTGGTCCAGCAGTTTTACAGAGGAAAACAAGAGAAAAAACAAAAGAAATTGAAGAAAGAAAAAGACAGTGTTATCTTGTTCGTGGTGCTTGCAAGACTTCATGCGGCCAATGGGAATACAAATATACTGACTGCGATTTGAAGCCCTGCTGTGTTGCACGGGAATACGTACCACCAGTCCAACCCATCGCTGTCACTAAATCTTATAAAACTGTAACTTACACTTCTACTATTCTGCATAACACTGCCAATGCAAGCTATAATTCTAGTACATTACATAATACTACAGGTGTAAATTATACTTCTACTACACTACGTAATACCAATGCAAGTTATA
>BrBD 114
ATGAAGATACTTTGTATTTTCCTGACCTTTATCTTGACAGTATCCTGTGGTCCAGCAGTTTTACAGAGGAAAACAAGAGAAAAAACAAAAGAAATTGAAGAAAGAAAAAGACAGTGTTATCTTGTTCGTGGTGCTTGCAAGACTTCATGCGGCCAATGGGAATACAAATATACTGACTGCGATTTGAAGCCCTGCTGTGTTGCACGGGAATACGTACCACCAGTCCAACCCATCGCTGTCACTAAATCTTATAAAACTGTAACTTACACTTCTACTATTCTGCATAACACTGCCAATGCAAGCTATAATTCTAGTACATTACATAATACTACAGGTGTAAATTATACTTCTACTACACTACGTAATACCAATGCAAGTTATA
>CaBD-114
>CadBD-114
>GBD-114
ATGAAGATCTTTTATTATCTTTTTCATTTTCTGTGTTATGCGACCTTCGTTCTACCAGGTAATAGATGCTTCCTTGGTGGATCCTGAACGATGCTCAAAATTGTACGGTCAATGTAAGAAACGCTGTGCTAGATATGAAAAGCAAATTGAACTGTGTTTGTCACCAAGTAAGATTTGCTGCATTGAGAGGGCATTCGAGGATGATTGA
>FeBD 114
>CBD 114
atgaagatcttttactatctcctccattttctgtgttatgtgactttcatcctaccagccacatgtaccttgatagatcctgatcagtgctcaaacaaatttggtcactgtagaagacgctgctttagaggtgaaaagcgaattgatatatgttttttaccaaataaaatttgctgcattgagaggttatatgatgaagactaa
>EBD-114
ATGAAGACCTTTCACTACCTTCTCCATTTTCTGTGTTATCTGACCTTCATTCTACAAG
AGCCACAGCTACCTTGGTGGATCCTGGTCGGTGCTCAAAATCTTTCGGTTTCTGCCGGAGACAGTGTCTTAAAGAGGAAAAGCAAATTGATATATGTTTCTCACCAAGTAAGATCTGCTGCGCTGAGAGGTTTACTGAAGATTAA
>HBD-114
ATGAGGATCTTTTACTATCTCCATTTTCTGTGTTATGTGACCTTCATTCTACCAGCCACATGTACCTTGGTGAATGCTGA
TCGTTGCACCAAACGTTACGGTCGTTGTAAAAGAGACTGTCTTGAGAGTGAAAAGCAAATAGACATATGTTCCTTACCAA
GAAAAATTTGCTGCACTGAGAAATTGTATGAAGAAGATGATATGTTTTGA
>LBD-114
atgccctgccagcttcttcagcatgccgtgaccatcttgagacaaagccagcagggattcagagtgagaaaccatgtagacatacctagagtgaggcaagtgataagtaattttagtcactctgctttcacagtagccacatgttcctttgtggatcctgatcgttgcataaaatataatggccgctgtaagagaaactgtgctacagatgaaaagcaagtcgatgtatgtttctcgccaagtaagatctgctgcactgaaaggctttatgaagaagatggtctattttga
>OcBD-114
ATGAAGATACTATACTATCTCTTCCATTTTCTGTGTTACATGACCTTCATTCTACCAG
AGCCACATGCTCTTTGGTGGAGGCTGATCGCTGCTCAAGATATAAAGGTTTGTGTAGAAGAAAGTGTCACATGGATGAAAAGCAGGTTGATGTATGTTTCGCACCATTTAAGATTTGCTGTGTCGACAGGCCATCTATTGATGATTAA
>OBD-114
ATGAAGATCTTTTATTATCTTTTTCATTTTCTGTGTTATGCGACCTTCGTTCTACCAGGTAATAGATCCTTGGTGGATCC
TGAACGATGCTCAAAATTGTATGGTCAATGTAAGAAACGCTGTGCTAGATATGAAAAGCAAATTGAACTATGCTTGTCAC
CAAGTAAGATTTGCTGCATTGAGAGGGCATTCGAGGATGATTGA
>YBD-114
ATGAAGATACTTTGTATTTTCCTGACCTTTATCTTGACAGTATCCTGTGGTCCAGCAGTTTTACAGAGGAAAACAAGAGAAAAAACAAAAGAAATTGAAGAAAGAAAAAGACAGTGTTATCTTGTTCGTGGTGCTTGCAAGACTTCATGCGGCCAATGGGAATACAAATATACTGACTGCGATTTGAAGCCCTGCTGTGTTGCACGGGAATACGTACCACCAGTCCAACCCATCGCTGTCACTAAATCTTATAAAACTGTAACTTACACTTCTACTATTCTGCATAACACTGCCAATGCAAGCTATAATTCTAGTACATTACATAATACTACAGGTGTAAATTATACTTCTACTACACTACGTAATACCAATGCAAGTTATA

## Sheet: e1 cds
>BuBD-114
ATGAAGATCTTTTATTATCTTTTTCATTTTCTGTGTTATGCGACCTTCGTTCTACCAGGT
AATAGATG
>BIBD 114
ATGAAGATCTTTTATTATCTTTTTCATTTTCTGTGTTATGCGACCTTCGTTCTACCAGGTAATAGA
>BBD114
ATGAAGATACTTTGTATTTTCCTGACCTTTATCTTGACAGTATCCTGTGGTCCAGCAG
>bibibd114
ATGAAGATACTTTGTATTTTCCTGACCTTTATCTTGACCGTATCCTGTGGTCCAGCA
>BrBD114
ATGAAGATACTTTGTATTTTCCTGACCTTTATCTTGACAGTATCCTGTGGTCCAGCA
>CaBD-114
>CadBD-114
>GBD-114
ATGAAGATCTTTTATTATCTTTTTCATTTTCTGTGTTATGCGACCTTCGTTCTACCAGGTAATAGATGCTTCTGGTGTGAT
>FeBD 114
>CBD114
atgaagatcttttactatctcctccattttctgtgttatgtgactttcatcctacca
>EBD-114
ATGAAGACCTTTCACTACCTTCTCCATTTTCTGTGTTATCTGACCTTCATTCTACA
>HBD-114
ATGAGGATCTTTTACTATCTCCATTTTCTGTGTTATGTGACCTTCATTCTACCA
>LBD-114
atgccctgccagcttcttcagcatgccgtgaccatcttgagacaaagccagcagggattcagagtgagaaaccatgtagacatacctagagtgaggcaagtg
>OcBD-114
ATGAAGATACTATACTATCTCTTCCATTTTCTGTGTTACATGACCTTCATTCTACCA
>OVTbd-114
ATGAAGATCTTTTATTATCTCTTTCATTTTCTGTGTTATGCGACCTTCGTTCTACCAGGTAATAGATGCT
>OBD-114
ATGAAGATCTTTTATTATCTTTTTCATTTTCTGTGTTATGCGACCTTCGTTCTACCAGGTAATAGATGC
>YBD-114
ATGAAGATACTTTGTATTTTCCTGACCTTTATCTTGACAGTATCCTGTGGTCCAGCA

## Sheet: e2 cds
>BuBD-114
ccttggtggatcctgaacgatgctcaaaattgtatggtcaatgtaagaaacgctgtgctagatatgaaaagcaaattgaactatgcttgtcaccaagtaagatttgctgcattgagagggcattcgaggatgat
>BIBD 114
TCCTTGGTGGATCCTGAACGATGCTCAAAATTGTATGGTCAATGTAAGAAACGCTGTGCTA
GGTATGAAAAGCAAATTGAGCTATGTTTGTCACCAAGTAAGATTTGCTGCATTGAGAGGG
CATTCGAGGAYGAT
>BBD114
GTTTTACAGAGGAAAACAAGAGAAAAAACAAAAGAAATTGAAGAAAGAAAAAGACAGTGTTATCTTGTTCGTGGTGCTTGCAAGACTTCATGCGGCCAATGGGAATACAAATATACTGACTGCGATTTGAAGCCCTGCTGTGTTGCACGGGAATACGTACCACCAGTCCAACCCATCGCTGTCACTAAATCTTATAAAACTGTAACTTACACTTCTACTATTCTGCATAACACTGCCAATGCAAGCTATAATTCTAGTACATTACATAATACTACAGGTGTAAATTATACTTCTACTACACTACGTAATACCAATGCAAGTTATA
>bibibd114
GTTTTACAGAGGAAAACAAGAGAAAAAACAAAACAAATTGAAGAAAGAAAAAGACAGTGTTATCTTGTTCGTGGTGCTT
GCAAGACGTCATGCGGCCAATGGGAATACAAATATACTGACTGCGATTTGGAACCCTGCTGTGTTGCACGGGAATACGTA
CCACCAGTTCAACCCATCGCTATCACTAAATCTTATAAAACTGTAACTTACACTTCTACTATACTGTATAATACTGCCAA
TGCAAGTTATAATTCTAGTACATTACATAATACTACAGATGTAAATTATACTTCTACTACACTACCTAATAC
>BrBD114
GTTTTACAGAGGAAAACAAGAGAAAAAACAAAAGAAATTGAAGAAAGAAAAAGACAGTGTTATCTTGTTCGTGGTGCTTGCAAGACTTCATGCGGCCAATGGGAATACAAATATACTGACTGCGATTTGAAGCCCTGCTGTGTTGCACGGGAATACGTACCACCAGTCCAACCCATCGCTGTCACTAAATCTTATAAAACTGTAACTTACACTTCTACTATTCTGCATAACACTGCCAATGCAAGCTATAATTCTAGTACATTACATAATACTACAGGTGTAAATTATACTTCTACTACACTACGTAATACCAATGCAAGTTATA
>CaBD-114
>CadBD-114
>GBD-114
CCTGAACGATGCTCAAAATTGTACGGTCAATGTAAGAAACGCTGTGCTAGATATGAAAAGCAAATTGAACTGTGTTTGTCACCAAGTAAGATTTGCTGCATTGAGAGGGCATTCGAGGATGAT
>FeBD 114
>CBD114
Gccacatgtaccttgatagatcctgatcagtgctcaaacaaatttggtcactgtagaagacgctgctttagaggtgaaaagcgaattgatatatgttttttaccaaataaaatttgctgcattgagaggttatatgatgaagac
>EBD-114
GAGCCACAGCTACCTTGGTGGATCCTGGTCGGTGCTCAAAATCTTTCGGTTTCTGCCGGAGACAGTGTCTTAAAGAGGAAAAGCAAATTGATATATGTTTCTCACCAAGTAAGATCTGCTGCGCTGAGAGGTTTACTGAAGAT
>HBD-114
GTAGCCACATGTACCTTGGTGAATGCTGATCGTTGCACCAAACGTTACGGTCGTTGTAAAAGAGACTGTCTTGAGAGTGAAAAGCAAATAGACATATGTTCCTTACCAAGAAAAATTTGCTGCACTGAGAAATTGTATGAAGAAGATGATATGTTT
>LBD-114
Ataagtaattttagtcactctgctttcacagtagccacatgttcctttgtggatcctgatcgttgcataaaatataatggccgctgtaagagaaactgtgctacagatgaaaagcaagtcgatgtatgtttctcgccaagtaagatctgctgcactgaaaggctttatgaagaagatggtctattt
>OcBD-114
GCCACATGCTCTTTGGTGGAGGCTGATCGCTGCTCAAGATATAAAGGTTTGTGTAGAAGAAAGTGTCACATGGATGAAAAGCAGGTTGATGTATGTTTCGCACCATTTAAGATTTGCTGTGTCGACAGGCCATCTATTGATGAT
>OVTbd-114
TAGGTGGATCCTGGACGATGCTCAAAATTGTACGGTCAATGTAAGAGACGCTGTCCTAAATATGAAAAGCAAATTGAA
CTGTGTTTGTCACCAAGTAAGATTTGCTGCATTGAGAGGTCATTCGAGGATAAT
>OBD-114
tTGGTGGATCCTGAACGATGCTCAAAATTGTATGGTCAATGTAAGAAACGCTGTGCTAGATATGAAAAGCAAATTGAACTGTGTTTGTCACCAAGTAAGATTTGCTGCATTGAGAGGGCATTCGAGGATGAT
>YBD-114
GTTTTACAGAGGAAAACAAGAGAAAAAACAAAAGAAATTGAAGAAAGAAAAAGACAGTGTTATCTTGTTCGTGGTGCTTGCAAGACTTCATGCGGCCAATGGGAATACAAATATACTGACTGCGATTTGAAGCCCTGCTGTGTTGCACGGGAATACGTACCACCAGTCCAACCCATCGCTGTCACTAAATCTTATAAAACTGTAACTTACACTTCTACTATTCTGCATAACACTGCCAATGCAAGCTATAATTCTAGTACATTACATAATACTACAGGTGTAAATTATACTTCTACTACACTACGTAATACCAATGCAAGTTATA

## Sheet: protein
>BuBD-114
MKIFYYLFHFLCYATFVLPGNRSLVDPERCSKLYGQCKKRCARYEKQIELCLSPSKICCIERAFEDD
>BIBD-114
MKIFYYLFHFLCYATFVLPGNRSLVDPERCSKLYGQCKKRCARYEKQIELCLSPSKICCIERAFEXD
>BBD 114
MKILCIFLTFILTVSCGPAVLQRKTREKTKEIEERKRQCYLVRGACKTSCGQWEYKYTDCDLKPCCVAREYVPPVQPIAVTKSYKTVTYTSTILHNTANASYNSSTLHNTTGVNYTSTTLRNTNASY
>bibibd 114
MKILCIFLTFILTVSCGPAVLQRKTREKTKEIEERKRQCYLVRGACKTSCGQWEYKYTDCDLKPCCVAREYVPPVQPIAVTKSYKTVTYTSTILHNTANASYNSSTLHNTTGVNYTSTTLRNTNASY
>BrBD 114
MKILCIFLTFILTVSCGPAVLQRKTREKTKEIEERKRQCYLVRGACKTSCGQWEYKYTDCDLKPCCVAREYVPPVQPIAVTKSYKTVTYTSTILHNTANASYNSSTLHNTTGVNYTSTTLRNTNASY
>CaBD-114
>CadBD-114
>GBD-114
RSFIIFFIFCVMRPSFYQVIDASLVDPERCSKLYGQCKKRCARYEKQIELCLSPSKICCIERAFEDD
>FeBD 114
>CBD 114
MKIFYYLLHFLCYVTFILPATCTLIDPDQCSNKFGHCRRRCFRGEKRIDICFLPNKICCIERLYDED
>EBD-114
MKTFHYLLHFLCYLTFILQEPQLPWWILVGAQNLSVSAGDSVLKRKSKLIYVSHQVRSAALRGLLKI
>HBD- 114 PRE
MRIFYYLHFLCYVTFILPATCTLVNADRCTKRYGRCKRDCLESEKQIDICSLPRKICCTEKLYEEDDMF
>LBD-114
MPCQLLQHAVTILRQSQQGFRVRNHVDIPRVRQVISNFSHSAFTVATCSFVDPDRCIKYNGRCKRNCATDEKQVDVCFSPSKICCTERLYEEDGLF
>OcBD-114
MKILYYLFHFLCYMTFILPEPHALWWRLIAAQDIKVCVEESVTWMKSRLMYVSHHLRFAVSTGHLLMI
>OVTbd-114
MKIFYYLFHFLCYATFVLPGNRSLVDPGRCSKLYGQCKRRCPKYEKQIELCLSPSKICCIERSFEDN
>OBD-114
MKIFYYLFHFLCYATFVLPGNRSLVDPERCSKLYGQCKKRCARYEKQIELCLSPSKICCIERAFEDD
>YBD-114
MKILCIFLTFILTVSCGPAVLQRKTREKTKEIEERKRQCYLVRGACKTSCGQWEYKYTDCDLKPCCVAREYVPPVQPIAVTKSYKTVTYTSTILHNTANASYNSSTLHNTTGVNYTSTTLRNTNASY

## Sheet: e1 protein
>BuBD-114
MKIFYYLFHFLCYATFVLPGNR
>BIBD 114
MKIFYYLFHFLCYATFVLPGNR
>BBD114
MKILCIFLTFILTVSCGPA
>bibibd114
MKILCIFLTFILTVSCGPA
>BrBD114
MKILCIFLTFILTVSCGPA
>CaBD-114
>CadBD-114
>GBD-114
MKIFYYLFHFLCYATFVLPGNRCFWCD
>FeBD 114
>CBD114
MKIFYYLLHFLCYVTFILP
>EBD-114
MKTFHYLLHFLCYLTFIL
>HBD-114
MRIFYYLHFLCYVTFILP
>LBD-114
MPCQLLQHAVTILRQSQQGFRVRNHVDIPRVRQV
>OcBD-114
MKILYYLFHFLCYMTFILP
>OVTbd-114
MKIFYYLFHFLCYATFVLPGNRC
>OBD-114
MKIFYYLFHFLCYATFVLPGNRC
>YBD-114
MKILCIFLTFILTVSCGPA

## Sheet: e2 protein
>BuBD-114
ALVDPERCSKLYGQCKKRCARYEKQIELCLSPSKICCIERAFEDD
>BIBD 114
SLVDPERCSKLYGQCKKRCARYEKQIELCLSPSKICCIERAFEXD
>BBD114
VLQRKTREKTKEIEERKRQCYLVRGACKTSCGQWEYKYTDCDLKPCCVAREYVPPVQPIAVTKSYKTVTYTSTILHNTANASYNSSTLHNTTGVNYTSTTLRNTNASY
>bibibd114
VLQRKTREKTKQIEERKRQCYLVRGACKTSCGQWEYKYTDCDLEPCCVAREYVPPVQPIAITKSYKTVTYTSTILYNTANASYNSSTLHNTTDVNYTSTTLPN
>BrBD114
VLQRKTREKTKEIEERKRQCYLVRGACKTSCGQWEYKYTDCDLKPCCVAREYVPPVQPIAVTKSYKTVTYTSTILHNTANASYNSSTLHNTTGVNYTSTTLRNTNASY
>CaBD-114
>CadBD-114
>GBD-114
PERCSKLYGQCKKRCARYEKQIELCLSPSKICCIERAFEDD
>FeBD 114
>CBD114
ATCTLIDPDQCSNKFGHCRRRCFRGEKRIDICFLPNKICCIERLYDED
>EBD-114
VATCTLVNADRCTKRYGRCKRDCLESEKQIDICSLPRKICCTEKLYEEDDMF
>HBD-114
VATCTLVNADRCTKRYGRCKRDCLESEKQIDICSLPRKICCTEKLYEEDDMF
>LBD-114
ISNFSHSAFTVATCSFVDPDRCIKYNGRCKRNCATDEKQVDVCFSPSKICCTERLYEEDGLF
>OcBD-114
ATCSLVEADRCSRYKGLCRRKCHMDEKQVDVCFAPFKICCVDRPSIDD
>OVTbd-114
VDPGRCSKLYGQCKRRCPKYEKQIELCLSPSKICCIERSFEDN
>OBD-114
LVDPERCSKLYGQCKKRCARYEKQIELCLSPSKICCIERAFEDD
>YBD-114
VLQRKTREKTKEIEERKRQCYLVRGACKTSCGQWEYKYTDCDLKPCCVAREYVPPVQPIAVTKSYKTVTYTSTILHNTANASYNSSTLHNTTGVNYTSTTLRNTNASY
