# Supplementary material for: Unusual interplay of contrasting selective pressures on β-defensin genes implicated in male fertility of the Buffalo (Bubalus bubalis)
Source: BMC Evol Biol. 2019 Nov 26;19:214. doi: 10.1186/s12862-019-1535-8 (PMC6878701; doi:10.1186/s12862-019-1535-8)
Supplement: Supplementary file 1 — Additional file 1. Orthologs of BDs. CDS & protein sequence data for 30 BDs in all the species. The data for gene loci, coordinates, orientation etc. is available on request. [file 12862_2019_1535_MOESM1_ESM.zip › Additional sheets 1.0-1.29 -orthologs of beta defensisn/1.12) BD-115.xlsx]

## Sheet: complete CDS
>BuBD-115
ATGCTGCTGGATCATTCCTCATCCCTCTCAGGACATATTAAAATCTTGTTCCTGGCTGTAGCTGTCCTTGTGGTCCTGGA
TCAGGCTTCCCCAGATGGATGGACCAGAAAGTGTGGTTATGGAACTGGCAATTGCAGGAAACATTGCAAAGAAAGTGAGA
AGAAGAAAGAAAAATGTGGGTTAAGAAAGCTTTGCTGCATCCCTATAAAGCATAAATCATCAAAACTTGTCAGAAAAGAA
GAGACAACATATAGGGTTATGAGCCATCATGACAAAGACGCACCCACTGCAGAAGGGTCAGAAAACCCCAACCAGGAGTA
CGCAAGTATGTCTGGGACTGTAGTGCCTTGCAGAGTCATCAGAGCTATAGAGGCCGTGGACACAGAAGCAAAACCTGTTT
CCAGAGAACTGGGTTGGGCAGATGGACCCAAGTTGTAA
>BIBD-115
ATGCTGCTGGATCATTCCTCATCCCTCTCAGGACATATTAAAATCTTGTTCCTGGCTGTAGCTGTCCTTGTGGTCCTGGA
TCAGGCTTCCCCAGATGGATGGACCAGAAAGTGTGGTTATGGAACTGGCAATTGCAGGAAACATTGCAAAGAAAGTGAGA
AGAAGAAAGAAAAATGTGGGTTAAGAAAGCTTTGCTGCATCCCTATAAAGCATAAATCATCAAAACTTGTCAGAAAAGAA
GAGACAACATATAGGGTTATGAGCCATCATGACAAAGACGCACCCACTGCAGAAGGGTCAGAAAACCCCAACCAGGAGTA
CGCAAGTATGTCTGGGACTGTAGTGCCTTGCAGAGTCATCAGAGCTATAGAGGCCGTGGACACAGAAGCAAAACCTGTTT
CCAGAGAACTGGGTTGGGCAGATGGACCCAAGTTGTAA
>BBD 115
ATGCTGCTGGATCATTCCTCATCCCTCTCAGGACATATTAAAATCTTGTTCCTGGCTGTAGCTGTCCTTGTGGTCCTGGA
TCAGGCTTCCCCAGATGGATGGACCAGAAAGTGTGGTTATGGAACTGGCAATTGCAGGAAACATTGCAAAAAAAGTGAGA
AGAAGAAAGAAAAATGTGGGTTAAGAAAGCTTTGCTGCATCCCTATAAAGCATAAATCATCAAAACTTGTCAGAAAAGAA
GAGACAGCATATAGGGTTATGAGCCATCATGACAAAGATGCACCCACTGCAGAAGTGTCAGAAAACCCCAACCAGGAGTA
CGCAAGTATGTCTGGGACTGTTGTGCCTTGCAGAGTCATCAGAGCTACAGAGGCCGTGGACACAGAAGCAAAACCTGTTT
CCAGAGAACTAGGTTGGGCAGATGGACCCAAGTTGTAA
>bibibd 115
ATGCTGCTGGATCATTCCTCATCCCTCTCAGGACATATTAAAATCTTGTTCCTGGCTGTAGCTGTCCTTGTGGTCCTGGA
TCAGGCTTCCCCAGATGGATGGACCAGAAAGTGTGGTTATGGAACTGGCAATTGCAGGAAACATTGCAAAAAAAGTGAGA
AGAAGAAAGAAAAATGTGGGTTAAGAAAGCTTTGCTGCATCCCTATAAAGCATAAATCATCAAAACTTGTCAGAAAAGAA
GAGACAGCATATAGGGTTATGAGCCATCATGACAAAGATGCACCCACTGCAGAAGTGTCAGAAAACCCCAACCAGGAGTA
CGCAAGTATGTCTGGGACTGTTGTGCCTTGCAGAGTCATCAGAGCTACAGAGGCCGTGGACACAGAAGCAAAACCTGTTT
CCAGAGAACTAGGTTGGGCAGATGGACCCAAGTTGTAA
>BrBD 115
ATGCTGCTGGATCATTCCTCATCCCTCTCAGGACATATTAAAATCTTGTTCCTGGCTGTAGCTGTCCTTGTGGTCCTGGA
TCAGGCTTCCCCAGATGGATGGACCAGAAAGTGTGGTTATGGAACTGGCAATTGCAGGAAACATTGCAAAAAAAGTGAGA
AGAAGAAAGAAAAATGTGGGTTAAGAAAGCTTTGCTGCATCCCTATAAAGCATAAATCATCAAAACTTGTCAGAAAAGAA
GAGACAGCATATAGGGTTATGAGCCATCATGACAAAGATGCACCCACTGCAGAAGTGTCAGAAAACCCCAACCAGGAGTA
CGCAAGTATGTCTGGGACTGTTGTGCCTTGCAGAGTCATCAGAGCTACAGAGGCCGTGGACACAGAAGCAAAACCTGTTT
CCAGAGAACTAGGTTGGGCAGATGGACCCAAGTTGTAA
>FeBD 115
ATGCTGCCGGATCGTTCCTCTTCCCTCTCAGGATACATTAAACTCTTGTTCCTGGCCTTACCTGTCCTTGTGCTCCTGGCTTAGGCTTCCCCAG
AGATGGATGGGTCAAAAGGTGCAGTTGTAGAATTGGCAGATGCAGGCAATCTTGCAAAGAAAATGAGAAGAAGAAAGAAAAATGTGGGCCAAAAAGAATTTGCTGCATCCCTGATGGAAAGCACATATCCTTAAACCCTTATGAGAAACAACAGATAAGATGTCAGTTTAAGGCAAGAACAACTCAACATCCACCAACTCCTGACGTAAGACTTTTAACAGCCAGCATAATGAGTCAGTAA
>GBD-115
ATGCTGCTGGATCATTCCTTATCCCTCTCAGGATATGTTAAAATCTTGTTCTTGGCTGTAGCTGTCCTTGTGGTCCTGGA
TCAGGCTTCCGCAGATGGATGGACCAGAAAGTGTAGTTATGGAACTGGCAATTGCAGGAAAAGTTGCGAAGAAAATGAGA
AGAAGAAAGAAAAATGTGGGTTAAGAAAGCTTTGCTGCATCCCTATAAAGCATAAATCATCAAAACTTGTCATAAAAGAA
GAGACACCATATAGGATTATGGCAAGTACCACTAAGTATGAATTTATGACTTGTGACAAGAGGATTTTGGCACCATTTCA
ATGA
>EBD-115
ATGCTGCTGGATCATTCCTCTCCTCTCTCAGGATACATTAAACTCTTGTTCCTGGCCTTAGCTGTCCTTGTCGTCCTGGC
TCAGGCTTCCCCAG
AGATGGATGGGTCAAAAGGTGCAGTTATAGAACTGGCAGATGCAGGGAATTTTGCAAAGAAAATGAGAAGAGGAAAGAAA
GATGTGGGGCAAGAAAATTTTGCTGCATCCCCGCATTTAAGCATAAGCCATCAGATAGTCTCGTGAAACAAGAGACACCG
TATAAGGCTATGG
GGTTTCCCCTCTTGCTGGAAAGATTCTTCTTGAAAACCAGACTTAG
>HBD- 115
ATGCTGCCAGATCATTTCTCACCCCTCTCAGGAGACATTAAACTCTCTGTCCTGGCCTTAGTTGTCCTTGTGGTCCTGGC
TCAGACTGCCCCAGATGGATGGATCAGAAGGTGCTATTATGGAACTGGCAGATGCAGGAAATCATGCAAAGAAATTGAGA
GGAAGAAAGAAAAATGTGGGGAAAAACATATTTGCTGTGTCCCTAAAGAAAAGGATAAACTATCACACATTCACGACCAA
AAAGAGACAAGTGAGCTATATATCTAG
>OBD-115
ATGCTGCTGGATCATTCCTCATCCCTCTCAGGACATATTAAAATCTTGTTCCTGGCTGTAGCTGTCCTTGTGGTCCTGGA
TCAGGCTTCCCCAGATGGATGGACCAGAAAGTGTGGTTATGGAACTGGCAATTGCAGGAAACATTGCAAAGAAAGTGAGA
AGAAGAAAGAAAAATGTGGGTTAAGAAAGCTTTGCTGCATCCCTATAAAGCATAAATCATCAAAACTTGTCAGAAAAGAA
GAGACAACATATAGGGTTATGAGCCATCATGACAAAGACGCACCCACTGCAGAAGGGTCAGAAAACCCCAACCAGGAGTA
CGCAAGTATGTCTGGGACTGTAGTGCCTTGCAGAGTCATCAGAGCTATAGAGGCCGTGGACACAGAAGCAAAACCTGTTT
CCAGAGAACTGGGTTGGGCAGATGGACCCAAGTTGTAA
>OVTbd-115
ATGCTGCTAGATTATTCCTCATCCCTCTCAGGATATGTTAAACTCTTGTTCCTGGCTGTAGCTGTCCTTGTGGTCCTGGATCAGGCTTCCCCAG
AGATGGATGGACCAGAAAGTGTGATTATGGAACTGGCAATTGCAGGAAACATTGCAAAGAAAGTGAGAAGAAGAAAGAAAAATGTGCGTTAAGAAAGCTTTGCTGCATCCCTATAAGGCATAAATCATCAAAACTTGCCAAAAAAGAAGAGACAATACATAGGGTTATGGCAAGTACCACTAAGTATGAATTTATGACTTGTGACAAGAGGATTTTGGCAGCATTTTAA
>YBD-115
ATGCTGCTGGATCATTCCTCATCCCTCTCAGGACATATTAAAATCTTGTTCCTGGCTGTAGCTGTCCTTGTGGTCCTGGA
TCAGGCTTCCCCAGATGGATGGACCAGAAAGTGTGGTTATGGAACTGGCAATTGCAGGAAACATTGCAAAAAAAGTGAGA
AGAAGAAAGAAAAATGTGGGTTAAGAAAGCTTTGCTGCATCCCTATAAAGCATAAATCATCAAAACTTGTCAGAAAAGAA
GAGACAGCATATAGGGTTATGAGCCATCATGACAAAGATGCACCCACTGCAGAAGTGTCAGAAAACCCCAACCAGGAGTA
CGCAAGTATGTCTGGGACTGTTGTGCCTTGCAGAGTCATCAGAGCTACAGAGGCCGTGGACACAGAAGCAAAACCTGTTT
CCAGAGAACTAGGTTGGGCAGATGGACCCAAGTTGTAA

## Sheet: e1cds
>BuBD-115
ATGAAGCCTTGTTTAATGACCATTTCCATCCTTCTGATCTTGGTTCATAAGACTCCAGGT
>BIBD 15
ATGAGGACGTCCCTCTTTCTCTTTGCTGTCTTCTTCTTTCTGGCCCCA
>BBD 115
ATGCTGCTGGATCATTCCTCATCCCTCTCAGGACATATTAAAATCTTGTTCCTGGCTGTAGCTGTCCTTGTGGTCCTGGA
TCAGGCTTCCCCA
>bibibd 115
ATGCTGCTGGATCATTCCTCATCCCTCTCAGGACATATTAAAATCTTGTTCCTGGCTGTAGCTGTCCTTGTGGTCCTGGA
TCAGGCTTCCCCA
>BrBD 115
ATGCTGCTGGATCATTCCTCATCCCTCTCAGGACATATTAAAATCTTGTTCCTGGCTGTAGCTGTCCTTGTGGTCCTGGA
TCAGGCTTCCCCA
>FeBD 115
atgctgccggatcgttcctcttccctctcaggatacattaaactcttgttcctggccttacctgtccttgtgctcctggcttag
>GBD-115
ATGCTGCTGGATCATTCCTTATCCCTCTCAGGATATGTTAAAATCTTGTTCTTGGCTGTAGCTGTCCTTGTGGTCCTGGATCAGGCTTCCGCA
>EBD-115
ATGCTGCTGGATCATTCCTCTCCTCTCTCAGGATACATTAAACTCTTGTTCCTGGCCTTAGCTGTCCTTGTCGTCCTGGC
TCAGGCTTCCCC
>HBD-115
ATGCTGCCAGATCATTTCTCACCCCTCTCAGGAGACATTAAACTCTCTGTCCTGGCCTTAGTTGTCCTTGTGGTCCTGGCTCAGACTGCCCCA
>OBD-115
ATGCTGCTGGATCATTCCTCATCCCTCTCAGGACATATTAAAATCTTGTTCCTGGCTGTAGCTGTCCTTGTGGTCCTGGATCAGGCTTCCCCA
>OVTbd-115
ATGCTGCTAGATTATTCCTCATCCCTCTCAGGATATGTTAAACTCTTGTTCCTGGCTGTAGCTGTCCTTGTGGTCCTGGATCAGGCTTCCCCA
>YBD-115
ATGCTGCTGGATCATTCCTCATCCCTCTCAGGACATATTAAAATCTTGTTCCTGGCTGTAGCTGTCCTTGTGGTCCTGGA
TCAGGCTTCCCCA

## Sheet: e2 cds
>BuBD-115
GATGGATGGACCAGAAAGTGTGGTTATGGAACTGGCAATTGCAGGAAACATTGCAAAGA
AAGTGAGAAGAAGAAAGAAAAATGTGGGTTAAGAAAGCTTTGCTGCATCCCTATAAAGCA
TAAATCATCAAAACTTGTCAGAAAAGAAGAGACAACATATAGGGTTATG
>BIBD 115
GATGGATGGACCAGAAAGTGTGGTTATGGAACTGGCAATTGCAGGAAACATTGCAAAAA
AAGTGAGAAGAAGAAAGAAAAATGTGGGTTAAGAAAGCTTTGCTGCATCCCTATAAAGCA
TAAATCATCAAAACTTGTCAGAAAAGAAGAGACAACATATAGGGTTATGGCAAGTACCAC
TAA
>BBD 115
GATGGATGGACCAGAAAGTGTGGTTATGGAACTGGCAATTGCAGGAAACATTGCAAAAAAAGTGAGAAGAAGAAAGAAAAATGTGGGTTAAGAAAGCTTTGCTGCATCCCTATAAAGCA
TAAATCATCAAAACTTGTCAGAAAAGAAGAGACAGCATATAGGGTTATG
>bibibd 115
GATGGATGGACCAGAAAGTGTGGTTATGGAACTGGCAATTGCAGGAAACACTGCAAAAAAAGTGAGAAGAAGAAAGAAAAATGTGGGTTAAGAAAGCTTTGCTGCATCCCTATAAAGCATAAATCATCAAAACTTGTCAGAAAAGAAGAGACAACATATAGGGTTATG
>BrBD 115
GATGGATGGACCAGAAAGTGTGGTTATGGAACTGGCAATTGCAGGAAACATTGCAAAAAAAGTGAGAAGAAGAAAGAAAAATGTGGGTTAAGAAAGCTTTGCTGCATCCCTATAAAGCA
TAAATCATCAAAACTTGTCAGAAAAGAAGAGACAACATATAGGGTTATG
>FeBD 115
GATGGATGGGTCAAAAGGTGCAGTTGTAGAATTGGCAGATGCAGGCAATCTTGCAAAGAAAATGAGAAGAAGAAAGAAAAATGTGGGCCAAAAAGAATTTGCTGCATCCCTGATGGAAAGCACATATCCTTAAACCCTTATGAGAAACAACAGATAAGATGTCAGTTTAAGGCAAGAACAACTCAACATCCACCAACTCCTGACGTAAGACTTTTAACAGCCAGCATAATGAGTCAG
>GBD-115
GATGGATGGACCAGAAAGTGTAGTTATGGAACTGGCAATTGCAGGAAAAGTTGCGAAGAAAATGAGAAGAAGAAAGAAAAATGTGGGTTAAGAAAGCTTTGCTGCATCCCTATAAAGCATAAATCATCAAAACTTGTCATAAAAGAAGAGACACCATATAGGATTATGGCAAGTACCACTAAGTATGAATTTATGACTTGTGACAAGAGGATTTTGGCACCATTTCAA
>EBD-115
AGAGATGGATGGGTCAAAAGGTGCAGTTATAGAACTGGCAGATGCAGGGAATTTTGCAAAGAAAATGAGAAGAGGAAAGAAA
GATGTGGGGCAAGAAAATTTTGCTGCATCCCCGCATTTAAGCATAAGCCATCAGATAGTCTCGTGAAACAAGAGACACCG
TATAAGGCTATG
>HBD-115
GATGGATGGATCAGAAGGTGCTATTATGGAACTGGCAGATGCAGGAAATCATGCAAAGAAATTGAGAGGAAGAAAGAAAAATGTGGGGAAAAACATATTTGCTGTGTCCCTAAAGAAAAGGATAAACTATCACACATTCACGACCAAAAAGAGACAAGTGAGCTATATATC
>OBD-115
GATGGATGGACCAGAAAGTGTGGTTATGGAACTGGCAATTGCAGGAAACATTGCAAAGAAAGTGAGAAGAAGAAAGAAAAATGTGGGTTAAGAAAGCTTTGCTGCATCCCTATAAAGCATAAATCATCAAAACTTGTCAGAAAAGAAGAGACAACATATAGGGTTAtg
>OVTbd-115
GATGGATGGACCAGAAAGTGTGATTATGGAACTGGCAATTGCAGGAAACATTGCAAAGAAAGTGAGAAGAAGAAAGAAAAATGTGCGTTAAGAAAGCTTTGCTGCATCCCTATAAGGCATAAATCATCAAAACTTGCCAAAAAAGAAGAGACAATACATAGGGTTATGGCAAGTACCACTAAGTATGAATTTATGACTTGTGACAAGAGGATTTTGGCAGCATTT
>YBD-115
GATGGATGGACCAGAAAGTGTGGTTATGGAACTGGCAATTGCAGGAAACATTGCAAAAAAAGTGAGAAGAAGAAAGAAAAATGTGGGTTAAGAAAGCTTTGCTGCATCCCTATAAAGCA
TAAATCATCAAAACTTGTCAGAAAAGAAGAGACAGCATATAGGGTTATG

## Sheet: e3 cds
>BuBD-115
AGCCATCATGACAAAGACGCACCCACTGCAGAAGGGTCAGAAAACCCCAACCAGGAGTA
CGCAAGTATGTCTGGGACTGTAGTGCCTTGCAGAGTCATCAGAGCTATAGAGGCCGTGGA
CACAGAAGCAAAACCTGTTTCCAGAGAACTGGGTTGGGCAGATGGACCCAAGTTG
>BIBD 115
AGCCATCATGACAAAGATGCACCCACTGCAGAAGTGTCAGAAAACCCCAACCAGGAGTAC
GCAAGTATGTCTGGGACTGTTGTGCCTTGCAGAGTCATCAGAGCTAYAGAGGCCGTGGAC
ACAGAAGCAAAACCTGTTTCCAGAGAACTAGGTTGGGCAGATGGACCCAAGTTG
>BBD 115
AGCCATCATGACAAAGATGCACCCACTGCAGAAGTGTCAGAAAACCCCAACCAGGAGTACGCAAGTATGTCTGGGACTG
TTGTGCCTTGCAGAGTCATCAGAGCTACAGAGGCCGTGGACACAGAAGCAAAACCTGTTTCCAGAGAACTAGGTTGGGCA
GATGGACCCAAGTTGTAA
>bibibd 115
AGCCATCATGACAAAGATGCACCCACTGCAGAAGTGTCAGAAAACCCCAACCAGGAGTACGCAAGTATGTCTGGGACTG
TTGTGCCTTGCAGAGTCATCAGAGCTACAGAGGCCGTGGACACAGAAGCAAAACCTGTTTCCAGAGAACTAGGTTGGGCA
GATGGACCCAAGTTG
>BrBD 115
AGCCATCATGACAAAGATGCACCCACTGCAGAAGTGTCAGAAAACCCCAACCAGGAGTACGCAAGTATGTCTGGGACTG
TTGTGCCTTGCAGAGTCATCAGAGCTACAGAGGCCGTGGACACAGAAGCAAAACCTGTTTCCAGAGAACTAGGTTGGGCA
GATGGACCCAAGTTG
>EBD-115
GTTTCCCCTCTTGCTGGAAAGATTCTTCTTGAAAACCAGACTTAG
>OBD-115
AGCCATCATGACAAAGACGCACCCACTGCAGAAGGGTCAGAAAACCCCAACCAGGAGTACGCAAGTATGTCTGGGACTGTAGTGCCTTGCAGAGTCATCAGAGCTATAGAGGCCGTGGACACAGAAGCAAAACCTGTTTCCAGAGAACTGGGTTGGGCAGATGGACCCAAGTTG
>YBD 115
AGCCATCATGACAAAGATGCACCCACTGCAGAAGTGTCAGAAAACCCCAACCAGGAGTACGCAAGTATGTCTGGGACTG
TTGTGCCTTGCAGAGTCATCAGAGCTACAGAGGCCGTGGACACAGAAGCAAAACCTGTTTCCAGAGAACTAGGTTGGGCA
GATGGACCCAAGTTG

## Sheet: protein complete
>BuBD-115
MLLDHSSSLSGHIKILFLAVAVLVVLDQASPDGWTRKCGYGTGNCRKHCKESEKKKEKCGLRKLCCIPIKHKSSKLVRKEETTYRVMSHHDKDAPTAEGSENPNQEYASMSGTVVPCRVIRAIEAVDTEAKPVSRELGWADGPKL
>BIBD-115
MLLDHSSSLSGHIKILFLAVAVLVVLDQASPDGWTRKCGYGTGNCRKHCKESEKKKEKCGLRKLCCIPIKHKSSKLVRKEETTYRVMSHHDKDAPTAEGSENPNQEYASMSGTVVPCRVIRAIEAVDTEAKPVSRELGWADGPKL
>BBD 115
MLLDHSSSLSGHIKILFLAVAVLVVLDQASPDGWTRKCGYGTGNCRKHCKKSEKKKEKCGLRKLCCIPIKHKSSKLVRKE
ETAYRVMSHHDKDAPTAEVSENPNQEYASMSGTVVPCRVIRATEAVDTEAKPVSRELGWADGPKL
>bibibd 115
MLLDHSSSLSGHIKILFLAVAVLVVLDQASPDGWTRKCGYGTGNCRKHCKKSEKKKEKCGLRKLCCIPIKHKSSKLVRKEETAYRVMSHHDKDAPTAEVSENPNQEYASMSGTVVPCRVIRATEAVDTEAKPVSRELGWADGPKL
>BrBD 115
MLLDHSSSLSGHIKILFLAVAVLVVLDQASPDGWTRKCGYGTGNCRKHCKKSEKKKEKCGLRKLCCIPIKHKSSKLVRKEETAYRVMSHHDKDAPTAEVSENPNQEYASMSGTVVPCRVIRATEAVDTEAKPVSRELGWADGPKL
>FeBD 115
MLPDRSSSLSGYIKLLFLALPVLVLLA-ASPEMDGSKGAVVELADAGNLAKKMRRRKKNVGQKEFAASLMESTYP-TLMRNNR-DVSLRQEQLNIHQLLT-DF-QPA--VS
>GBD-115
MLLDHSLSLSGYVKILFLAVAVLVVLDQASADGWTRKCSYGTGNCRKSCEENEKKKEKCGLRKLCCIPIKHKSSKLVIKEETPYRIMASTTKYEFMTCDKRILAPFQ
>EBD-115
MLLDHSSPLSGYIKLLFLALAVLVVLAQASPDGWVKRCSYRTGRCREFCKENEKRKERCGARKFCCIPAFKHKPSDSLVKQETPYKAMVSPLAGKILLENQT
>HBD- 115 pre
MLPDHFSPLSGDIKLSVLALVVLVVLAQTAPDGWIRRCYYGTGRCRKSCKEIERKKEKCGEKHICCVPKEKDKLSHIHDQKETSELYI
>OBD-115
MLLDHSSSLSGHIKILFLAVAVLVVLDQASPDGWTRKCGYGTGNCRKHCKESEKKKEKCGLRKLCCIPIKHKSSKLVRKEETTYRVMSHHDKDAPTAEGSENPNQEYASMSGTVVPCRVIRAIEAVDTEAKPVSRELGWADGPKL
>OVTbd-115
MLLDYSSSLSGYVKLLFLAVAVLVVLDQASPEMDGPESVIMELAIAGNIAKKVRRRKKNVR
>YBD-115
MLLDHSSSLSGHIKILFLAVAVLVVLDQASPDGWTRKCGYGTGNCRKHCKKSEKKKEKCGLRKLCCIPIKHKSSKLVRKEETAYRVMSHHDKDAPTAEVSENPNQEYASMSGTVVPCRVIRATEAVDTEAKPVSRELGWADGPKL

## Sheet: e1 protein
>BuBD-115
MLLDHSSSLSGHIKILFLAVAVLVVLDQASP
>BIBD 15
MRTSLFLFAVFFFLAP
>BBD 115
MLLDHSSSLSGHIKILFLAVAVLVVLDQASP
>bibibd 115
MLPDRSSSLSGYIKLLFLALPVLVLLA
>BrBD 115
MLLDHSSSLSGHIKILFLAVAVLVVLDQASP
>FeBD 115
MLPDRSSSLSGYIKLLFLALPVLVLLA
>GBD-115
MLLDHSLSLSGYVKILFLAVAVLVVLDQASA
>EBD-115
MLLDHSSPLSGYIKLLFLALAVLVVLAQAS
>HBD-115
MLPDHFSPLSGDIKLSVLALVVLVVLAQTAP
>OBD-115
MLLDHSSSLSGHIKILFLAVAVLVVLDQASP
>OVTbd-115
MLLDYSSSLSGYVKLLFLAVAVLVVLDQASP
>YBD-115
MLLDHSSSLSGHIKILFLAVAVLVVLDQASP

## Sheet: e2 pr
>BuBD-115
DGWTRKCGYGTGNCRKHCKESEKKKEKCGLRKLCCIPIKHKSSKLVRKEETTYRVM
>BIBD 115
DGWTRKCGYGTGNCRKHCKKSEKKKEKCGLRKLCCIPIKHKSSKLVRKEETTYRVMASTT
>BBD 115
DGWTRKCGYGTGNCRKHCKKSEKKKEKCGLRKLCCIPIKHKSSKLVRKEETAYRVM
>bibibd 115
DGWTRKCGYGTGNCRKHCKKSEKKKEKCGLRKLCCIPIKHKSSKLVRKEETTYRVM
>BrBD 115
DGWTRKCGYGTGNCRKHCKKSEKKKEKCGLRKLCCIPIKHKSSKLVRKEETTYRVM
>FeBD 115
DGWVKRCSCRIGRCRQSCKENEKKKEKCGPKRICCIPDGKHISLNPYEKQQIRCQFKARTTQHPPTPDVRLLTASIMSQ
>GBD-115
DGWTRKCSYGTGNCRKSCEENEKKKEKCGLRKLCCIPIKHKSSKLVIKEETPYRIMASTTKYEFMTCDKRILAPFQ
>EBD-115
RDGWVKRCSYRTGRCREFCKENEKRKERCGARKFCCIPAFKHKPSDSLVKQETPYKAM
>HBD-115
DGWIRRCYYGTGRCRKSCKEIERKKEKCGEKHICCVPKEKDKLSHIHDQKETSELYI
>OBD-115
DGWTRKCGYGTGNCRKHCKESEKKKEKCGLRKLCCIPIKHKSSKLVRKEETTYRVM
>OVTbd-115
DGWTRKCDYGTGNCRKHCKESEKKKEKCALRKLCCIPIRHKSSKLAKKEETIHRVMASTTKYEFMTCDKRILAAF
>YBD-115
DGWTRKCGYGTGNCRKHCKKSEKKKEKCGLRKLCCIPIKHKSSKLVRKEETAYRVM

## Sheet: e3 pr
>BuBD-115
SHHDKDAPTAEGSENPNQEYASMSGTVVPCRVIRAIEAVDTEAKPVSRELGWADGPKL
>BIBD 115
SHHDKDAPTAEVSENPNQEYASMSGTVVPCRVIRAXEAVDTEAKPVSRELGWADGPKL
>BBD 115
SHHDKDAPTAEVSENPNQEYASMSGTVVPCRVIRATEAVDTEAKPVSRELGWADGPKL
>bibibd 115
SHHDKDAPTAEVSENPNQEYASMSGTVVPCRVIRATEAVDTEAKPVSRELGWADGPKL
>BrBD 115
SHHDKDAPTAEVSENPNQEYASMSGTVVPCRVIRATEAVDTEAKPVSRELGWADGPKL
>EBD-115
GGTTTCCCCTCTTGCTGGAAAGATTCTTCTTGAAAACCAGACTTAG
>OBD-115
SHHDKDAPTAEGSENPNQEYASMSGTVVPCRVIRAIEAVDTEAKPVSRELGWADGPKL
>YBD 115
SHHDKDAPTAEVSENPNQEYASMSGTVVPCRVIRATEAVDTEAKPVSRELGWADGPKL
