# Supplementary material for: Unusual interplay of contrasting selective pressures on β-defensin genes implicated in male fertility of the Buffalo (Bubalus bubalis)
Source: BMC Evol Biol. 2019 Nov 26;19:214. doi: 10.1186/s12862-019-1535-8 (PMC6878701; doi:10.1186/s12862-019-1535-8)
Supplement: Supplementary file 1 — Additional file 1. Orthologs of BDs. CDS & protein sequence data for 30 BDs in all the species. The data for gene loci, coordinates, orientation etc. is available on request. [file 12862_2019_1535_MOESM1_ESM.zip › Additional sheets 1.0-1.29 -orthologs of beta defensisn/1.13) BD-116.xlsx]

## Sheet: complete CDS
>BuBD-116
ATGAAGCCTTGTTTAATGACCATTTCCATCCTTCTGATCTTGGTTCATAAGACTCCAGGTGGCCTGTTCAGACCCTATTATGGCAAGAGCCAAGAAGAGTCTTGGAATCCATGCCAGCTTCACCAAGGCACATGCCGAAATGCCTGCACAAAATATGAACTTCAATACTTAACCTGTCTAAATCACGAAAAGTGCTGCCTAAAATTTTTTGTGAAAGTGCCAAGTGCAAACCATGTGAAGCAGGAGTCTAACTCCAACTCCAGTTTGTCAGTTACAATGCTTTCAAACTATTCTCAGATTTGA
>BIBD-116
ATGAAGCCTTGTTTAATGACCATTTCCATCCTTCTGATCTTGGTTCATAAGACTCCAGGTGGCCTGTTCAGACCCTATTA
TGGCAAGAGCCAAGAAGAGTCTTGGAATCCATGCCAGCTTCACCAAGGCACATGCCGAAATGCCTGCAGAAAAAATGAAC
TTCAATACTTAACCTGTCTAAATCACGAAAAGTGCTGCCTAAAATTTTTTGTGAAAGTGCAAAGTGCAAACAATGTGAAG
CAGGAGTCTAACTCCAACCCCAGTTTGTCAGTTRCAACGCTTTCAAACTATTCTCAGATTTGA
>BBD 116
ATGAAGCCTTGTTTAATGACCATTTCCATCCTTCTGATCTTGGTTCATAAGACTCCAGGTGGCCTGTTCAGACCCTATTA
TGGCAAGAGCCAAGAAGAGTCTTGGAATCCATGCCAGCTTCACCAAGGCACATGCCGAAATGCCTGCAGAAAAAATGAAC
TTCAATACTTAACCTGTCTAAATCACGAAAAGTGCTGCCTAAAATTTTTTGTGAAAGTGCAAAGTGCAAACAATGTGAAG
CAGGAGTCTAACTCCAACCCCAGTTTGTCAGTTACAACGCTTTCAAACTATTCTCAGATTTGA
>bibibd 116
ATGAAGCCTTGTTTAATGACCATTTCCATCCTTCTGATCTTGGTTCATAAGACTCCAGGTGGCCTGTTCAGACCCTATTA
TGGCAAGAGCCAAGAAGAGTCTTGGAATCCATGCCAGCTTCACCAAGGCACATGCCGAAATGCCTGCAGAAAAAATGAAC
TTCAATACTTAACCTGTCTAAATCACGAAAAGTGCTGCCTAAAATTTTTTGTGAAAGTGCAAAGTGCAAACAATGTGAAG
CAGGAGTCTAACTCCAACCCCAGTTTGTCAGTTACAACGCTTTCAAACTATTCTCAGATTTGA
>BrBD 116
ATGAAGCCTTGTTTAATGACCATTTCCATCCTTCTGATCTTGGTTCATAAGACTCCAGGTGGCCTGTTCAGACCCTATTA
TGGCAAGAGCCAAGAAGAGTCTTGGAATCCATGCCAGCTTCACCAAGGCACATGCCGAAATGCCTGCAGAAAAAATGAAC
TTCAATACTTAACCTGTCTAAATCACGAAAAGTGCTGCCTAAAATTTTTTGTGAAAGTGCAAAGTGCAAACAATGTGAAG
CAGGAGTCTAACTCCAACCCCAGTTTGTCAGTTACAACGCTTTCAAACTATTCTCAGATTTGA
>CaBD-116
ATGAAGCCTTATTTAATGACCATTTCCATCCTTCTGATCCTGGTTCATAAGACTCCAGGTGGCCTGTTCAGATCCTTCTA
CGGCAAGAGCCAAGAAGAGCCTTGGAATCCATGCCAGCTATATGACGGCATGTGCCGAAATGCCTGCAGAAAATATGAAA
TCCAATACTTAGGCTGTCTGAACGATCAAAAGTGCTGCCTGAAATTTTCTATGAAAATAGCCAGTTCTAACAATGTAAAG
AATGGTTATGACTCCAACTCCAACTTATCACTTAGAAACCCTTCAAGCCACTCGTAA
>CadBD-116
ATGAAGCCTTATTTAATGACCATTTCCATCCTTCTGATCCTGGTTCATAAGACTCCAGGT
CCAGGTGGCCTGTTCAGATCCTTCTACGGCAAGAGCCAAGAAGAGCCTTGGAATCCATGCCAGCTATATGACGGCATGTGCCGAAATGCCTGCAGAAAATATGAAATCCAATACTTAGGCTGTCTGAACGATCAAAAGTGCTGCCTGAAATTTTCTATGAAAATAGCCAGTTCTAACAATGTAAAGAATGGTTATGACTCCAACTCCAACTTATCACTTAGAAACCCTTCAAGCCACTCGTAA
>FeBD 116
ATGTCAGTCATGAAGCCCTATTTAATGACCATTTCCATCCTCCTGATCCTGGTTCCTAAGACTCCAGGT
CCAGGTGACCTGTTCAGATCCTACTATGGCAACAGCCAAGAGCCTTGGATTCCATGCCAGCTGTACCATGGCAGGTGCAGAAACACCTGCAGAAAAAATGAAATTCAATACTTAACCTGCCCAAGTGATCAAAAGTGCTGCCTGAAACTGTCTGTGAAGATAGCCCGTTCTAACAATGTGAAGGATTATGACTCCGACTCCAACCTGTCAGTTACAAACATTTCAAGCTACTCTAAAATTTGA
>CBD 116
atgtcagtcatgaagccctatttaatgacaatctccttccttctgatcctggtttgtaagactcaaggtgacctgttcagatcccagtatggcaagagccaagagccttggattccatgccagcttgaccatggcatgtgcagaaacacctgcagaaaaaatgaaattcaatacttaacctgccctaacaatcaaaagtgctgcctgaaactttctgtgaaaatagctcgttctaacaatatgaaggattatgaccccaattccaacttgtcagttacaaacacttcaatctactcaagaatttaa
>LBD-116
atgattgcctccatactgacggggattctagacgatgcacctcagtatatccactgtaagatgtatgggttgggacctttctggaaacctcttgatgttggccagttaaatccagcggacgccctgaaaacacttcctccattctcttgggacctgtcagtcatgaagttctatttaatgaccatttccatccttctgatcctggttcataagacggcaggtggcctgtttggattcaattatgacaagaaccaaaaaccttggaatccgtgccagctttatcaaggcgcatgcagaaacacctgcaaaaaatatgaaattcagtacttactgtgccaaaatggtaaaaagtgctgcctgaaagtttctgtgaatatcgccaattctaacaaagagagg…
>GBD-116
ATGAAGCCTTGTTTAATGACCATTTCCATCCTTCTGATCCTGGTTCATAAGACTCCAGGTGGCCTGTTCAGATCCTATTATGGCAAGAGCCAAGAAGAGTCTTGGAATCCATGCCAACTTCACCAAGGCACATGCCGAAATGCCTGCAGAAAATATGAACTTCAATACTTAACCTGTCTAAACCACGAAAAGTGCTGCCTAAAATTTTTTGTGAAAGTGGCAACGGCAAACAATGTGAAGGAGGAGTCTAACTCCAACTCCAGTTTGTCAGTTACAATGCTTTCAAACTATTCTCAGATTTGA
>HBD-116
ATGTCAGTCATGAAGCCCTGTTTAATGACCATTGCCATCCTTATGATCCTGGCTCAAAAGACTCCAGGTGGCCTGTTCAG
ATCCCACAATGGCAAGAGCCGAGAGCCTTGGAATCCATGTGAGCTTTACCAAGGCATGTGCAGAAACGCCTGCAGAGAAT
ATGAAATCCAATACTTAACCTGCCCAAATGATCAAAAGTGCTGCCTGAAACTTTCTGTGAAAATAACCAGTTCTAAAAAT
GTGAAGGAGGATTACGACTCTAACTCCAACTTGTCAGTTACAAACAGTTCAAGCTACTCTCACATTTGA
>OBD-116
ATGAAGCCTTGTTTAATGACCATTTCCATCCTTCTGATCTTGGTTCATAAGACTCCAGGTGGCCTGTTCAGACCCTATTATGGCAAGAGCCAAGAAGAGTCTTGGAATCCATGCCAGCTTCACCAAGGCACATGCCGAAATGCCTGCACAAAATATGAACTTCAATACTTAACCTGTCTAAATCACGAAAAGTGCTGCCTAAAATTTTTTGTGAAAGTGCCAAGTGCAAACCATGTGAAGCAGGAGTCTAACTCCAACTCCAGTTTGTCAGTTACAATGCTTTCAAACTATTCTCAGATTTGA
>OVTbd-116
ATGAAGCCTTGTTTAATGACCATTTCCATCCTTCTGATCCTGGTTCATAAGACTCCAGGT
CCAGGTGGCCTGTACAGATCCTATTATGGCAAGAACCAAGAAGAGTCTTGGAATCCATGCCAGCTTCACCAAGGCACATG
CCGAAATGCCTGCAGAAAATATGAACTTCCATACTTAACCTGTCTAAATCACGAAAAGTGCTGCCTAAAATTTTTAGTGA
AAGTGGAAAGTGCAAACAATATGAAGCAGGAGTCTAACTCCGACTCCAGTTTGTCAGTTACAACACTTTCAAACTATTCT
CAGATTTGA
>YBD-116
ATGAAGCCTTGTTTAATGACCATTTCCATCCTTCTGATCTTGGTTCATAAGACTCCAGGT
CCAGGTGGCCTGTTCAGACCCTATTATGGCAAGAGCCAAGAAGAGTCTTGGAATCCATGCCAGCTTCACCAAGGCACATG
CCGAAATGCCTGCAGAAAAAATGAACTTCAATACTTAACCTGTCTAAATCACGAAAAGTGCTGCCTAAAATTTTTTGTGA
AAGTGCAAAGTGCAAACAATGTGAAGCAGGAGTCTAACTCCAACCCCAGTTTGTCAGTTACAACGCTTTCAAACTATTCT
CAGATTTGA

## Sheet: e1cds
>BuBD-116
ATGAAGCCTTGTTTAATGACCATTTCCATCCTTCTGATCTTGGTTCATAAGACTCCAGGT
>BIBD 116
ATGAAGCCTTGTTTAATGACCATTTCCATCCTTCTGATCTTGGTTCATAAGACTCCAGGT
>BBD 116
ATGAAGCCTTGTTTAATGACCATTTCCATCCTTCTGATCTTGGTTCATAAGACTCCAGGT
>bibibd 116
ATGAAGCCTTGTTTAATGACCATTTCCATCCTTCTGATCTTGGTTCATAAGACTCCAGGT
>BrBD 116
ATGAAGCCTTGTTTAATGACCATTTCCATCCTTCTGATCTTGGTTCATAAGACTCCAGGT
>CaBD-116
ATGAAGCCTTATTTAATGACCATTTCCATCCTTCTGATCCTGGTTCATAAGACTCCAGGT
>CadBD-116
ATGAAGCCTTATTTAATGACCATTTCCATCCTTCTGATCCTGGTTCATAAGACTCCAGGT
>FeBD 116
ATGTCAGTCATGAAGCCCTATTTAATGACCATTTCCATCCTCCTGATCCTGGTTCCTAAGACTCCA
>CBD 116
ATGTCAGTCATGAAGCCCTATTTAATGACAATCTCCTTCCTTCTGATCCTGGTTTGTAAGACTCAAGGT
>LBD-116
ATGATTGCCTCCATACTGACGGGGATTCTAGACGATGCACCTCAGTATATCCACTGTAAGATGTATGGGTTGGGACCTTTCTGGAAACCTCTTGATGTTGGCCAGTTAAATCCAGCGGACGCCCTGAAAACAC
>GBD-116
ATGAAGCCTTGTTTAATGACCATTTCCATCCTTCTGATCCTGGTTCATAAGACTCCAGGT
>HBD-116
ATGTCAGTCATGAAGCCCTGTTTAATGACCATTGCCATCCTTATGATCCTGGCTCAAAAGACTCCAGGT
>OBD-116
ATGAAGCCTTGTTTAATGACCATTTCCATCCTTCTGATCCTGGTTCATAAGACTCCAGGT
>OVTbd-116
ATGAAGCCTTGTTTAATGACCATTTCCATCCTTCTGATCCTGGTTCATAAGACTCCAGGT
>YBD-116
ATGAAGCCTTGTTTAATGACCATTTCCATCCTTCTGATCTTGGTTCATAAGACTCCAGGT

## Sheet: e2 cds
>BuBD-116
GGCCTGTTCAGACCCTATTATGGCAAGAGCCAAGAAGAGTCTTGGAATCCATGC
CAGCTTCACCAAGGCACATGCCGAAATGCCTGCACAAAATATGAACTTCAATACTTAACC
TGTCTAAATCACGAAAAGTGCTGCCTAAAATTTTTTGTGAAAGTGCCAAGTGCAAACCAT
GTGAAGCAGGAGTCTAACTCCAACTCCAGTTTGTCAGTTACAATGCTTTCAAACTATTCT
CAGATT
>BIBD 116
GGCCTGTTCAGACCCTATTATGGCAAGAGCCAAGAAGAGTCTTGGAATCCATGC
CAGCTTCACCAAGGCACATGCCGAAATGCCTGCAGAAAAAATGAACTTCAATACTTAACC
TGTCTAAATCACGAAAAGTGCTGCCTAAAATTTTTTGTGAAAGTGCAAAGTGCAAACAAT
GTGAAGCAGGAGTCTAACTCCAACCCCAGTTTGTCAGTTRCAACGCTTTCAAACTATTCT
CAGATT
>BBD 116
GGCCTGTTCAGACCCTATTA
TGGCAAGAGCCAAGAAGAGTCTTGGAATCCATGCCAGCTTCACCAAGGCACATGCCGAAATGCCTGCAGAAAAAATGAAC
TTCAATACTTAACCTGTCTAAATCACGAAAAGTGCTGCCTAAAATTTTTTGTGAAAGTGCAAAGTGCAAACAATGTGAAG
CAGGAGTCTAACTCCAACCCCAGTTTGTCAGTTACAACGCTTTCAAACTATTCTCAGATT
>bibibd 116
GGCCTGTTCAGACCCTATTA
TGGCAAGAGCCAAGAAGAGTCTTGGAATCCATGCCAGCTTCACCAAGGCACATGCCGAAATGCCTGCAGAAAAAATGAAC
TTCAATACTTAACCTGTCTAAATCACGAAAAGTGCTGCCTAAAATTTTTTGTGAAAGTGCAAAGTGCAAACAATGTGAAG
CAGGAGTCTAACTCCAACCCCAGTTTGTCAGTTACAACGCTTTCAAACTATTCTCAGATT
>BrBD 116
GGCCTGTTCAGACCCTATTA
TGGCAAGAGCCAAGAAGAGTCTTGGAATCCATGCCAGCTTCACCAAGGCACATGCCGAAATGCCTGCAGAAAAAATGAAC
TTCAATACTTAACCTGTCTAAATCACGAAAAGTGCTGCCTAAAATTTTTTGTGAAAGTGCAAAGTGCAAACAATGTGAAG
CAGGAGTCTAACTCCAACCCCAGTTTGTCAGTTACAACGCTTTCAAACTATTCTCAGATT
>CaBD-116
GGCCTGTTCAGATCCTTCTACGGCAAGAGCCAAGAAGAGCCTTGGAATCCATGCCAGCTATATGACGGCATGTG
CCGAAATGCCTGCAGAAAATATGAAATCCAATACTTAGGCTGTCTGAACGATCAAAAGTGCTGCCTGAAATTTTCTATGA
AAATAGCCAGTTCTAACAATGTAAAGAATGGTTATGACTCCAACTCCAACTTATCACTTAGAAACCCTTCAAGCCACTCG
>CadBD-116
CCAGGTGGCCTGTTCAGATCCTTCTACGGCAAGAGCCAAGAAGAGCCTTGGAATCCATGCCAGCTATATGACGGCATGTGCCGAAATGCCTGCAGAAAATATGAAATCCAATACTTAGGCTGTCTGAACGATCAAAAGTGCTGCCTGAAATTTTCTATGAAAATAGCCAGTTCTAACAATGTAAAGAATGGTTATGACTCCAACTCCAACTTATCACTTAGAAACCCTTCAAGCCACTCG
>FeBD 116
GGTGACCTGTTCAGATCCTACTATGGCAACAGCCAAGAGCCTTGGATTCCATGCCAGCTGTACCATGGCAGGTGCAGAAACACCTGCAGAAAAAATGAAATTCAATACTTAACCTGCCCAAGTGATCAAAAGTGCTGCCTGAAACTGTCTGTGAAGATAGCCCGTTCTAACAATGTGAAGGATTATGACTCCGACTCCAACCTGTCAGTTACAAACATTTCAAGCTACTCTAAAATT
>CBD 116
GACCTGTTCAGATCCCAGTATGGCAAGAGCCAAGAGCCTTGGATTCCATGCCAGCTTGACCATGGCATGTG
CAGAAACACCTGCAGAAAAAATGAAATTCAATACTTAACCTGCCCTAACAATCAAAAGTGCTGCCTGAAA
CTTTCTGTGAAAATAGCTCGTTCTAACAATATGAAGGATTATGACCCCAATTCCAACTTGTCAGTTACAA
ACACTTCAATCTACTCAAGAATT
>LBD-116
TCCCTGAAACACAGTCCTCCATTCTCTTGGGACCTGTCAGTCATGAAGTTCTATTTAATGACCATTTCCATCCTTCTGATCCTGGTTCATAAGACGGCAGG
>GBD-116
GGCCTGTTCAGATCCTATTATGGCAAGAGCCAAGAAGAGTCTTGGAATCCATGCCAACTTCACCAAGGCACATGCCGAAATGCCTGCAGAAAATATGAACTTCAATACTTAACCTGTCTAAACCACGAAAAGTGCTGCCTAAAATTTTTTGTGAAAGTGGCAACGGCAAACAATGTGAAGGAGGAGTCTAACTCCAACTCCAGTTTGTCAGTTACAATGCTTTCAAACTATTCTCAGATT
>HBD-116
GGCCTGTTCAGATCCCACAATGGCAAGAGCCGAGAGCCTTGGAATCCATGTGAGCTTTACCAAGGCATGTGCAGAAACGCCTGCAGAGAATATGAAATCCAATACTTAACCTGCCCAAATGATCAAAAGTGCTGCCTGAAACTTTCTGTGAAAATAACCAGTTCTAAAAATGTGAAGGAGGATTACGACTCTAACTCCAACTTGTCAGTTACAAACAGTTCAAGCTACTCTCACATT
>OBD-116
GGCCTGTTCAGATCCTATTATGGCAAGAGCCAAGAAGAGTCTTGGAATCCATGCCAGCTTCACCAAGGCACATGCCGAAATGCCTGCAGAAAATATGAACTTCAGTACTTAACCTGTCTAAACCACGAAAAGTGCTGCCTAAAATTTTTTGTGAAAGTGGCAACAGCAAACAATGTGAAGGAGGAGTCTAACTCCAACTCCAGTTTGTCAGTTACAATGCTTTCAAACTATTCTCAGATT
>OVTbd-116
CCAGGTGGCCTGTACAGATCCTATTATGGCAAGAACCAAGAAGAGTCTTGGAATCCATGCCAGCTTCACCAAGGCACATG
CCGAAATGCCTGCAGAAAATATGAACTTCCATACTTAACCTGTCTAAATCACGAAAAGTGCTGCCTAAAATTTTTAGTGA
AAGTGGAAAGTGCAAACAATATGAAGCAGGAGTCTAACTCCGACTCCAGTTTGTCAGTTACAACACTTTCAAACTATTCT
CAGATT
>YBD-116
CCAGGTGGCCTGTTCAGACCCTATTATGGCAAGAGCCAAGAAGAGTCTTGGAATCCATGC
CAGCTTCACCAAGGCACATGCCGAAATGCCTGCACAAAATATGAACTTCAATACTTAACC
TGTCTAAATCACGAAAAGTGCTGCCTAAAATTTTTTGTGAAAGTGCCAAGTGCAAACCAT
GTGAAGCAGGAGTCTAACTCCAACTCCAGTTTGTCAGTTACAATGCTTTCAAACTATTCT
CAGATT

## Sheet: e3 cds
>LBD-116
TCAGGTGGCCTGTTTGGATTCAATTATGACAAGAACCAAAAACCTTGGAATCCGTGCCAGCTTTATCAAGGCGCATGCAGAAACACCTGCAAAAAATATGAAATTCAGTACTTACTGTGCCAAAATGGTAAAAAGTGCTGCCTGAAAGTTTCTGTGAATATCGCCAATTCTAACAAAGAGAGGGGGGATTGCAACTCCACCTCCGACTTGTCAGCCACAAACACT

## Sheet: protein complete
>BuBD-116
MKPCLMTISILLILVHKTPGGLFRPYYGKSQEESWNPCQLHQGTCRNACTKYELQYLTCLNHEKCCLKFFVKVPSANHVKQESNSNSSLSVTMLSNYSQI
>BIBD-116
MKPCLMTISILLILVHKTPGGLFRPYYGKSQEESWNPCQLHQGTCRNACRKNELQYLTCLNHEKCCLKFFVKVQSANNVK
QESNSNPSLSVXTLSNYSQI
>BBD 116
MKPCLMTISILLILVHKTPGGLFRPYYGKSQEESWNPCQLHQGTCRNACRKNELQYLTCLNHEKCCLKFFVKVQSANNVK
QESNSNPSLSVTTLSNYSQI
>bibibd 116
MKPCLMTISILLILVHKTPGGLFRPYYGKSQEESWNPCQLHQGTCRNACRKNELQYLTCLNHEKCCLKFFVKVQSANNVKQESNSNPSLSVTTLSNYSQI
>BrBD 116
MKPCLMTISILLILVHKTPGGLFRPYYGKSQEESWNPCQLHQGTCRNACRKNELQYLTCLNHEKCCLKFFVKVQSANNVKQESNSNPSLSVTTLSNYSQI
>CaBD-116
MKPYLMTISILLILVHKTPGGLFRSFYGKSQEEPWNPCQLYDGMCRNACRKYEIQYLGCLNDQKCCLKFSMKIASSNNVKNGYDSNSNLSLRNPSSHS
>CadBD-116
MKPYLMTISILLILVHKTPGPGGLFRSFYGKSQEEPWNPCQLYDGMCRNACRKYEIQYLGCLNDQKCCLKFSMKIASSNNVKNGYDSNSNLSLRNPSSHS
>FeBD 116
MSVMKPYLMTISILLILVPKTPGPGDLFRSYYGNSQEPWIPCQLYHGRCRNTCRKNEIQYLTCPSDQKCCLKLSVKIARSNNVKDYDSDSNLSVTNISSYSKI
>CBD 116
MSVMKPYLMTISFLLILVCKTQGDLFRSQYGKSQEPWIPCQLDHGMCRNTCRKNEIQYLTCPNNQKCCLKLSVKIARSNNMKDYDPNSNLSVTNTSIYSRI
>LBD-116
MIASILTGILDDAPQYIHCKMYGLGPFWKPLDVGQLNPADALKTLPPFSWDLSVMKFYLMTISILLILVHKTAGGLFGFNYDKNQKPWNPCQLYQGACRNTCKKYEIQYLLCQNGKKCCLKVSVNIANSNKERGDCNSTSDLSATNT
>GBD-116
MKPCLMTISILLILVHKTPGGLFRSYYGKSQEESWNPCQLHQGTCRNACRKYELQYLTCLNHEKCCLKFFVKVATANNVKEESNSNSSLSVTMLSNYSQI
>HBD- 116 pre
MSVMKPCLMTIAILMILAQKTPGGLFRSHNGKSREPWNPCELYQGMCRNACREYEIQYLTCPNDQKCCLKLSVKITSSKNVKEDYDSNSNLSVTNSSSYSHI
>OBD-116
MKPCLMTISILLILVHKTPGGLFRPYYGKSQEESWNPCQLHQGTCRNACTKYELQYLTCLNHEKCCLKFFVKVPSANHVKQESNSNSSLSVTMLSNYSQI
>OVTbd-116
MKPCLMTISILLILVHKTPGPGGLYRSYYGKNQEESWNPCQLHQGTCRNACRKYELPYLTCLNHEKCCLKFLVKVESANNMKQESNSDSSLSVTTLSNYSQI
>YBD-116
MKPCLMTISILLILVHKTPGPGGLFRPYYGKSQEESWNPCQLHQGTCRNACRKNELQYLTCLNHEKCCLKFFVKVQSANNVKQESNSNPSLSVTTLSNYSQI

## Sheet: e1 protein
>BuBD-116
MKPCLMTISILLILVHKTPG
>BIBD 116
MKPCLMTISILLILVHKTPG
>BBD 116
MKPCLMTISILLILVHKTPG
>bibibd 116
MKPCLMTISILLILVHKTPG
>BrBD 116
MKPCLMTISILLILVHKTPG
>CaBD-116
MKPYLMTISILLILVHKTPG
>CadBD-116
MKPYLMTISILLILVHKTPG
>FeBD 116
MSVMKPYLMTISILLILVPKTP
>CBD 116
MSVMKPYLMTISFLLILVCKTQG
>LBD-116
MIASILTGILDDAPQYIHCKMYGLGPFWKPLDVGQLNPADALKT
>GBD-116
MKPCLMTISILLILVHKTPG
>HBD-116
MSVMKPCLMTIAILMILAQKTPG
>OBD-116
MKPCLMTISILLILVHKTPG
>OVTbd-116
MKPCLMTISILLILVHKTPG
>YBD-116
MKPCLMTISILLILVHKTPG

## Sheet: e2 pr
>BuBD-116
GLFRPYYGKSQEESWNPCQLHQGTCRNACTKYELQYLTCLNHEKCCLKFFVKVPSANHVKQESNSNSSLSVTMLSNYSQI
>BIBD 116
GLFRPYYGKSQEESWNPCQLHQGTCRNACRKNELQYLTCLNHEKCCLKFFVKVQSANNVKQESNSNPSLSVXTLSNYSQI
>BBD 116
GLFRPYYGKSQEESWNPCQLHQGTCRNACRKNELQYLTCLNHEKCCLKFFVKVQSANNVKQESNSNPSLSVTTLSNYSQI
>bibibd 116
GLFRPYYGKSQEESWNPCQLHQGTCRNACRKNELQYLTCLNHEKCCLKFFVKVQSANNVKQESNSNPSLSVTTLSNYSQI
>BrBD 116
GLFRPYYGKSQEESWNPCQLHQGTCRNACRKNELQYLTCLNHEKCCLKFFVKVQSANNVKQESNSNPSLSVTTLSNYSQI
>CaBD-116
GLFRSFYGKSQEEPWNPCQLYDGMCRNACRKYEIQYLGCLNDQKCCLKFSMKIASSNNVKNGYDSNSNLSLRNPSSHS
>CadBD-116
PGGLFRSFYGKSQEEPWNPCQLYDGMCRNACRKYEIQYLGCLNDQKCCLKFSMKIASSNNVKNGYDSNSNLSLRNPSSHS
>FeBD 116
GDLFRSYYGNSQEPWIPCQLYHGRCRNTCRKNEIQYLTCPSDQKCCLKLSVKIARSNNVKDYDSDSNLSVTNISSYSKI
>CBD 116
DLFRSQYGKSQEPWIPCQLDHGMCRNTCRKNEIQYLTCPNNQKCCLKLSVKIARSNNMKDYDPNSNLSVTNTSIYSRI
>LBD-116
SLKHSPPFSWDLSVMKFYLMTISILLILVHKTA
>GBD-116
GLFRSYYGKSQEESWNPCQLHQGTCRNACRKYELQYLTCLNHEKCCLKFFVKVATANNVKEESNSNSSLSVTMLSNYSQI
>HBD-116
GLFRSHNGKSREPWNPCELYQGMCRNACREYEIQYLTCPNDQKCCLKLSVKITSSKNVKEDYDSNSNLSVTNSSSYSHI
>OBD-116
GLFRSYYGKSQEESWNPCQLHQGTCRNACRKYELQYLTCLNHEKCCLKFFVKVATANNVKEESNSNSSLSVTMLSNYSQI
>OVTbd-116
PGGLYRSYYGKNQEESWNPCQLHQGTCRNACRKYELPYLTCLNHEKCCLKFLVKVESANNMKQESNSDSSLSVTTLSNYSQI
>YBD-116
PGGLFRPYYGKSQEESWNPCQLHQGTCRNACTKYELQYLTCLNHEKCCLKFFVKVPSANHVKQESNSNSSLSVTMLSNYSQI

## Sheet: e3 pr
>LBD-116
SGGLFGFNYDKNQKPWNPCQLYQGACRNTCKKYEIQYLLCQNGKKCCLKVSVNIANSNKERGDCNSTSDLSATNT
