# Supplementary material for: Unusual interplay of contrasting selective pressures on β-defensin genes implicated in male fertility of the Buffalo (Bubalus bubalis)
Source: BMC Evol Biol. 2019 Nov 26;19:214. doi: 10.1186/s12862-019-1535-8 (PMC6878701; doi:10.1186/s12862-019-1535-8)
Supplement: Supplementary file 1 — Additional file 1. Orthologs of BDs. CDS & protein sequence data for 30 BDs in all the species. The data for gene loci, coordinates, orientation etc. is available on request. [file 12862_2019_1535_MOESM1_ESM.zip › Additional sheets 1.0-1.29 -orthologs of beta defensisn/1.14) BD-118.xlsx]

## Sheet: complete cds
>BUBD 118
ATGAAATTCTTGCTCCTTACTGTCTTTCTGATCCTGTTCCAGATGTTAGTCTGCAGGGGCCGAAAATCTTGTTGGATCATTAAAGGACACTGCAGGAAAGACTGCAAATCTGGTGAACAGGTTAAAAAGCCATGTAGAAATGGTGACTATTGCTGTGTTCCAAGCAAAACAGATTCTCAACCACACAGACCAACTCAAGCAACTGCCAGAAAGTATCAAACTTTTACTGATAAGATGAAAAGTAATGCTCTTTTGGAGCAAATACCAGTAATCTTCCAATAG
>BIBD 118
ATGAAATTCTTGCTCCTTACTGTCTTTCTGATCCTGTTCCAGATGTTGCCAGTCTGCAGGGGCCGAAAATCTTGTTGGAT
CATTAAAGGACACTGCAGAAAAGACTGCAAATCTGGTGAACAGGTTAAAAAGCCATGTAGAAATGGTGACTATTGCTGTG
TTCCAAGCAAAACAGATTCTCAACCACACAGACCAACTCAAGCAACTGCCAGAAAGTATCAAACTTTTACTGATAAGATG
AAAAGTAATGCTCTTTTGGAGCAAATACCAGTAATCTTCCAATAG
>BBD 118
ATGAAATTCTTGCTCCTTACTGTCTTTCTGATCCTGTTCCAGACGTTGCCAG
CTGCAGGGGCCGAAAATCTTGTTGGATCATTAAAGGACACTGCAGAAAAGACTGCAAATCTGGTGAACAGGTTAAAAAGC
CATGTAGAAATGGTGACTATTGCTGTGTTCCAAGCAAAACAGATTCTCAACCACACAGACCAACTCAAGCAACTGCCAGA
AAGTATCAAACTTTTACTGATAAGAT
>bibibd 118
ATGAAATTCTTGCTCCTTACTGTCTTTCTGATCCTGTTCCAGACGTTGCCAG
CTGCAGGGGCCGAAAATCTTGTTGGATCATTAAAGGACACTGCAGAAAAGACTGCAAATCTGGTGAACAGGTTAAAAAGC
CATGTAGAAATGGTGACTATTGCTGTGTTCCAAGCAAAACAGATTCTCAACCACACAGACCAACTCAAGCAACTGCCAGA
AAGTATCAAACTTTTACTGATAAGATGAAAAGTAATGCTCTTTTGGAGCAAATACCAGTAATCTTCCAATAG
>BrBD 118
ATGAAATTCTTGCTCCTTACTGTCTTTCTGATCCTGTTCCAGACGTTGCCAG
CTGCAGGGGCCGAAAATCTTGTTGGATCATTAAAGGACACTGCAGAAAAGACTGCAAATCTGGTGAACAGGTTAAAAAGC
CATGTAGAAATGGTGACTATTGCTGTGTTCCAAGCAAAACAGATTCTCAACCACACAGACCAACTCAAGCAACTGCCAGA
AAGTATCAAACTTTTACTGATAAGATGAAAAGTAATGCTCTTTTGGAGCAAATACCAGTAATCTTCCAATAG
>CaBD 118
ATGAAATTCTTGCTCCTTACTGTCTTTCTGATCCTGTTCCAGATGTTAGTCTGCAGGGGCCGAAAATCTTGTTGGATCATTAAAGGACACTGCAGGAAAGACTGCAAATCTGGTGAACAGGTTAAAAAGCCATGTAGAAATGGTGACTATTGCTGTGTTCCAAGCAAAACAGATTCTCAACCACACAGACCAACTCAAGCAACTGCCAGAAAGTATCAAACTTTTACTGATAAGATGAAAAGTAATGCTCTTTTGGAGCAAATACCAGTAATCTTCCAATAG
>CadBD 118
ATGAAATTCTTGCTCCTTACTGTCTTTCTGATCCTGTTCCAGATGTTAGTCTGCAGGGGCCGAAAATCTTGTTGGATCATTAAAGGACACTGCAGGAAAGACTGCAAATCTGGTGAACAGGTTAAAAAGCCATGTAGAAATGGTGACTATTGCTGTGTTCCAAGCAAAACAGATTCTCAACCACACAGACCAACTCAAGCAACTGCCAGAAAGTATCAAACTTTTACTGATAAGATGAAAAGTAATGCTCTTTTGGAGCAAATACCAGTAATCTTCCAATAG
>FeBD 118
atgaatgccatggccttcacagatgactcccagacctccaatggcctccggagtgtccttgtcaaaaacctggcttttggtccttggaccaaggaactggcttttgctatacttgtgttcctaccacaagtgatcccagcctatagtggtgggaaaaaatgctggcacaaanntgggacactgcgggaaacctgcaaagttgacaaagtgataaaaacagtctgctacgggggcgcctggaattttcaatcagatatcactgatataattgtagcaggttccactacaccctgctttgaaataagcaccaagaataaagaaggtgaaaagtctgacttggaactaaaagttcagctctttttctga
>CBD 118
atgagactcctgttcctgacttttgctattcttgtgttcctaccacaagtgatcccagcctatggtggaaaaaaatgctggcacaaatctggatactgcaggaaaacctgcaaagctgacgaagtgataaaaacagcatgtcaacattatcaagtctgctgtgttccagcccagaagtttcctatcacttctcccacacacatatataattttctattcgatattactgatacaatggtaacaagtctcaccacacctagttttgaaataagtaccatgaataaagaaaatgaaaagtttgactcagaactggaaacttag
>LBD 118
ATGGTATTTCCCAGTGGTCTTTCCTTTTATTATTCAGAGTATGCTGGCCGAAAAAAATGCTTGAGCAAAG
GAGGGCACTGCAGGAAAAACTGCAGCCATGGTGAAGTGAAGGAAGCCACGTGTAAAAACCGTGAAGTCTG
CTGCATTCCTGGGAAGAAAGACTTGGGATCGCAAGTGCCAATTCTTAAAACAACACCAACTTTCATGCCC
TATTTTGAGTCAACAAACATTGAGGATGTGAGTGAAACAACAATACCTTTCACTCAAGCCTACTTTGAAT
>GBD-118
ATGAGACTCCTGCTCCTGACTTTTACTGTCCTTGTGTTCCTACCACAAGTGACCCCAGCCTATGGTGGTAGAAAAAGATG
CTGGAACAACTCAGGGCGCTGCAAAAAAAAATGCGCTGCTGATGAAGTAATACGAGCAGTATGTAAGAATCGTCAGTCCT
GCTGTGTTTCACAACTAGCGGTTTTCGTCAAGGAAACTATCACTTCTTCCCCATCCACGAATGGTTGGGAAGAAGAGGCT
ATGGATAGAATTGTATCAGTAGCATCTACTTCAACCTACTTGGAATAA
>EBD 118
ATGAAACTCCTGATCCTGGCTCTTGCTGCCCTTGTATTCCTACCACAAGTGATCCCAG
CAGCCTATAGGGGTGGAAAAAGATGCTGGCACAAGCGGGGACACTGCAGGAAAGTCTGCAAAGCTGATGAAGTGGTCAAA
TCAACCTGTAAAAAGCATCAAGCCTGCTGTGTTTCAGTCAAGAAAGACAACAAGCAAGAGGCCATTAACAAGAAAATTCC
CATCACTACACCTTCAAATTTTATTGAGTACTATGTAACAGTATTTCCCACTACAGTCAAATTTGACATAGACATCACGA
ACAAAGAAGATGAAAATTATGCCACGGAAGTGGGAACTCTGACCCCTAACACAGAAGTCCATCAAAGTTCTTGA
>HBD- 118 pre
ATGAAACTCCTGCTGCTGGCTCTTCCTATGCTTGTGCTCCTACCCCAAGTGATCCCAGCCTATAGTGGTGAAAAAAAATG
CTGGAACAGATCAGGGCACTGCAGGAAACAATGCAAAGATGGAGAAGCAGTGAAAGATACATGCAAAAATCTTCGAGCTT
GCTGCATTCCATCCAATGAAGACCACAGGCGAGTTCCTGCGACATCTCCCACACCCTTGAGTGACTCAACACCAGGAATT
ATTGATGATATTTTAACAGTAAGGTTCACGACAGACTACTTTGAAGTAAGCAGCAAGAAAGATATGGTTGAAGAGTCTGA
GGCGGGAAGGGGAACTGAGACCTCTCTTCCAAATGTTCACCATAGCTCATGA
>OBD 118
ATGAGACTCCTGCTCCTGACTTTTACTGTCCTTGTGTTCCTACCACAAGTGACCCCAGCCTATGGTGGTAGAAAAAGATG
CTGGAACAACTCAGGGCGCTGCAAAAAAAAATGCGCTGCTGATGAAGTAATACGAGCAGTATGTAAGAATCGTCAGTCCT
GCTGTGTTTCACAACTAGCGGTTTTCGTCAAGGAAACTATCACTTCTTCCCCATCCACGAATGGTTGGGAAGAAGAGGCT
ATGGATAGAATTGTATCAGTAGCATCTACTTCAACCTACTTGGAATAA
>OcBD 118
atgctgctttgcgtcactgcctgtgactcactcctggccaccatcccaaggaggcaaataaaaaccggagtgcagagccccactgccgaggctctgaaggctcagatctgcatctccttcgccaagaccatgaaatccttgctcctgactcttactgcatgtgtggtgctgttccagacgttctcagtctgcaggggccgaaaatcttgctgggtcataaaaggccactgcagaaagaactgcaagtccggggaacacgtgaaacagccgtgtaaaaacggcaactactgctgcacgccaagcaaggcagatccccagccgcacggagcgcccccggcacccaccaggaaagcgcagtcttttcatgataatatgaaaaatgtcaagaatttcccagta…
>OVTbd 118
ATGAGACTCCTGCTCCTGGCTTTTACTGTCCTTGTGTTCCTACCACAAGTGACCCCAG
CAGCCTATGGTGGTAGAAGAAAATGCTGGAACAACTCAGGGCACTGCAGGAAAAAATGCGCTGCTGATGAAGTAATAAAAGCAGTATGTAAGAATCATCAATCCTGCTGTGTTCCACGCCAAAGACTAGTGGTTTCGGTCAAGGAAACTGTCACTTCTTCCCCAACCACATATGGTTGGGAAGAAGAGGCTATGGATAGAATTGTATCAGTAGCACCTACTTCAACCTACTGGGAATAA
>YBD 118
atgaaattcttgctccttactgtctttctgatcctgttccagacgttgccagctgcaggggccgaaaatcttgttggatcattaaaggacactgcagaaaagactgcaaatctggtgaacaggttaaaaagccatgtagaaatggtgactattgctgtgttccaagcaaaacagattctcaaccacacagaccaactcaagcaactgccagaaagtatcaaacttttactgataagatg

## Sheet: e1cds
>BUBD 118
ATGAAATTCTTGCTCCTTACTGTCTTTCTGATCCTGTTCCAGATG
>BIBD 118
ATGAAATTCTTGCTCCTTACTGTCTTTCTGATCCTGTTCCAGATGTTGCCA
>BBD 118
ATGAAATTCTTGCTCCTTACTGTCTTTCTGATCCTGTTCCAGACGTTGCC
>bibibd 118
ATGAAATTCTTGCTCCTTACTGTCTTTCTGATCCTGTTCCAGACGTTGCC
>BrBD 118
ATGAAATTCTTGCTCCTTACTGTCTTTCTGATCCTGTTCCAGACGTTGCC
>CaBD 118
ATGAAATTCTTGCTCCTTACTGTCTTTCTGATCCTGTTCCAGATGTT
>CadBD 118
ATGAAATTCTTGCTCCTTACTGTCTTTCTGATCCTGTTCCAGATG
>FeBD 118
atgaatgccatggccttcacagatgactcccagacctccaatggcctccggagtgtccttgtcaaaaac
>CBD 118
atgagactcctgttcctgacttttgctattcttgtgttcctaccacaagtgatccca
>LBD 118
ATGGTATTTCCCAGTGGTCTTTCCTTTTATTATTCAGAGTATGCTGGCCGAAAAAAATGCTTGAGCAAA
>GBD 118
ATGAGACTCCTGCTCCTGACTTTTACTGTCCTTGTGTTCCTACCACAAGTGACCCCA
>EBD 118
ATGAAACTCCTGATCCTGGCTCTTGCTGCCCTTGTATTCCTACCACAAGTGATCCCA
>HBD-118
ATGAAACTCCTGCTGCTGGCTCTTCCTATGCTTGTGCTCCTACCCCAAGTGATCCCA
>OBD 118
ATGAGACTCCTGCTCCTGACTTTTACTGTCCTTGTGTTCCTACCACAAGTGACCCCA
>OcBD 118
atgctgctttgcgtcactgcctgtgactcactcctggccaccatcccaagg
>OVTbd 118
ATGAGACTCCTGCTCCTGGCTTTTACTGTCCTTGTGTTCCTACCACAAGTGACCCCA
>YBD 118
ATGAAATTCTTGCTCCTTACTGTCTTTCTGATCCTGTTCCAGACGTTGCC

## Sheet: e2cds
>BUBD 118
TTAGTCTGCAGGGGCCGAAAATCTTGTTGGATCATTAAAGGACACTGCAGGAAAGACTGC
AAATCTGGTGAACAGGTTAAAAAGCCATGTAGAAATGGTGACTATTGCTGTGTTCCAAGC
AAAACAGATTCTCAACCACACAGACCAACTCAAGCAACTGCCAGAAAGTATCAAACTTTT
ACTGATAAGATGAAAAGTAATGCTCTTTTGGAGCAAATACCAGTAATCTTCCAA
>BIBD 118
GTCTGCAGGGGCCGAAAATCTTGTTGGATCATTAAAGGACACTGCAGAAAAGACTGCAAATCTGGTGAACAGGTTAAAAAGCCATGTAGAAATGGTGACTATTGCTGTGTTCCAAGCAAAACAGATTCTCAACCACACAGACCAACTCAAGCAACTGCCAGAAAGTATCAAACTTTTACTGATAAGATGAAAAGTAATGCTCTTTTGGAGCAAATACCAGTAATCTTCCAA
>BBD 118
AGCTGCAGGGGCCGAAAATCTTGTTGGATCATTAAAGGACACTGCAGAAAAGACTGCAAATCTGGTGAACAGGTTAAAAAGC
CATGTAGAAATGGTGACTATTGCTGTGTTCCAAGCAAAACAGATTCTCAACCACACAGACCAACTCAAGCAACTGCCAGA
AAGTATCAAACTTTTACTGATAAGATGAAAAGTAATGCTCTTTTGGAGCAAATACCAGTAATCTTCCAA
>bibibd 118
AGCTGCAGGGGCCGAAAATCTTGTTGGATCATTAAAGGACACTGCAGAAAAGACTGCAAATCTGGTGAACAGGTTAAAAAGC
CATGTAGAAATGGTGACTATTGCTGTGTTCCAAGCAAAACAGATTCTCAACCACACAGACCAACTCAAGCAACTGCCAGA
AAGTATCAAACTTTTACTGATAAGATGAAAAGTAATGCTCTTTTGGAGCAAATACCAGTAATCTTCCAA
>BrBD 118
AGCTGCAGGGGCCGAAAATCTTGTTGGATCATTAAAGGACACTGCAGAAAAGACTGCAAATCTGGTGAACAGGTTAAAAAGC
CATGTAGAAATGGTGACTATTGCTGTGTTCCAAGCAAAACAGATTCTCAACCACACAGACCAACTCAAGCAACTGCCAGA
AAGTATCAAACTTTTACTGATAAGATGAAAAGTAATGCTCTTTTGGAGCAAATACCAGTAATCTTCCAA
>CaBD 118
GTCTGCAGGGGCCGAAAATCTTGCTGGATCTTGAAAGGACACTGCAGGCAAGACTGCAA
ATCTGGTGAACAGATTAAAAAGCCATGTAGAAATGGTGACTATTGCTGTGTTCCAAGGAA
GACAGATTCTCAGC-AC-CATGGACCA-CTCCAAGCACCTATCAGGAAATCTCAAACTTT
TAATAATAATTTGAAAGGAACTTTGCATTTGGAGCATGTACCAG
>CadBD 118
TTAGTCTGCAGGGGCCGAAAATCTTGCTGGATCTTGAAAGGACACTGCAGGCAAGACTGCAA
ATCTGGTGAACAGATTAAAAAGCCATGTAGAAATGGTGACTATTGCTGTGTTCCAAGGAA
GACAGATTCTCAGC-AC-CATGGACCA-CTCCAAGCACCTATCAGGAAATCTCAAACTTT
TAATAATAATTTGAAAGGAACTTTGCATTTGGAGCATGTACCAG
>FeBD 118
ctggcttttggtccttggaccaaggaactggcttttgctatacttgtgttcctaccacaagtgatcccagcctatagtggtgggaaaaaatgctggcacaaanntgggacactgcgggaaacctgcaaagttgacaaagtgataaaaacagtctgctacgggggcgcctggaattttcaatcagatatcactgatataattgtagcaggttccactacaccctgctttgaaataagcaccaagaataaagaaggtgaaaagtctgacttggaactaaaagttcagctctttttc
>CBD 118
acctatggtggaaaaaaatgctggcacaaatctggatactgcaggaaaacctgcaaagctgacgaagtgataaaaacagcatgtcaacattatcaagtctgctgtgttccagcccagaagtttcctatcacttctcccacacacatatataattttctattcgatattactgatacaatggtaacaagtctcaccacacctagttttgaaataagtaccatgaataaagaaaatgaaaagtttgactcagaactggaaact
>LBD 118
GGAGGGCACTGCAGGAAAAACTGCAGCCATGGTGAAGTGAAGGAAGCCACGTGTAAAAACCGTGAAGTCTG
CTGCATTCCTGGGAAGAAAGACTTGGGATCGCAAGTGCCAATTCTTAAAACAACACCAACTTTCATGCCC
TATTTTGAGTCAACAAACATTGAGGATGTGAGTGAAACAACAATACCTTTCACTCAAGCCTACTTTGAAT
>GBD-118
GCCTATGGTGGTAGAAAAAGATGCTGGAACAACTCAGGGCGCTGCAAAAAAAAATGCGCTGCTGATGAAGTAATACGAGCAGTATGTAAGAATCGTCAGTCCTGCTGTGTTTCACAACTAGCGGTTTTCGTCAAGGAAACTATCACTTCTTCCCCATCCACGAATGGTTGGGAAGAAGAGGCTATGGATAGAATTGTATCAGTAGCATCTACTTCAACCTACTTGGAA
>EBD 118
GCAGCCTATAGGGGTGGAAAAAGATGCTGGCACAAGCGGGGACACTGCAGGAAAGTCTGCAAAGCTGATGAAGTGGTCAAA
TCAACCTGTAAAAAGCATCAAGCCTGCTGTGTTTCAGTCAAGAAAGACAACAAGCAAGAGGCCATTAACAAGAAAATTCC
CATCACTACACCTTCAAATTTTATTGAGTACTATGTAACAGTATTTCCCACTACAGTCAAATTTGACATAGACATCACGA
ACAAAGAAGATGAAAATTATGCCACGGAAGTGGGAACTCTGACCCCTAACACAGAAGTCCATCAAAGTTCT
>HBD-118
GCCTATAGTGGTGAAAAAAAATGCTGGAACAGATCAGGGCACTGCAGGAAACAATGCAAAGATGGAGAAGCAGTGAAAGATACATGCAAAAATCTTCGAGCTTGCTGCATTCCATCCAATGAAGACCACAGGCGAGTTCCTGCGACATCTCCCACACCCTTGAGTGACTCAACACCAGGAATTATTGATGATATTTTAACAGTAAGGTTCACGACAGACTACTTTGAAGTAAGCAGCAAGAAAGATATGGTTGAAGAGTCTGAGGCGGGAAGGGGAACTGAGACCTCTCTTCCAAATGTTCACCATAGCTCA
>OBD 118
GCCTATGGTGGTAGAAAAAGATGCTGGAACAACTCAGGGCACTGCAAAAAAAAATGCGCTGCTGATGAAGTAATACGAGCAGTATGTAAGAATCGTCAATCCTGCTGTGTTTCACAACTAGCGGTTTTCGTCAAGGAAACTATCACTTCTTCCCCATTCACGAATGGTTGGGAAGAAAAGGATATGGATAGAATTGTATCAGTAGCATCTACTTCAACCTACTTGGAA
>OcBD 118
aggcaaataaaaaccggagtgcagagccccactgccgaggctctgaaggctcagatctgcatctccttcgccaagaccatgaaatccttgctcctgactcttactgcatgtgtggtgctgttccagacgttctcagtctgcaggggccgaaaatcttgctgggtcataaaaggccactgcagaaagaactgcaagtccggggaacacgtgaaacagccgtgtaaaaacggcaactactgctgcacgccaagcaaggcagatccccagccgcacggagcgcccccggcacccaccaggaaagcgcagtcttttcatgataatatgaaaaatgtcaagaatttcccagtagtgctcagtattaacgacaacaatgtagaagaccagttgctgtcgacttcg…
>OVTbd 118
GCAGCCTATGGTGGTAGAAGAAAATGCTGGAACAACTCAGGGCACTGCAGGAAAAAATGCGCTGCTGATGAAGTAATAAAAGCAGTATGTAAGAATCATCAATCCTGCTGTGTTCCACGCCAAAGACTAGTGGTTTCGGTCAAGGAAACTGTCACTTCTTCCCCAACCACATATGGTTGGGAAGAAGAGGCTATGGATAGAATTGTATCAGTAGCACCTACTTCAACCTACTGGGAA
>YBD 118
AGCTGCAGGGGCCGAAAATCTTGTTGGATCATTAAAGGACACTGCAGAAAAGACTGCAAATCTGGTGAACAGGTTAAAAAGC
CATGTAGAAATGGTGACTATTGCTGTGTTCCAAGCAAAACAGATTCTCAACCACACAGACCAACTCAAGCAACTGCCAGA
AAGTATCAAACTTTTACTGATAAGATGAAAAGTAATGCTCTTTTGGAGCAAATACCAGTAATCTTCCAA

## Sheet: protein complete
>BUBD 118
MKFLLLTVFLILFQMLVCRGRKSCWIIKGHCRKDCKSGEQVKKPCRNGDYCCVPSKTDSQPHRPTQATARKYQTFTDKMKSNALLEQIPVIFQ
>BIBD 118
MKFLLLTVFLILFQMLPVCRGRKSCWIIKGHCRKDCKSGEQVKKPCRNGDYCCVPSKTDSQPHRPTQATARKYQTFTDKMKSNALLEQIPVIFQ
>BBD 118
M K F L L L T V F L I L F Q T L P A A G A E N L V G S L K D T A E K T A N L V N R L K S H V E M V T I A V F Q A K Q I L N H T D Q L K Q L P E S I K L L L I R
>bibibd 118
MKFLLLTVFLILFQTLPAAGAENLVGSLKDTAEKTANLVNRLKSHVEMVTIAVFQAKQILNHTDQLKQLPESIKLLLIR
>BrBD 118
MKFLLLTVFLILFQTLPAAGAENLVGSLKDTAEKTANLVNRLKSHVEMVTIAVFQAKQILNHTDQLKQLPESIKLLLIR-KVMLFWSKYQ-SSN
>CaBD 118
MKFLLLTVFLILFQMLVCRGRKSCWIIKGHCRKDCKSGEQVKKPCRNGDYCCVPSKTDSQPHRPTQATARKYQTFTDKMKSNALLEQIPVIFQ
>CadBD 118
MKTFLLILAALLLSSQVDSTEDCWNLHGNCRDSCHKNEKAYVLCLSGKLCCVKPKYQPHGLPKLTKG
>FeBD 118
MNAMAFTDDSQTSNGLRSVLVKNLAFGPWTKELAFAILVFLPQVIPAYSGGKKCWHKXGTLRETCKVDKVIKTVCYGGAWNFQSDITDIIVAGSTTPCFEISTKNKEGEKSDLELKVQLFF
>CBD 118
MRLLFLTFAILVFLPQVIPAYGGKKCWHKSGYCRKTCKADEVIKTACQHYQVCCVPAQKFPITSPTHIYNFLFDITDTMVTSLTTPSFEISTMNKENEKFDSELET
>LBD 118
MVFPSGLSFYYSEYAGRKKCLSKGGHCRKNCSHGEVKEATCKNREVCCIPGKKDLGSQVPILKTTPTFMPYFESTNIEDVSETTIPFTQAYFE
>GBD-118
MRLLLLTFTVLVFLPQVTPAYGGRKRCWNNSGRCKKKCAADEVIRAVCKNRQSCCVSQLAVFVKETITSSPSTNGWEEEAMDRIVSVASTSTYLE
>EBD 118
MKLLILALAALVFLPQVIPAAYRGGKRCWHKRGHCRKVCKADEVVKSTCKKHQACCVSVKKDNKQEAINKKIPITTPSNFIEYYVTVFPTTVKFDIDITNKEDENYATEVGTLTPNTEVHQSS
>HBD- 118
MKLLLLALPMLVLLPQVIPAYSGEKKCWNRSGHCRKQCKDGEAVKDTCKNLRACCIPSNEDHRRVPATSPTPLSDSTPGIIDDILTVRFTTDYFEVSSKKDMVEESEAGRGTETSLPNVHHSS
>OBD- 118
MRLLLLTFTVLVFLPQVTPAYGGRKRCWNNSGRCKKKCAADEVIRAVCKNRQSCCVSQLAVFVKETITSSPSTNGWEEEAMDRIVSVASTSTYLE
>OcBD 118
MLLCVTACDSLLATIPRRQIKTGVQSPTAEALKAQICISFAKTMKSLLLTLTACVVLFQTFSVCRGRKSCWVIKGHCRKNCKSGEHVKQPCKNGNYCCTPSKADPQPHGAPPAPTRKAQSFHDNMKNVKNFPVVLSINDNNVEDQLLSTSVSLPTLVH
>OVTbd 118
MRLLLLAFTVLVFLPQVTPAAYGGRRKCWNNSGHCRKKCAADEVIKAVCKNHQSCCVPRQRLVVSVKETVTSSPTTYGWEEEAMDRIVSVAPTSTYWE
>YBD-118
MKFLLLTVFLILFQTLPAAGAENLVGSLKDTAEKTANLVNRLKSHVEMVTIAVFQAKQILNHTDQLKQLPESIKLLLIR

## Sheet: e1 pr 
>BUBD 118
MKFLLLTVFLILFQM
>BIBD 118
MKFLLLTVFLILFQMLP
>BBD 118
MKFLLLTVFLILFQTL
>bibibd 118
MKFLLLTVFLILFQTL
>BrBD 118
MKFLLLTVFLILFQTL
>CaBD 118
MKFLLLTVFLILFQTL
>CadBD 118
MKFLLLTVFLILFQM
>FeBD 118
atgaatgccatggccttcacagatgactcccagacctccaatggcctccggagtgtccttgtcaaaaac
>CBD 118
MRLLFLTFAILVFLPQVI
>LBD 118
MVFPSGLSFYYSEYAGRKKCLSK
>GBD 118
MRLLLLTFTVLVFLPQVTP
>EBD 118
MKLLILALAALVFLPQVIP
>HBD-118
MKLLLLALPMLVLLPQVIP
>OBD 118
MKLLLLALPMLVLLPQVIP
>OcBD 118
MLLCVTACDSLLATIPR
>OVTbd 118
MRLLLLAFTVLVFLPQVTP
>YBD 118
MKFLLLTVFLILFQTL

## Sheet: e2 pr
>BUBD 118
LVCRGRKSCWIIKGHCRKDCKSGEQVKKPCRNGDYCCVPSKTDSQPHRPTQATARKYQTFTDKMKSNALLEQIPVIFQ
>BBD 118
SCRGRKSCWIIKGHCRKDCKSGEQVKKPCRNGDYCCVPSKTDSQPHRPTQATARKYQTFTDKMKSNALLEQIPVIFQ
>bibibd 118
SCRGRKSCWIIKGHCRKDCKSGEQVKKPCRNGDYCCVPSKTDSQPHRPTQATARKYQTFTDKMKSNALLEQIPVIFQ
>BrBD 118
SCRGRKSCWIIKGHCRKDCKSGEQVKKPCRNGDYCCVPSKTDSQPHRPTQATARKYQTFTDKMKSNALLEQIPVIFQ
>CaBD 118
VCRGRKSCWILKGHCRQDCKSGEQIKKPCRNGDYCCVPRKTDSQHHGPLQAPIRKSQTFNNNLKGTLHLEHVP
>CadBD 118
LVCRGRKSCWILKGHCRQDCKSGEQIKKPCRNGDYCCVPRKTDSQHHGPLQAPIRKSQTFNNNLKGTLHLEHVP
>FeBD 118
LAFGPWTKELAFAILVFLPQVIPAYSGGKKCWHKXGTLRETCKVDKVIKTVCYGGAWNFQSDITDIIVAGSTTPCFEISTKNKEGEKSDLELKVQLFF
>CBD 118
TYGGKKCWHKSGYCRKTCKADEVIKTACQHYQVCCVPAQKFPITSPTHIYNFLFDITDTMVTSLTTPSFEISTMNKENEKFDSELET
>LBD 118
GGHCRKNCSHGEVKEATCKNREVCCIPGKKDLGSQVPILKTTPTFMPYFESTNIEDVSETTIPFTQAYFE
>GBD-118
AYGGRKRCWNNSGRCKKKCAADEVIRAVCKNRQSCCVSQLAVFVKETITSSPSTNGWEEEAMDRIVSVASTSTYLE
>EBD 118
AAYRGGKRCWHKRGHCRKVCKADEVVKSTCKKHQACCVSVKKDNKQEAINKKIPITTPSNFIEYYVTVFPTTVKFDIDITNKEDENYATEVGTLTPNTEVHQSS
>HBD-118
AYSGEKKCWNRSGHCRKQCKDGEAVKDTCKNLRACCIPSNEDHRRVPATSPTPLSDSTPGIIDDILTVRFTTDYFEVSSKKDMVEESEAGRGTETSLPNVHHSS
>OBD 118
AYGGRKRCWNNSGHCKKKCAADEVIRAVCKNRQSCCVSQLAVFVKETITSSPFTNGWEEKDMDRIVSVASTSTYLE
>OcBD 118
RQIKTGVQSPTAEALKAQICISFAKTMKSLLLTLTACVVLFQTFSVCRGRKSCWVIKGHCRKNCKSGEHVKQPCKNGNYCCTPSKADPQPHGAPPAPTRKAQSFHDNMKNVKNFPVVLSINDNNVEDQLLSTSVSLPTLVH
>OVTbd 118
AAYGGRRKCWNNSGHCRKKCAADEVIKAVCKNHQSCCVPRQRLVVSVKETVTSSPTTYGWEEEAMDRIVSVAPTSTYWE
>YBD 118
SCRGRKSCWIIKGHCRKDCKSGEQVKKPCRNGDYCCVPSKTDSQPHRPTQATARKYQTFTDKMKSNALLEQIPVIFQ
