# Supplementary material for: Unusual interplay of contrasting selective pressures on β-defensin genes implicated in male fertility of the Buffalo (Bubalus bubalis)
Source: BMC Evol Biol. 2019 Nov 26;19:214. doi: 10.1186/s12862-019-1535-8 (PMC6878701; doi:10.1186/s12862-019-1535-8)
Supplement: Supplementary file 1 — Additional file 1. Orthologs of BDs. CDS & protein sequence data for 30 BDs in all the species. The data for gene loci, coordinates, orientation etc. is available on request. [file 12862_2019_1535_MOESM1_ESM.zip › Additional sheets 1.0-1.29 -orthologs of beta defensisn/1.15) BD-119.xlsx]

## Sheet: cds complete
>BuBD-119
ATGAAGTTTCTTTTCCTGTTTCTTGCCATCCTTCTGGTCATGGAACCAGTGGTATCAGGCAGACGTCACATGCTTCGATG
CATGGGTGACTTGGGAATCTGTAGACCTTCTTGCAGACAGTCTGAAGAGCCCTACCTCTATTGTAGAAATTATCAACCCT
GCTGCCTCCCTTTCTTTGTAAGGATAGACATTTCTGGCAAAGAAGGGAAAAATGACTGGAGCCGAGAGAATCGCTGGCCA
AAAGTATCTTGA
>BIBD-119-X1
ATGAAGTTTCTTTTCCTGTTTCTTGCCATCCTTCTGGCCATGGAACCAGTGGTATCAGGCAGACGTCACATGCTTCGATG
CATGGGTGACTTGGGAATCTGTAGACCTGCTTGCAGACAGTCTGAAGAGCCCTACCTCTATTGCAGAAATTATCAACCCT
GCTGCCTCCCTTTCTATGTAAGGATAGACATTTCTGGCAAAGAAGGGAAAAATGACTGGAGCCGAGAGAATCGCTGGCCA
AAAGTATCTTGA
>BBD 119 X1
ATGAAGTTTCTTTTCCTGTTTCTTGCCATCCTTCTGGCCATGGAACCAGTGGTATCAGGCAGACGTCACATGCTTCGATG
CATGGGTGACTTGGGAATCTGTAGACCTGCTTGCAGACAGTCTGAAGAGCCCTACCTCTATTGCAGAAATTATCAACCCT
GCTGCCTCCCTTTCTATGTAAGGATAGACATTTCTGGCAAAGAAGGGAAAAATGACTGGAGCCGAGAGAATCGCTGGCCA
AAAGTATCTTGA
>bibibd 119 X1
ATGAAGTTTCTTTTCCTGTTTCTTGCCATCCTTCTGGCCATGGAACCAGTGGTATCAGGCAGACGTCACATGCTTCGATG
CATGGGTGACTTGGGAATCTGTAGACCTGCTTGCAGACAGTCTGAAGAGCCCTACCTCTATTGCAGAAATTATCAACCCT
GCTGCCTCCCTTTCTATGTAAGGATAGACATTTCTGGCAAAGAAGGGAAAAATGACTGGAGCCGAGAGAATCGCTGGCCA
AAAGTATCTTGA
>BrBD 119 X1
ATGAAGTTTCTTTTCCTGTTTCTTGCCATCCTTCTGGCCATGGAACCAGTGGTATCAGGCAGACGTCACATGCTTCGATG
CATGGGTGACTTGGGAATCTGTAGACCTGCTTGCAGACAGTCTGAAGAGCCCTACCTCTATTGCAGAAATTATCAACCCT
GCTGCCTCCCTTTCTATGTAAGGATAGACATTTCTGGCAAAGAAGGGAAAAATGACTGGAGCCGAGAGAATCGCTGGCCA
AAAGTATCTTGA
>CaBD-119
ATGAAGTGTCTTTTCCTGTTTCTTGCCATCCTTCTGGCCACAGAACCAGTGGTATCAGGCAGACGTCACATCCTTCGATG
CATGGGTAACTTGGGAATCTGTAGACCCTCTTGCAAAAAAGCTGAACAGCCCTACCTCAACTGCAGAAATTATCAGTCAT
GCTGCCTCCAGTCCTACGTAAGGATAGATATTTATGGCAAGGAGGGGAAAAACGACTGGAGCCAAGAGAACCGCTGGCCA
AAAATATCTTGA
>CadBD-119
ATGAAGTGTCTTTTCCTGTTTCTTGCCATCCTTCTGGCCACAGAACCAGTGGTATCAGGCAGACGTCACATCCTTCGATG
CATGGGTAACTTGGGAATCTGTAGACCCTCTTGCAAAAAAGCTGAACAGCCCTACCTCAACTGCAGAAATTATCAGTCAT
GCTGCCTCCAGTCCTACGTAAGGATAGATATTTATGGCAAGGAGGGGAAAAACGACTGGAGCCAAGAGAACCGCTGGCCA
AAAATATCTTGA
>FeBD 119 X1
atgaagttacttctgtttcttctcatccttctggccatggaaccggtggtctcaggcagacatcaccctcttcgatgcatgggaaacatgggaatctgtagaccctcttgcagaaagtctgaacaaccctacctctactgcttaaattatcagtcatgctgcctccagtcctacatgaggataagcatttctggcagagagacgaaaaatgactggagccaacagaatcgctggccaaaaataccttga
>CBD 119 X1
atgaagtttttcctcttttttgtcatccttctggccatggaaccagtgatatcagaagagtgttggatgaatggaaaatgccggttggtgtgcaaaagtgatgaagacagtgtcgtacgctgcgaaaatcgtaaacggtgctgtgtccctagtcgctacttaacggtccagccaatgactgttgaaagaatagaacctgagaccgttcctcacacacccaaacctgtgaaacataagcacagacctgacagtaaacagaacagaaatgtacatggtagatag
>LBD-119
atgaagcttctttttctgtttcttgccatccttctggccatggaaccagtggtgtcaggcagacgttacccccttccatgcatgggtaacaagggagtgtgcagaacctcttgcaaaaaggatgaacaagcctacctctattgcaaaaattatcaaccatgctgcctccagtcctacatgagaataagcctggttggcggagaggaaaacagcgactgggcccgagggaaccgctggccgtaa
>GBD-119-X1
ATGAAGTTTCTCTTCCTGTTTCTTGCCATCCTTCTGGCCATGGAACCAGTGGTATCAGGCAGACGTCACATGCTTCGATG
CATGGGTGACTTGGGAATCTGTAGACCTGCTTGCAGACAGTCTGAAGAGCCCTACTTCTATTGCAGAAATTATCAACCCT
GCTGCCTCCCTTCCTATGTAAGGATAGACATTTCTGGCAAAGAAGGGAAAATTGACTGGAGCCGAGAGAATCGCTGGCCA
AAAGTATCTTGA
>EBD-119
ATGAAGTTTCTTTTCCTGTTTCTTGCCATCTTTCTGGCCATGGAACCAGTGGTATCAG
CAGTAGCAGACTGTTGGATGAATGGAAAATGCCGGTTGGTGTGCAAAGATGATGAAGACAGCGTCACACGCTGCGCAAATCGTAAACGGTGCTGTGTCCTTAGTCGTTACTTGACAATCCAGCCAGTAACAATTGATGGAGAACTCCCCTGGACTACTCCTGTGATGACCACATATAAGTCCAGATCTGTCAATAGAAGAAGATAA
>HBD- 119
ATGAAACTTCTTTACCTGTTTCTTGCCATCCTTCTGGCCATAGAAGAACCAGTGATATCAGGCAAACGCCACATCCTTCG
ATGCATGGGTAACAGTGGAATTTGTAGGGCCTCTTGCAAAAAGAACGAACAGCCCTACCTCTATTGCAGAAATTGTCAGT
CCTGCTGCCTCCAGTCCTACATGAGGATAAGCATTTCTGGCAAAGAGGAAAATACCGACTGGTCTTATGAGAAGCAGTGG
CCAAGACTACCTTGA
>OBD-119
ATGAAGTTTCTCTTCCTGTTTCTTGCCATCCTTCTGGCCATGGAACCAGTGGTATCAGGCAGACGTCACATGCTTCGATG
CATGGGTGACTTGGGAATCTGTAGACCTGCTTGCAGACAGTCTGAAGAGCCCTACTTCTATTGCAGAAATTATCAACCCT
GCTGCCTCCCTTCCTATGTAAGGATAGACATTTCTGGCAAAGAAGGGAAAATTGACTGGAGCCGAGAGAATCGCTGGCCA
AAAGTATCTTGA
>OcBD-119
ATGAAGCTTCTTTTCCTGTCTCTTGCCATCCTTCTGGCCATGGAGCCCGTGATGCCAGG
AGGGGAATGTTGGCTGCACGGACACTGCCGCTTGGTGTGCAGAGATGGTGAAGACCACGTCATCCGCTGCCACAATCGTA
AGCGATGCTGTGTCCCTGACCACTACTTAACAATCCAGCCAGTAACGATTGATGGGCAGCTTGACTGGACCACTCCTCAC
GTGACTAAGAAAGGCAAAAAACACAATAAAAATAGAAACCGGGGATAG
>OVTbd-119
ATGAAGTTTATTTTCCTGTTTCTTGCCATCCTTCTGGCCATGGAACCAGTGGTATCAGGCAGACGTCACG
TGCTTCGATGCATGGGTGACTTGGGAATCTGTAGACCTGCTTGCAGACAGTCTGAAGAGCCCTACTTCTA
TTGCAGAAATTATCAACCCTGCTGCCTCCCTTCCTATGTAAGGATAGACATTTCTGGCAAAGAGGGGAAA
AATGACTGGAGCCGAGAGAATCGCTGGCCAAAAGTATCTTGA
>YBD-119
ATGAAGTTTCTTTTCCTGTTTCTTGCCATCCTTCTGGCCATGGAACCAGTGGTAT
CAGGCAGACGTCACATGCTTCGATGCATGGGTGACTTGGGAATCTGTAGACCTGCTTGCAGACAGTCTGAAGAGCCCTAC
CTCTATTGCAGAAATTATCAACCCTGCTGCCTCCCTTTCTATGTAAGGATAGACATTTCTGGCAAAGAAGGGAAAAATGA
CTGGAGCCGAGAGAATCGCTGGCCAAAAGTATCTTGA

## Sheet: e1 cds
>BuBD-119
ATGAAGTTTCTTTTCCTGTTTCTTGCCATCCTTCTGGTCATGGAACCAGTGGTATCA
>BIBD 119 X1
ATGAAGTTTCTTTTCCTGTTTCTTGCCATCCTTCTGGCCATGGAACCAGTGGTATCAGGCAGACGTCACATGCTTCGA
>BBD 119 X1
ATGAAGTTTCTTTTCCTGTTTCTTGCCATCCTTCTGGCCATGGAACCAGTGGTATCA
>bibibd 119 X1
ATGAAGTTTCTTTTCCTGTTTCTTGCCATCCTTCTGGCCATGGAACCAGTGGTATCA
>BrBD 119 X1
ATGAAGTTTCTTTTCCTGTTTCTTGCCATCCTTCTGGCCATGGAACCAGTGGTATCA
>CaBD-119
ATGAAGTGTCTTTTCCTGTTTCTTGCCATCCTTCTGGCCACAGAACCAGTGGTATCA
>CadBD-119
ATGAAGTGTCTTTTCCTGTTTCTTGCCATCCTTCTGGCCACAGAACCAGTGGTATCA
>FeBD 119 X1
atgaagttacttctgtttcttctcatccttctggccatggaaccggtggtctca
>CBD 119 X1
atgaagtttttcctcttttttgtcatccttctggccatggaaccagtgatatca
>LBD-119
atgaagcttctttttctgtttcttgccatccttctggccatggaacca
>GBD-119
ATGAAGTTTCTCTTCCTGTTTCTTGCCATCCTTCTGGCCATGGAACCAGTGGTATCA
>EBD-119
ATGAAGTTTCTTTTCCTGTTTCTTGCCATCTTTCTGGCCATGGAACCAGTGGTATCA
>HBD-119
ATGAAACTTCTTTACCTGTTTCTTGCCATCCTTCTGGCCATAGAAGAACCAGTGATATCAGGTAA
>OBD-119
ATGAAGTTTCTCTTCCTGTTTCTTGCCATCCTTCTGGCCATGGAACCAGTGGTATCA
>OcBD-119
ATGAAGCTTCTTTTCCTGTCTCTTGCCATCCTTCTGGCCATGGAGCCCGTGATGCCA
>OVTbd-119
ATGAAGTTTATTTTCCTGTTTCTTGCCATCCTTCTGGCCATGGAACCAGTGGTATCAGGCAGACGTCAC
>YBD-119
ATGAAGTTTCTTTTCCTGTTTCTTGCCATCCTTCTGGTCATGGAACCAGTGGTATCA

## Sheet: e2 cds
>BuBD-119
GGCAGACGTCACATGCTTCGATGCATGGGTGACTTGGGAATCTGTAGACCTTCTTGCA
GACAGTCTGAAGAGCCCTACCTCTATTGTAGAAATTATCAACCCTGCTGCCTCCCTTTCT
>BIBD 119 X1
TGCATGGGTGACTTGGGAATCTGTAGACCTGCTTGCAGACAGTCTGAAGAGCCCTACCTCTATTGCAGAAATTATCAACCCT
GCTGCCTCCCTTTCTATGTAAGGATAGACATTTCTGGCAAAGAAGGGAAAAATGACTGGAGCCGAGAGAATCGCTGGCCA
AAAGTATCT
>BBD 119 X1
GGCAGACGTCACATGCTTCGATG
CATGGGTGACTTGGGAATCTGTAGACCTGCTTGCAGACAGTCTGAAGAGCCCTACCTCTATTGCAGAAATTATCAACCCT
GCTGCCTCCCTTTCTATGTAAGGATAGACATTTCTGGCAAAGAAGGGAAAAATGACTGGAGCCGAGAGAATCGCTGGCCA
AAAGTATCT
>bibibd 119 X1
GGCAGACGTCACATGCTTCGATG
CATGGGTGACTTGGGAATCTGTAGACCTGCTTGCAGACAGTCTGAAGAGCCCTACCTCTATTGCAGAAATTATCAACCCT
GCTGCCTCCCTTTCTATGTAAGGATAGACATTTCTGGCAAAGAAGGGAAAAATGACTGGAGCCGAGAGAATCGCTGGCCA
AAAGTATCT
>BrBD 119 X1
GGCAGACGTCACATGCTTCGATG
CATGGGTGACTTGGGAATCTGTAGACCTGCTTGCAGACAGTCTGAAGAGCCCTACCTCTATTGCAGAAATTATCAACCCT
GCTGCCTCCCTTTCTATGTAAGGATAGACATTTCTGGCAAAGAAGGGAAAAATGACTGGAGCCGAGAGAATCGCTGGCCA
AAAGTATCT
>CaBD-119
GGCAGACGTCACATCCTTCGATGCATGGGTAACTTGGGAATCTGTAGACCCTCTTGCAAAAAAGCTGAACAGCCCTAC
CTCAACTGCAGAAATTATCAGTCATGCTGCCTCCAGTCCTACGTAAGGATAGATATTTATGGCAAGGAGGGGAAAAACGA
CTGGAGCCAAGAGAACCGCTGGCCAAAAATATCT
>CadBD-119
GGCAGACGTCACATCCTTCGATGCATGGGTAACTTGGGAATCTGTAGACCCTCTTGCAAAAAGGCTGAACAGCCCTACCTCAACTGCAGAAATTATCAGTCATGCTGCCTCCAGTCCTACGTAAGGATAGACATTTATGGCAAGGAGGGGAAAAACGACTGGAGCCAAGAGAACCGCTGGCCAAAAATATCT
>FeBD 119 X1
GGcagacatcaccctcttcgatgcatgggaaacatgggaatctgtagaccctcttgcagaaagtctgaacaaccctacctctactgcttaaattatcagtcatgctgcctccagtcctacatgaggataagcatttctggcagagagacgaaaaatgactggagccaacagaatcgctggccaaaaa
>CBD 119 X1
Gaagagtgttggatgaatggaaaatgccggttggtgtgcaaaagtgatgaagacagtgtcgtacgctgcgaaaatcgtaaacggtgctgtgtccctagtcgctacttaacggtccagccaatgactgttgaaagaatagaacctgagaccgttcctcacacacccaaacctgtgaaacataagcacagacctgacagtaaacagaacagaaatgtacatggtaga
>LBD-119
Gtggtgtcaggcagacgttacccccttccatgcatgggtaacaagggagtgtgcagaacctcttgcaaaaaggatgaacaagcctacctctattgcaaaaattatcaaccatgctgcctccagtcctacatgagaataagcctggttggcggagaggaaaacagcgactgggcccgagggaaccgctggccg
>GBD-119
GGCAGACGTCACATGCTTCGATGCATGGGTGACTTGGGAATCTGTAGACCTGCTTGCAGACAGTCTGAAGAGCCCTACTTCTATTGCAGAAATTATCAACCCTGCTGCCTCCCTTCCTATGTAAGGATAGACATTTCTGGCAAAGAAGGGAAAATTGACTGGAGCCGAGAGAATCGCTGGCCAAAAGTATCT
>EBD-119
gCAGTAGCAGACTGTTGGATGAATGGAAAATGCCGGTTGGTGTGCAAAGATGATGAAGACAGCGTCACACGCTGCGCAAATCGTAAACGGTGCTGTGTCCTTAGTCGTTACTTGACAATCCAGCCAGTAACAATTGATGGAGAACTCCCCTGGACTACTCCTGTGATGACCACATATAAGTCCAGATCTGTCAATAGAAGAAGA
>HBD-119
CGCCACATCCTTCGATGCATGGGTAACAGTGGAATTTGTAGGGCCTCTTGCAAAAAGAACGAACAGCCCTACCTCTATTGCAGAAATTGTCAGTCCTGCTGCCTCCAGTCCTACATGAGGATAAGCATTTCTGGCAAAGAGGAAAATACCGACTGGTCTTATGAGAAGCAGTGGCCAAGACTACCT
>OBD-119
GGCAGACGTCACATGCTTCGATGCATGGGTGACTTGGGAATCTGTAGACCTGCTTGCAGACAGTCTGAAGAGCCCTACTTCTATTGCAGAAATTATCAACCCTGCTGCCTCCCTTCCTATGTAAGGATAGACATTTCTGGCAAAGAAGGGAAAAATGACTGGAGCCGAGAGAATCGCTGGCCAAAAGTATCT
>OcBD-119
GGGGAATGTTGGCTGCACGGACACTGCCGCTTGGTGTGCAGAGATGGTGAAGACCACGTCATCCGCTGCCACAATCGTA
AGCGATGCTGTGTCCCTGACCACTACTTAACAATCCAGCCAGTAACGATTGATGGGCAGCTTGACTGGACCACTCCTCAC
GTGACTAAGAAAGGCAAAAAACACAATAAAAATAGAAACCGGGGA
>OVTbd-119
GTGCTTCGATGCATGGGTGACTTGGGAATCTGTAGACCTGCTTGCAGACAGTCTGAAGAGCCCTACTTCTA
TTGCAGAAATTATCAACCCTGCTGCCTCCCTTCCTATGTAAGGATAGACATTTCTGGCAAAGAGGGGAAA
AATGACTGGAGCCGAGAGAATCGCTGGCCAAAAGTATCT
>YBD-119
GGCAGACGTCACATGCTTCGATGCATGGGTGACTTGGGAATCTGTAGACCTTCTTGCA
GACAGTCTGAAGAGCCCTACCTCTATTGTAGAAATTATCAACCCTGCTGCCTCCCTTTCT
TTGTAAGGATAGACATTTCTGGCAAAGAAGGGAAAAATGACTGGAGCCGAGAGAATCGCT
GGCCAAAAGTATCT

## Sheet: protein complete
>BuBD-119-X1
MKFLFLFLAILLVMEPVVSGRRHMLRCMGDLGICRPSCRQSEEPYLYCRNYQPCCLPFFVRIDISGKEGKNDWSRENRWPKVS
>BIBD-119-X1
MKFLFLFLAILLAMEPVVSGRRHMLRCMGDLGICRPACRQSEEPYLYCRNYQPCCLPFYVRIDISGKEGKNDWSRENRWPKVS
>BBD 119 X1
MKFLFLFLAILLAMEPVVSGRRHMLRCMGDLGICRPACRQSEEPYLYCRNYQPCCLPFYVRIDISGKEGKNDWSRENRWP
KVS
>bibibd 119 X1
MKFLFLFLAILLAMEPVVSGRRHMLRCMGDLGICRPACRQSEEPYLYCRNYQPCCLPFYVRIDISGKEGKNDWSRENRWPKVS
>BrBD 119 X1
MKFLFLFLAILLAMEPVVSGRRHMLRCMGDLGICRPACRQSEEPYLYCRNYQPCCLPFYVRIDISGKEGKNDWSRENRWPKVS
>CaBD-119-X1
MKCLFLFLAILLATEPVVSGRRHILRCMGNLGICRPSCKKAEQPYLNCRNYQSCCLQSYVRIDIYGKEGKNDWSQENRWPKIS
>CadBD-119
MKCLFLFLAILLATEPVVSGRRHILRCMGNLGICRPSCKKAEQPYLNCRNYQSCCLQSYVRIDIYGKEGKNDWSQENRWPKIS
>FeBD 119 X1
MKLLLFLLILLAMEPVVSGRHHPLRCMGNMGICRPSCRKSEQPYLYCLNYQSCCLQSYMRISISGRETKNDWSQQNRWPKIP
>CBD 119 X1
MKFFLFFVILLAMEPVISEECWMNGKCRLVCKSDEDSVVRCENRKRCCVPSRYLTVQPMTVERIEPETVPHTPKPVKHKHRPDSKQNRNVHGR
>LBD-119-X1
MKLLFLFLAILLAMEPVVSGRRYPLPCMGNKGVCRTSCKKDEQAYLYCKNYQPCCLQSYMRISLVGGEENSDWARGNRWP
>GBD-119-X1
MKFLFLFLAILLAMEPVVSGRRHMLRCMGDLGICRPACRQSEEPYFYCRNYQPCCLPSYVRIDISGKEGKIDWSRENRWPKVS
>EBD-119-X1
MKFLFLFLAIFLAMEPVVSAVADCWMNGKCRLVCKDDEDSVTRCANRKRCCVLSRYLTIQPVTIDGELPWTTPVMTTYKSRSVNRRR
>HBD- 119 iso A pre
MKLLYLFLAILLAIEEPVISGKRHILRCMGNSGICRASCKKNEQPYLYCRNCQSCCLQSYMRISISGKEENTDWSYEKQWPRLP
>OBD-119-X1
MKFLFLFLAILLAMEPVVSGRRHMLRCMGDLGICRPACRQSEEPYFYCRNYQPCCLPSYVRIDISGKEGKIDWSRENRWPKVS
>OcBD-119-X1
MKLLLLVLPLALFLGQVSPAVMKCWGTSGRCRATCKESEIFHILCKSEEKCCVNPKYVPVKPASTSLAKIPLQP
>OVTbd-119-X1
MKFIFLFLAILLAMEPVVSGRRHVLRCMGDLGICRPACRQSEEPYFYCRNYQPCCLPSYVRIDISGKEGKNDWSRENRWPKVS
>YBD-119-X1
MKFLFLFLAILLAMEPVVSGRRHMLRCMGDLGICRPACRQSEEPYLYCRNYQPCCLPFYVRIDISGKEGKNDWSRENRWPKVS

## Sheet: e1 protein
>BuBD-119
MKFLFLFLAILLVMEPVVS
>BIBD 119 X1
MKFLFLFLAILLAMEPVVSGRRHMLR
>BBD 119 X1
MKFLFLFLAILLAMEPVVS
>bibibd 119 X1
MKFLFLFLAILLAMEPVVS
>BrBD 119 X1
MKFLFLFLAILLAMEPVVS
>CaBD-119
MKCLFLFLAILLATEPVVS
>CadBD-119
MKCLFLFLAILLATEPVVS
>FeBD 119 X1
MKLLLFLLILLAMEPVVS
>CBD 119 X1
MKFFLFFVILLAMEPVIS
>LBD-119
MKLLFLFLAILLAMEP
>GBD-119
MKFLFLFLAILLAMEPVVS
>EBD-119
MKFLFLFLAIFLAMEPVVS
>HBD-119
MKLLYLFLAILLAIEEPVISG
>OBD-119
MKFLFLFLAILLAMEPVVS
>OcBD-119
MKLLFLSLAILLAMEPVMP
>OVTbd-119
MKFIFLFLAILLAMEPVVSGRRH
>YBD-119
MKFLFLFLAILLVMEPVVS

## Sheet: e2 protein
>BuBD-119
GRRHMLRCMGDLGICRPSCRQSEEPYLYCRNYQPCCLPFXX
>BIBD 119 X1
CMGDLGICRPACRQSEEPYLYCRNYQPCCLPFYVRIDISGKEGKNDWSRENRWPKVS
>BBD 119 X1
GRRHMLRCMGDLGICRPACRQSEEPYLYCRNYQPCCLPFYVRIDISGKEGKNDWSRENRWPKVS
>bibibd 119 X1
GRRHMLRCMGDLGICRPACRQSEEPYLYCRNYQPCCLPFYVRIDISGKEGKNDWSRENRWPKVS
>BrBD 119 X1
GRRHMLRCMGDLGICRPACRQSEEPYLYCRNYQPCCLPFYVRIDISGKEGKNDWSRENRWPKVS
>CaBD-119
GRRHILRCMGNLGICRPSCKKAEQPYLNCRNYQSCCLQSYVRIDIYGKEGKNDWSQENRWPKIS
>CadBD-119
GRRHILRCMGNLGICRPSCKKAEQPYLNCRNYQSCCLQSYVRIDIYGKEGKNDWSQENRWPKIS
>FeBD 119 X1
GRHHPLRCMGNMGICRPSCRKSEQPYLYCLNYQSCCLQSYMRISISGRETKNDWSQQNRWPK
>CBD 119 X1
EECWMNGKCRLVCKSDEDSVVRCENRKRCCVPSRYLTVQPMTVERIEPETVPHTPKPVKHKHRPDSKQNRNVHGR
>LBD-119
VVSGRRYPLPCMGNKGVCRTSCKKDEQAYLYCKNYQPCCLQSYMRISLVGGEENSDWARGNRWP
>GBD-119
GRRHMLRCMGDLGICRPACRQSEEPYFYCRNYQPCCLPSYVRIDISGKEGKIDWSRENRWPKVS
>EBD-119
AVADCWMNGKCRLVCKDDEDSVTRCANRKRCCVLSRYLTIQPVTIDGELPWTTPVMTTYKSRSVNRRR
>HBD-119
RHILRCMGNSGICRASCKKNEQPYLYCRNCQSCCLQSYMRISISGKEENTDWSYEKQWPRLP
>OBD-119
GRRHMLRCMGDLGICRPACRQSEEPYFYCRNYQPCCLPSYVRIDISGKEGKNDWSRENRWPKVS
>OcBD-119
GECWLHGHCRLVCRDGEDHVIRCHNRKRCCVPDHYLTIQPVTIDGQLDWTTPHVTKKGKKHNKNRNRG
>OVTbd-119
VLRCMGDLGICRPACRQSEEPYFYCRNYQPCCLPSYVRIDISGKEGKNDWSRENRWPKVS
>YBD-119
GRRHMLRCMGDLGICRPSCRQSEEPYLYCRNYQPCCLPFFVRIDISGKEGKNDWSRENRWPKVS
