# Supplementary material for: Unusual interplay of contrasting selective pressures on β-defensin genes implicated in male fertility of the Buffalo (Bubalus bubalis)
Source: BMC Evol Biol. 2019 Nov 26;19:214. doi: 10.1186/s12862-019-1535-8 (PMC6878701; doi:10.1186/s12862-019-1535-8)
Supplement: Supplementary file 1 — Additional file 1. Orthologs of BDs. CDS & protein sequence data for 30 BDs in all the species. The data for gene loci, coordinates, orientation etc. is available on request. [file 12862_2019_1535_MOESM1_ESM.zip › Additional sheets 1.0-1.29 -orthologs of beta defensisn/1.16) BD-121.xlsx]

## Sheet: cds complete 
>BuBD-121
ATGAAGTTCCTTCTGATTTTGACCATTACCCTGCTCCTGGCCCAGGTCACCCCAGCCATGAAGTGTTGGAATAAGTTGGG
AAGATGCAGAGAAACGTGTGAACAGAATGAAGTGTTCTATATAATGTGCAAGAATGAGGCTATGTGCTGTATATCTCCCA
AGCACCTGCCTGCCAGAAACTGA
>BIBD-121
ATGAAGTTCCTTCTGATTTTGACCATTACCCTGCTCCTGGCCCAGGTCACCCCAGCCATGAAGTGTTGGAATAAGTTGGG
AAGATGCAGAGAAACGTGTGAACAGAATGAAGTGTTCTATATAATGTGCAAGAATGAGGCTATGTGCTGTGTATCTCCCA
AGCACCTGCCTGCCAGAAACTGA
>BBD 121
ATGAAGTTCCTTCTGATTTTGACCATTACCCTGCTCCTGGCCCAGGTCACCCCAGCCATGAAGTGTTGGAATAAGTTGGG
AAGATGCAGAGAAACGTGTGAACAGAATGAAGTGTTCTATATAATGTGCAAGAATGAGGCTATGTGCTGTGTATCTCCCA
AGCACCTGCCTGCCAGAAACTGA
>bibibd 121
ATGAAGTTCCTTCTGATTTTGACCATTACCCTGCTCCTGGCCCAGGTCACCCCAGCCATGAAGTGTTGGAATAAGTTGGG
AAGATGCAGAGAAACGTGTGAACAGAATGAAGTGTTCTATATAATGTGCAAGAATGAGGCTATGTGCTGTGTATCTCCCA
AGCACCTGCCTGCCAGAAACTGA
>BrBD 121
ATGAAGTTCCTTCTGATTTTGACCATTACCCTGCTCCTGGCCCAGGTCACCCCAGCCATGAAGTGTTGGAATAAGTTGGG
AAGATGCAGAGAAACGTGTGAACAGAATGAAGTGTTCTATATAATGTGCAAGAATGAGGCTATGTGCTGTGTATCTCCCA
AGCACCTGCCTGCCAGAAACTGA
>FeBD 121
ATGAAGCGTATTCTCCTGGTTTTGACTGTTAGCCTGCTCCTGGCCCAGGTTACCCAAG
AGCCAGGCACTGCTGGAAAAAGTTGGGAAGGTGCAGAACAACGTGTAAAGACAGTGAAGTATTCTACCTGTTATGCAGTG
ATGAGACTAAGTGTTGTGTCAACCCCAAGCACGTACCTGTCAAAACTAGATCCTTGCCGCCAACCGGAAGCCTGGAGTAA
>CBD 121
ATGAAGCTCATTCTCCTGATGTTGGCTGTTGCCCTGCTCCTGGTCCAGGTCACCCAAG
AGCCATGTCTTGCTGGGGTAAGTTGGGAAGGTGCAGAGCAACGTGTGAGAAGAATGAAGTATTTCATATATTGTGCACCAATGAAGCTAAGTGTTGTGTACACCCCAAGCATGTGCCTATTGGAGCTGGATCCTCAAGCGCACCTGAAAGCCTGGGGTAA
>LBD-121
ATGAAGCTCCTTCTCCTGGTTTTGACTGTTTCCCTAGTCCTGGCCCAGGTCACCTCAG
CAGTCATGAAGTGTTGGCGTAAGCAGGGCAGGTGCAGAACAACGTGTAAAAATGGTGAAGTATTCCACATATTATGCAACGTTGAGACTAAGTGCTGTGTGGAGCAAAAGTATGTGCCTTTCAGACTTGAAGCCTCAAACACAACTTGA
>GBD-121
ATGAAGTTCCTTCTGATTTTGACCGTTACCCTGCTCCTGGCCCAGGTCACCCCAGCCATGAAGTGTTGGAATAATTTGGG
AAGATGCAGAGAAACGTGTGAACAGAATGAAGTGTTCCATATAATGTGCAAGAATGAGGGTATGTGCTGTATATCTCCCA
AGCATCTGCCTGCCAGAAACTGA
>EBD-121
ATGAAGCTCCTTCTGGTCTTGACTGTTACTCTGCTCCTGGCGCGGGTCACCCCAG
CAGCCACGAAGTGCTGGGGTAAGTTGGGAAATTGCAGAACAACATGCGAAGAGAATGAAATATTCCATATATTATGCGGTACTGAAGCTAAGTGCTGTGTAAATCCCAAGTATGTGCCTGTCAAAACTAAATTCTCGTAG
>hbd-121
ATGAAGCTCCTTCTTCTGCTTTTGACTGTTACTCTGCTCCTGGCCCAGGTCACCCCAGTCATGAAATGTTGGGGCAAGTC
AGGCAGGTGCAGAACAACATGTAAAGAAAGTGAAGTATACTATATATTATGCAAAACTGAGGCTAAGTGCTGTGTGGATC
CCAAGTATGTACCTGTAAAACCAAAATTAACAGACACAAATACAAGCCTGGAATCAACTTCTGCAGTCTGA
>OBD-121
ATGAAGTTCCTTCTGATTTTGACCATTACCCTGCTCCTGGCCCAGGTCACCCCAGCCATGAAGTGTTGGAATAAGTTGGG
AAGATGCAGAGAAACGTGTGAACAGAATGAAGTGTTCTATATAATGTGCAAGAATGAGGCTATGTGCTGTATATCTCCCA
AGCACCTGCCTGCCAGAAACTGA
>OcBD-121
ATGAAGCTCCTTCTCCTGGTTTTGCCTCTTGCCCTGTTCTTGGGCCAGGTCTCCCCAG
CAGTGATGAAGTGTTGGGGTACATCAGGCAGGTGCAGAGCGACATGTAAAGAGAGCGAAATATTCCATATATTGTGCAAA
TCCGAGGAGAAGTGCTGTGTGAATCCCAAGTACGTGCCTGTCAAACCAGCATCCACCTCTTTGGCAAAGATACCGCTCCA
ACCATGA
>OVTbd-121
ATGAAGTTCCTTCTGATTTTGACCGTTACCCTGCTCCTGGCCCAGGTCACCCCAG
CAGCCATGAAGTGTTGGAATATGTTGGGAAGATGCAGAGAAACATGTGAACAGAATGAAGTGTTCTATATAATGTGCAAG
AATTATGGTATGTGCTGTGTGTCTCCCAAACACGTGCCTGTCAGAAACTGA
>YBD-121
ATGAAGTTCCTTCTGATTTTGACTATTACCCTGCTCCTGGCCCAGGTCACCCCAG
CAGCCATGAAGTGTTGGAATAAGTTGGGAAGATGCAGAGAAACGTGTGAACAGAATGAAGTGTTCTATATAATGTGCAAG
AATGAGGCTATGTGCTGTGTATCTCCCAAGCACCTGCCTGCCAGAAACTGA

## Sheet: e1cds
>BuBD-121
ATGAAGTTCCTTCTGATTTTGACCATTACCCTGCTCCTGGCCCAGGTCACCCCA
>BIBD 121
ATGAAGTTCCTTCTGATTTTGACCATTACCCTGCTCCTGGCCCAGGTCACCCCA
>BBD 121
ATGAAGTTCCTTCTGATTTTGACCATTACCCTGCTCCTGGCCCAGGTCACCCCA
>bibibd 121
ATGAAGTTCCTTCTGATTTTGACCATTACCCTGCTCCTGGCCCAGGTCACCCCA
>BrBD 121
ATGAAGTTCCTTCTGATTTTGACCATTACCCTGCTCCTGGCCCAGGTCACCCCAGCCATGAAGTGTTGGAATAAGTTG
>FeBD 121
ATGAAGCGTATTCTCCTGGTTTTGACTGTTAGCCTGCTCCTGGCCCAGGTTACCCAA
>CBD 121
ATGAAGCTCATTCTCCTGATGTTGGCTGTTGCCCTGCTCCTGGTCCAGGTCACCCAA
>LBD-121
ATGAAGCTCCTTCTCCTGGTTTTGACTGTTTCCCTAGTCCTGGCCCAGGTCACCTCA
>GBD-121
ATGAAGTTCCTTCTGATTTTGACCGTTACCCTGCTCCTGGCCCAGGTCACCCCA
>EBD-121
ATGAAGCTCCTTCTGGTCTTGACTGTTACTCTGCTCCTGGCGCGGGTCACCCCA
>HBD-121
ATGAAGCTCCTTCTTCTGCTTTTGACTGTTACTCTGCTCCTGGCCCAGGTCACCCCA
>OBD-121
ATGAAGTTCCTTCTGATTTTGACCGTTACCCTGCTCCTGGCCCAGGTCACCCCA
>OcBD-121
ATGAAGCTCCTTCTCCTGGTTTTGCCTCTTGCCCTGTTCTTGGGCCAGGTCTCCCCA
>OVTbd-121
ATGAAGTTCCTTCTGATTTTGACCGTTACCCTGCTCCTGGCCCAGGTCACCCCA
>YBD-121
ATGAAGTTCCTTCTGATTTTGACCATTACCCTGCTCCTGGCCCAGGTCACCCCA

## Sheet: e2cds
>BuBD-121
GCCATGAAGTGTTGGAATAAGTTGGGAAGATGCAGAGAAACGTGTGAACAGAATGAAG
TGTTCTATATAATGTGCAAGAATGAGGCTATGTGCTGTATATCTCCCAAGCACCTGCCTG
CCAGAAAC
>BIBD 121
GCCATGAAGTGTTGGAATAAGTTGGGAAGATGCAGAGAAACGTGTGAACAGAATGAAG
TGTTCTATATAATGTGCAAGAATGAGGCTATGTGCTGTGTATCTCCCAAGCACCTGCCTG
CCAGAAAC
>bibibd 121
GCCATGAAGTGTTGGAATAAGTTGGG
AAGATGCAGAGAAACGTGTGAACAGAATGAAGTGTTCTATATAATGTGCAAGAATGAGGCTATGTGCTGTGTATCTCCCA
AGCACCTGCCTGCCAGAAAC
>BrBD 121
GGAAGATGCAGAGAAACGTGTGAACAGAATGAAGTGTTCTATATAATGTGCAAGAATGAGGCTATGTGCTGTGTATCTCCCA
AGCACCTGCCTGCCAGAAAC
>FeBD 121
GCCAGGCACTGCTGGAAAAAGTTGGGAAGGTGCAGAACAACGTGTAAAGACAGTGAAGTATTCTACCTGTTATGCAGTG
ATGAGACTAAGTGTTGTGTCAACCCCAAGCACGTACCTGTCAAAACTAGATCCTTGCCGCCAACCGGAAGCCTGGAG
>CBD 121
GCCATGTCTTGCTGGGGTAAGTTGGGAAGGTGCAGAGCAACGTGTGAGAAGAATGAAGTATTTCATATATTGTGCACCAATGAAGCTAAGTGTTGTGTACACCCCAAGCATGTGCCTATTGGAGCTGGATCCTCAAGCGCACCTGAAAGCCTGGGG
>LBD-121
GCAGTCATGAAGTGTTGGCGTAAGCAGGGCAGGTGCAGAACAACGTGTAAAAATGGTGAAGTATTCCACATATTATGCAACGTTGAGACTAAGTGCTGTGTGGAGCAAAAGTATGTGCCTTTCAGACTTGAAGCCTCAAACACAACT
>GBD-121
GCCATGAAGTGTTGGAATAATTTGGGAAGATGCAGAGAAACGTGTGAACAGAATGAAGTGTTCCATATAATGTGCAAGAATGAGGGTATGTGCTGTATATCTCCCAAGCATCTGCCTGCCAGAAAC
>EBD-121
GCAGCCACGAAGTGCTGGGGTAAGTTGGGAAATTGCAGAACAACATGCGAAGAGAATGAAATATTCCATATATTATGCGGTACTGAAGCTAAGTGCTGTGTAAATCCCAAGTATGTGCCTGTCAAAACTAAATTCTCG
>HBD-121
GTCATGAAATGTTGGGGCAAGTCAGGCAGGTGCAGAACAACATGTAAAGAAAGTGAAGTATACTATATATTATGCAAAACTGAGGCTAAGTGCTGTGTGGATCCCAAGTATGTACCTGTAAAACCAAAATTAACAGACACAAATACAAGCCTGGAATCAACTTCTGCAGTCTGA
>OBD-121
GCCATGAAGTGTTGGAATAAGTTGGGAAGATGCAGAGAAACGTGTGAGCAGAATGAAGTGTTCCATATAATGTGCAAGAATGAGGGTATGTGCTGTATATCTCCCAAGCATCTGCCTGCCAGAAAC
>OcBD-121
GTGATGAAGTGTTGGGGTACATCAGGCAGGTGCAGAGCGACATGTAAAGAGAGCGAAATATTCCATATATTGTGCAAA
TCCGAGGAGAAGTGCTGTGTGAATCCCAAGTACGTGCCTGTCAAACCAGCATCCACCTCTTTGGCAAAGATACCGCTCCA
ACCA
>OVTbd-121
GCAGCCATGAAGTGTTGGAATATGTTGGGAAGATGCAGAGAAACATGTGAACAGAATGAAGTGTTCTATATAATGTGCAAG
AATTATGGTATGTGCTGTGTGTCTCCCAAACACGTGCCTGTCAGAAAC
>YBD-121
GCAGCCATGAAGTGTTGGAATAAGTTGGGAAGATGCAGAGAAACGTGTGAACAGAATGAAG
TGTTCTATATAATGTGCAAGAATGAGGCTATGTGCTGTATATCTCCCAAGCACCTGCCTG
CCAGAAAC

## Sheet: protein complete
>BuBD-121
MKFLLILTITLLLAQVTPAMKCWNKLGRCRETCEQNEVFYIMCKNEAMCCISPKHLPARN
>BIBD-121
MKFLLILTITLLLAQVTPAMKCWNKLGRCRETCEQNEVFYIMCKNEAMCCVSPKHLPARN
>BBD 121
MKFLLILTITLLLAQVTPAMKCWNKLGRCRETCEQNEVFYIMCKNEAMCCVSPKHLPARN
>BrBD 121
MKFLLILTITLLLAQVTPAMKCWNKLGRCRETCEQNEVFYIMCKNEAMCCVSPKHLPARN
>FeBD 121
MKRILLVLTVSLLLAQVTQEPGTAGKSWEGAEQRVKTVKYSTCYAVMRLSVVSTPSTYLSKLDPCRQPEAWS
>CBD 121
MKLILLMLAVALLLVQVTQEPCLAGVSWEGAEQRVRRMKYFIYCAPMKLSVVYTPSMCLLELDPQAHLKAWG
>LBD-121
MKLLLLVLTVSLVLAQVTSAVMKCWRKQGRCRTTCKNGEVFHILCNVETKCCVEQKYVPFRLEASNTT
>GBD-121
MKFLLILTVTLLLAQVTPAMKCWNNLGRCRETCEQNEVFHIMCKNEGMCCISPKHLPARN
>EBD-121
MKLLLVLTVTLLLARVTPAATKCWGKLGNCRTTCEENEIFHILCGTEAKCCVNPKYVPVKTKFS
>hbd-121
MKLLLLLLTVTLLLAQVTPVMKCWGKSGRCRTTCKESEVYYILCKTEAKCCVDPKYVPVKPKLTDTNTSLESTSAV
>OBD-121
MKFLLILTITLLLAQVTPAMKCWNKLGRCRETCEQNEVFYIMCKNEAMCCISPKHLPARN
>OcBD-121
MKLLLLVLPLALFLGQVSPAVMKCWGTSGRCRATCKESEIFHILCKSEEKCCVNPKYVPVKPASTSLAKIPLQP
>OVTbd-121
MKFLLILTVTLLLAQVTPAAMKCWNMLGRCRETCEQNEVFYIMCKNYGMCCVSPKHVPVRN
>YBD-121
MKFLLILTITLLLAQVTPAAMKCWNKLGRCRETCEQNEVFYIMCKNEAMCCVSPKHLPARN

## Sheet: e1 protein
>BuBD-121
MKFLLILTITLLLAQVTP
>BIBD 121
MKFLLILTITLLLAQVTP
>BBD 121
MKFLLILTITLLLAQVTP
>bibibd 121
MKFLLILTITLLLAQVTP
>BrBD 121
MKFLLILTITLLLAQVTPAMKCWNKL
>FeBD 121
MKRILLVLTVSLLLAQVTQ
>CBD 121
MKLILLMLAVALLLVQVTQ
>LBD-121
MKLLLLVLTVSLVLAQVTS
>GBD-121
MKFLLILTVTLLLAQVTP
>EBD-121
MKLLLVLTVTLLLARVTP
>HBD-121
MKLLLLLLTVTLLLAQVTP
>OBD-121
MKFLLILTVTLLLAQVTP
>OcBD-121
MKLLLLVLPLALFLGQVSP
>OVTbd-121
MKFLLILTVTLLLAQVTP
>YBD-121
MKFLLILTITLLLAQVTP

## Sheet: e2 protein
>BuBD-121
AMKCWNKLGRCRETCEQNEVFYIMCKNEAMCCISPKHLPARN
>BIBD 121
AMKCWNKLGRCRETCEQNEVFYIMCKNEAMCCVSPKHLPARN
>BBD 121
AMKCWNKLGRCRETCEQNEVFYIMCKNEAMCCVSPKHLPARN
>bibibd 121
AMKCWNKLGRCRETCEQNEVFYIMCKNEAMCCVSPKHLPARN
>BrBD 121
GRCRETCEQNEVFYIMCKNEAMCCVSPKHLPARN
>FeBD 121
ARHCWKKLGRCRTTCKDSEVFYLLCSDETKCCVNPKHVPVKTRSLPPTGSLE
>CBD 121
AMSCWGKLGRCRATCEKNEVFHILCTNEAKCCVHPKHVPIGAGSSSAPESLG
>LBD-121
AVMKCWRKQGRCRTTCKNGEVFHILCNVETKCCVEQKYVPFRLEASNTT
>GBD-121
AMKCWNNLGRCRETCEQNEVFHIMCKNEGMCCISPKHLPARN
>EBD-121
AATKCWGKLGNCRTTCEENEIFHILCGTEAKCCVNPKYVPVKTKFS
>HBD-121
VMKCWGKSGRCRTTCKESEVYYILCKTEAKCCVDPKYVPVKPKLTDTNTSLESTSAV
>OBD-121
AMKCWNKLGRCRETCEQNEVFHIMCKNEGMCCISPKHLPARN
>OcBD-121
VMKCWGTSGRCRATCKESEIFHILCKSEEKCCVNPKYVPVKPASTSLAKIPLQP
>OVTbd-121
AAMKCWNMLGRCRETCEQNEVFYIMCKNYGMCCVSPKHVPVRN
>YBD-121
AAMKCWNKLGRCRETCEQNEVFYIMCKNEAMCCISPKHLPARN
