# Supplementary material for: Unusual interplay of contrasting selective pressures on β-defensin genes implicated in male fertility of the Buffalo (Bubalus bubalis)
Source: BMC Evol Biol. 2019 Nov 26;19:214. doi: 10.1186/s12862-019-1535-8 (PMC6878701; doi:10.1186/s12862-019-1535-8)
Supplement: Supplementary file 1 — Additional file 1. Orthologs of BDs. CDS & protein sequence data for 30 BDs in all the species. The data for gene loci, coordinates, orientation etc. is available on request. [file 12862_2019_1535_MOESM1_ESM.zip › Additional sheets 1.0-1.29 -orthologs of beta defensisn/1.17) BD-122.xlsx]

## Sheet: cds complete
>BuBD-122A
ATGAAGACTTTTTTGCTAATTTTGGCTGCACTGCTGCTCTCATCCCAGGTAGACAGCACTGAAGACTGTTGGAATCTTCATGGCAACTGCCGTGACAGCTGTCACAAGAATGAAAAAGCCTATGTTCTGTGCCTGAGTGGTAAACTGTGCTGTGTCAAGCCCAAGTACCAACCACATGGCTTACCAAAGTTAACTAAAGGTTGA
>BIBD 122
ATGAAGACTTTTCTRCTAACTTTGGCTGCACTGCTGCTCTCATCCCAGGTTATCGCAGACAGCACTGAAGACTGTTGGAATCTTCATGGCAACTGCCGTGACAGATGTCACAAGAATGAAAAAGTCTATGTTCTGTGCCTGAGTGGTAAACTGTGCTGTGTCAAGCCCAAGTACCAACCACATGGCTTACCAAAGTTAACTAAAGGTTGA
>BBD 122A
ATGAAGACTTTTCTGCTAACTTTGGCTGCACTGCTGCTCTCATCCCAGGTTATCGCAGACAGCACTGAAGACTGTTGGAA
TCTTCATGGCAACTGCCGTGACAGATGTCACAAGAATGAAAAAGTCTATGTTCTGTGCCTGAGTGGTAAACTGTGCTGTG
TCAAGCCCAAGTACCAACCACATGGCTTACCAAAGTTAACTAAAGGTTGA
>bibibd 122A
ATGAAGACTTTTCTGCTAACTTTGGCTGCACTGCTGCTCTCATCCCAGGTTATCGCAGACAGCACTGAAGACTGTTGGAA
TCTTCATGGCAACTGCCGTGACAGATGTCACAAGAATGAAAAAGTCTATGTTCTGTGCCTGAGTGGTAAACTGTGCTGTG
TCAAGCCCAAGTACCAACCACATGGCTTACCAAAGTTAACTAAAGGTTGA
>BrBD 122A
ATGAAGACTTTTCTGCTAACTTTGGCTGCACTGCTGCTCTCATCCCAGGTTATCGCAGACAGCACTGAAGACTGTTGGAA
TCTTCATGGCAACTGCCGTGACAGATGTCACAAGAATGAAAAAGTCTATGTTCTGTGCCTGAGTGGTAAACTGTGCTGTG
TCAAGCCCAAGTACCAACCACATGGCTTACCAAAGTTAACTAAAGGTTGA
>FeBD 122A
atgaagcgctttttgctaactttggctgtgctgctgctcttgtcctgggtcattccaggcagcactgaaaaatgctggaatcttcgtggctcctgccgtgagaagtgcatcaagaatgaaaagagttacgttttctgcatgagtggtaaactgtgctgcgtgaagcccaagtttcagccaaagtcgttacagacgatttgcacggaaccacaaaagatcctgaatatccagagcaatcctgagaaagaacaaagctggaagcgtcacacttcctga
>CBD 122A
ATGAAGGCTTTTTTGCTGACTTTGGCTGCGCTGGTGCTTTTGTCCCAGGTCACTTCAGG
AGGCAGTGCTGAAAAATGCTGGAATCTTCGTGGCTCCTGCCGTGAGAAATGCATCAAGAATGAAAAGCTTTACATTTTCTGCACGAGTGGAAAACTATGCTGTCTGAAGCCCAAGTTCCAGCCAAATATGTTACAGAG
AGAAATAGAAAAGACAATCCTAAAATTTGCCTGGAACCACAAAAGATCTTGAATATCCAGAGCAATCTTGATAAAGAAGAACAAAGCTGGAAGCATTGTACTTCTTGA
>YBD-122A
ATGAAGACTTTTCTGCTAACTTTGGCTGCACTGCTGCTCTCATCCCAGGTTATCG
CAGACAGCACTGAAGACTGTTGGAATCTTCATGGCAACTGCCGTGACAGCTGTCACAAGAATGAAAAAGTCTATGTTCTG
TGCCTGAGTGGTAAACTGTGCTGTGTCAAGCCCAAGTACCAACCACATGGCTTACCAAAGTTAACTAAAGGTTGA

## Sheet: e1cds
>BuBD-122A
ATGAAGACTTTTTTGCTAATTTTGGCTGCACTGCTGCTCTCATCCCA
>BIBD 122
ATGAAGACTTTTCTRCTAACTTTGGCTGCACTGCTGCTCTCATCCCAGGTTATCGCA
>BBD 122A
ATGAAGACTTTTCTGCTAACTTTGGCTGCACTGCTGCTCTCATCCCAGGTTATCGCA
>bibibd 122A
ATGAAGACTTTTCTGCTAACTTTGGCTGCACTGCTGCTCTCATCCCAGGTTATCGCA
>BrBD 122A
ATGAAGACTTTTCTGCTAACTTTGGCTGCACTGCTGCTCTCATCCCAGGTTATCGCA
>FeBD 122A
atgaagcgctttttgctaactttggctgtgctgctgctcttgtcctgggtcattcca
>CBD 122A
ATGAAGGCTTTTTTGCTGACTTTGGCTGCGCTGGTGCTTTTGTCCCAGGTCACTTCA
>YBD-122A
ATGAAGACTTTTCTGCTAACTTTGGCTGCACTGCTGCTCTCATCCCAGGTTATCGCA

## Sheet: e2cds
>BuBD-122A
GACAGCACTGAAGACTGTTGGAATCTTCATGGCAACTGCCGTGACAGCTGTCACAAGAA
TGAAAAAGCCTATGTTCTGTGCCTGAGTGGTAAACTGTGCTGTGTCAAGCCCAAGTACCA
ACCACATGGCTTACCAAAGTTAACTAAAGGT
>BIBD 122
ACAGCACTGAAGACTGTTGGAATCTTCATGGCAACTGCCGTGACAGATGTCACAAGAATGAAAAAGTCTATGTTCTGTGCCTGAGTGGTAAACTGTGCTGTGTCAAGCCCAAGTACCAACCACATGGCTTACCAAAGTTAACTAAAGGT
>BBD 122A
GACAGCACTGAAGACTGTTGGAA
TCTTCATGGCAACTGCCGTGACAGATGTCACAAGAATGAAAAAGTCTATGTTCTGTGCCTGAGTGGTAAACTGTGCTGTG
TCAAGCCCAAGTACCAACCACATGGCTTACCAAAGTTAACTAAAGGT
>bibibd 122A
GACAGCACTGAAGACTGTTGGAA
TCTTCATGGCAACTGCCGTGACAGATGTCACAAGAATGAAAAAGTCTATGTTCTGTGCCTGAGTGGTAAACTGTGCTGTG
TCAAGCCCAAGTACCAACCACATGGCTTACCAAAGTTAACTAAAGGT
>BrBD 122A
GACAGCACTGAAGACTGTTGGAA
TCTTCATGGCAACTGCCGTGACAGATGTCACAAGAATGAAAAAGTCTATGTTCTGTGCCTGAGTGGTAAACTGTGCTGTG
TCAAGCCCAAGTACCAACCACATGGCTTACCAAAGTTAACTAAAGGT
>FeBD 122A
Ggcagcactgaaaaatgctggaatcttcgtggctcctgccgtgagaagtgcatcaagaatgaaaagagttacgttttctgcatgagtggtaaactgtgctgcgtgaagcccaagtttcagccaaagtcgttacagacgatttgcacggaaccacaaaagatcctgaatatccagagcaatcctgagaaagaacaaagctggaagcgtcacacttcc
>CBD 122A
GGCAGTGCTGAAAAATGCTGGAATCTTCGTGGCTCCTGCCGTGAGAAATGCATCAAGAATGAAAAGCTTTACATTTTCTGCACGAGTGGAAAACTATGCTGTCTGAAGCCCAAGTTCCAGCCAAATATGTTACAGAG
>YBD-122A
GACAGCACTGAAGACTGTTGGAATCTTCATGGCAACTGCCGTGACAGCTGTCACAAGA
ATGAAAAAGTCTATGTTCTGTGCCTGAGTGGTAAACTGTGCTGTGTCAAGCCCAAGTACC
AACCACATGGCTTACCAAAGTTAACTAAAGGT

## Sheet: protein complete
>BuBD-122A
MKTFLLILAALLLSSQVDSTEDCWNLHGNCRDSCHKNEKAYVLCLSGKLCCVKPKYQPHGLPKLTKG
>BIBD 122 e
MKTFlLTLAALLLSSQVIADSTEDCWNLHGNCRDRCHKNEKVYVLCLSGKLCCVKPKYQPHGLPKLTKG
>BBD 122
M K T F L L T L A A L L L S S Q V I A D S T E D C W N L H G N C R D R C H K N E K V Y V L C L S G K L C C V K P K Y Q P H G L P K L T K G
>bibibd 122
MKTFLLTLAALLLSSQVIADSTEDCWNLHGNCRDRCHKNEKVYVLCLSGKLCCVKPKYQPHGLPKLTKG
>BrBD 122
MKTFLLTLAALLLSSQVIADSTEDCWNLHGNCRDRCHKNEKVYVLCLSGKLCCVKPKYQPHGLPKLTKG
>FeBD 122
MKRFLLTLAVLLLLSWVIPGSTEKCWNLRGSCREKCIKNEKSYVFCMSGKLCCVKPKFQPKSLQTICTEPQKILNIQSNPEKEQSWKRHTS
>CBD 122
MKAFLLTLAALVLLSQVTSGGSAEKCWNLRGSCREKCIKNEKLYIFCTSGKLCCLKPKFQPNMLQREIEKTILKFAWNHKRS
>YBD-122
MKTFLLTLAALLLSSQVIADSTEDCWNLHGNCRDSCHKNEKVYVLCLSGKLCCVKPKYQPHGLPKLTKG

## Sheet: e1pr
>BuBD-122A
MKTFLLILAALLLSSQ
>BIBD 122
MKTFXLTLAALLLSSQVIA
>BBD 122A
MKTFLLTLAALLLSSQVIA
>bibibd 122A
MKTFLLTLAALLLSSQVIA
>BrBD 122A
MKTFLLTLAALLLSSQVIA
>FeBD 122A
MKRFLLTLAVLLLLSWVIP
>CBD 122A
MKAFLLTLAALVLLSQVTS
>YBD-122A
MKTFLLTLAALLLSSQVIA

## Sheet: e2pr
>BuBD-122A
DSTEDCWNLHGNCRDSCHKNEKAYVLCLSGKLCCVKPKYQPHGLPKLTKG
>BIBD 122
DSTEDCWNLHGNCRDRCHKNEKVYVLCLSGKLCCVKPKYQPHGLPKLTKG
>BBD 122A
DSTEDCWNLHGNCRDRCHKNEKVYVLCLSGKLCCVKPKYQPHGLPKLTKG
>bibibd 122A
DSTEDCWNLHGNCRDRCHKNEKVYVLCLSGKLCCVKPKYQPHGLPKLTKG
>BrBD 122A
DSTEDCWNLHGNCRDRCHKNEKVYVLCLSGKLCCVKPKYQPHGLPKLTKG
>FeBD 122A
GSTEKCWNLRGSCREKCIKNEKSYVFCMSGKLCCVKPKFQPKSLQTICTEPQKILNIQSNPEKEQSWKRHTS
>CBD 122A
GSAEKCWNLRGSCREKCIKNEKLYIFCTSGKLCCLKPKFQPNMLQ
>YBD-122A
DSTEDCWNLHGNCRDSCHKNEKVYVLCLSGKLCCVKPKYQPHGLPKLTKG
