# Supplementary material for: Unusual interplay of contrasting selective pressures on β-defensin genes implicated in male fertility of the Buffalo (Bubalus bubalis)
Source: BMC Evol Biol. 2019 Nov 26;19:214. doi: 10.1186/s12862-019-1535-8 (PMC6878701; doi:10.1186/s12862-019-1535-8)
Supplement: Supplementary file 1 — Additional file 1. Orthologs of BDs. CDS & protein sequence data for 30 BDs in all the species. The data for gene loci, coordinates, orientation etc. is available on request. [file 12862_2019_1535_MOESM1_ESM.zip › Additional sheets 1.0-1.29 -orthologs of beta defensisn/1.18) BD-123.xlsx]

## Sheet: cds complete
>BuBD-123
ATGAAGCTCCTCTCGCTGATTCTGGCCGGACTGCTGCTCTTGTCCCAGCTCACTCCAGGTGGCACCCGAAAATGCTGGAA
TTTTCATGGCAAGTGCCGCCATAAATGCTTCAAGAAGGAAAAGGTCTATGTTTACTGCACAAATAATAAACTGTGCTGTG
TGAAGTCCAGGTACCTGCCAAAAAACTTACCATGGCAAATCTAA
>BIBD-123
ATGAAGCTCCTCTCGCTGATTCTGGCCGGACTGCTGCTCTTGTCCCAGCTCACTCCAGGTGGCACCCGAAAATGCTGGAA
TTTTCATGGCAAGTGCCGCCATAAATGCTTCAAGAAGGAAAAGGTCTATGTTTACTGCACAAATAATAAACTGTGCTGTG
TGAAGTCCAGGTACCTGCCAAAAAACTTACCATGGCAAATCTAA
>BBD 123 PRE
ATGAAGCTCCTCTCGCTGATTCTGGCCGGACTGCTGCTCTTGTCCCAGCTCACTCCAGGTGGCACCCGAAAATGCTGGAA
TTTTCATGGGTGCCGCCATAAATGCTTCAAGAAGGAAAAGGTCTATGTTTACTGCACAAATAATAAACTGTGCTGTGTGA
AGTCCAGGTACCTGCCAAAAAACTTACCATGGCAAATCTAA
>bibibd 123 PRE
ATGAAGCTCCTCTCGCTGATTCTGGCCGGACTGCTGCTCTTGTCCCAGCTCACTCCAGGTGGCACCCGAAAATGCTGGAA
TTTTCATGGGTGCCGCCATAAATGCTTCAAGAAGGAAAAGGTCTATGTTTACTGCACAAATAATAAACTGTGCTGTGTGA
AGTCCAGGTACCTGCCAAAAAACTTACCATGGCAAATCTAA
>BrBD 123 PRE
ATGAAGCTCCTCTCGCTGATTCTGGCCGGACTGCTGCTCTTGTCCCAGCTCACTCCAGGTGGCACCCGAAAATGCTGGAA
TTTTCATGGGTGCCGCCATAAATGCTTCAAGAAGGAAAAGGTCTATGTTTACTGCACAAATAATAAACTGTGCTGTGTGA
AGTCCAGGTACCTGCCAAAAAACTTACCATGGCAAATCTAA
>FeBD 123 PRE
atgaagctcctctcgctgactctggccgccctgctgctcctgtcccaggtcactccaggcagcacccaaaaatgctggaatcttcacggcaaatgccgccagaaatgctccaggaaagaaaggatctatgtttactgcacaaacaataaactgtgctgtgtgaagcccaagtaccagccaagagaaaagctgtggtcaagttcttcgaagcctgaagccatgaaaacacagatgaagctgccctcagtctga
>CBD 123 PRE
atgaccacaggaggcgtgccagctgcaagagtggccgcagaccctgggcgcagggagtgtgggggccgaagccgtgggcggccgagggcacgcgcgggtgacatcgttccggctgaacaaagggaccgccagccagagaggctggagccctgccccgttagttttgccatctcctcggacttgcagcctcgcctggggccacttcgagccatgaagctcctttggctgactgtggctgcactgctgctcctgacccagctcactccaggtggcacccaaagatgctggaatcttcacggcaaatgccgccagaaatgctccaggagagaaaggacctatgtttactgcacaaataataaactgtgctgtgtgaagcccaagttccagccgagagaaaat…
>LBD-123
atgaggcttcttctgctgactttggctgtgctgctgctcttgtcccagttcactccaggccacacccaaaaatgttggaatcttcatggtaaatgccgccatcagtgcttcaagaaggaaaagatctatgtttactgcactaataataaattctgctgcgtgaagcccaagtaccagccaaaacgaaagccatggttatcttaa
>GBD-123
ATGAAGCTCCTCTCGCTGATTCTGGCCGGACTGCTGCTCTTGTCCCAACTCACTCCAGGTGGCAGCCTAAAATGCTGGAA
TTATCATGGCAAGTGCCGCCAGAAATGCTTCAAGAAGGAAAAAGTCTATGTTTACTGTACAAATAATAAACTGTGCTGTG
TGAAGTCCAGGTACCTGCCAAAAAACTTACCTTGGCAAATCTAA
>EBD-123
atgaagctccttttgctgactctggctgcactgctgctgttgtcccacctcactccaggtggcacccgaaaatgctggaatcttcatggcaaatgccgccacaaatgctccaggaaggaaaggatctatgtttactgcacaaatagtaaaatgtgctgtgtgaagcccaagtaccagccaaaagatgacccacggttcttcgggttccttggaccctaa
>HBD- 123 PRE
ATGAAGCTCCTTTTGCTGACTTTGACTGTGCTGCTGCTCTTATCCCAGCTGACTCCAGGTGGCACCCAAAGATGCTGGAA
TCTTTATGGCAAATGCCGTTACAGATGCTCCAAGAAGGAAAGAGTCTATGTTTACTGCATAAATAATAAAATGTGCTGCG
TGAAGCCCAAGTACCAGCCAAAAGAAAGGTGGTGGCCATTTTAA
>OBD-123
ATGAAGCTCCTCTCGCTGATTCTGGCCGGACTGCTGCTCTTGTCCCAGCTCACTCCAGGTGGCACCCGAAAATGCTGGAA
TTTTCATGGCAAGTGCCGCCATAAATGCTTCAAGAAGGAAAAGGTCTATGTTTACTGCACAAATAATAAACTGTGCTGTG
TGAAGTCCAGGTACCTGCCAAAAAACTTACCATGGCAAATCTAA
>OcBD-123
atgaagctccttttgctgactttggctacgctgctgctcttgtcccagctcactccaggtgacacccagaaatgctggaattttcatggcaaatgccgctacagatgtcacaggaaggagagggtctatgtttactgcacaaatactaaaatgtgctgcgtgaagcccaaataccagcccaaacaaaagcatcggttattttaa
>OVTbd-123
ATGAAGCTCCTCTCGCTGATTCTGGCTGGACTGCTGCTCTTGTCCCAGCTCACTCCAGGTGGCACCCTAA
AATGCTGGAATCTTCATGGCAAGTGCCGCCAGAAATGCTTCAAGAAGGAAAAGGTCTATGTTTACTGCAC
AAATAATAAACTGTGCTGTGTGAAGCCCAGGTACCAGCCAAAAAGCTTACCATGGCAAATCTAA
>YBD-123
ATGAAGCTCCTCTCGCTGATTCTGGCCGGACTGCTGCTCTTGTCCCAGCTCACTCCAGGTGGCACCCGAAAATGCTGGAA
TTTTCATGGGTGCCGCCATAAATGCTTCAAGAAGGAAAAGGTCTATGTTTACTGCACAAATAATAAACTGTGCTGTGTGA
AGTCCAGGTACCTGCCAAAAAACTTACCATGGCAAATCTAA

## Sheet: e1 cds
>BuBD-123
ATGAAGCTCCTCTCGCTGATTCTGGCCGGACTGCTGCTCTTGTCCCAGCTCACTCCA
>BIBD 123
ATGAAGCTCCTCTCGCTGATTCTGGCCGGACTGCTGCTCTTGTCCCAGCTCACTCCAGGT
>BBD 123
ATGAAGCTCCTCTCGCTGATTCTGGCCGGACTGCTGCTCTTGTCCCAGCTCACTCCAGG
>bibibd 123
ATGAAGCTCCTCTCGCTGATTCTGGCCGGACTGCTGCTCTTGTCCCAGCTCACTCCAGGT
>BrBD 123
ATGAAGCTCCTCTCGCTGATTCTGGCCGGACTGCTGCTCTTGTCCCAGCTCACTCCAGGT
>FeBD 123
atgaagctcctctcgctgactctggccgccctgctgctcctgtcccag
>CBD 123
atgaccacaggaggcgtgccagctgcaagagtggccgcagaccctgggcgcagggagtgtgggggccgaagccgtgggcggccgagggcacgcgcgggtgacatcgttccggctgaacaaagggaccgccagccagagaggctggagccctgccccgttagttttgccatctcctcggacttgcagcctcgcctggggccacttcgagccatgaagctcctttggctgactgtggctgcactgctgctcctgacccagctcactcca
>LBD-123
atgaggcttcttctgctgactttggctgtgctgctgctcttgtcccagttcactcca
>GBD-123
ATGAAGCTCCTCTCGCTGATTCTGGCCGGACTGCTGCTCTTGTCCCAACTCACTCCAGGT
>EBD-123
atgaagctccttttgctgactctggctgcactgctgctgttgtcccacctcactcca
>HBD-123
ATGAAGCTCCTTTTGCTGACTTTGACTGTGCTGCTGCTCTTATCCCAGCTGACTCCAGGT
>OBD-123
ATGAAGCTCCTCTCGCTGATTCTGGCCGGACTGCTGCTCTTGTCCCAGCTCACTCCAGGT
>OcBD-123
atgaagctccttttgctgactttggctacgctgctgctcttgtcccagctcactccaggtgac
>OVTbd-123
ATGAAGCTCCTCTCGCTGATTCTGGCTGGACTGCTGCTCTTGTCCCAGCTCACTCCAGGTGGCACCC
>YBD-123
ATGAAGCTCCTCTCGCTGATTCTGGCCGGACTGCTGCTCTTGTCCCAGCTCACTCCAGG

## Sheet: e2 cds
>BuBD-123
ggTGGCACCCGAAAATGCTGGAATTTTCATGGCAAGTGCCGCCATAAATGCTTCAAGA
AGGAAAAGGTCTATGTTTACTGCACAAATAATAAACTGTGCTGTGTGAAGTCCAGGTACC
TGCCAAAAAACTTACCATGGCAAATC
>BIBD 123
GGCACCCGAAAATGCTGGAATTTTCATGGCAGGTGCCGCCATAAATGCTTCAAGAAGGAAAAGGTCTATGTTTACTGCACAAATAATAAACTGTGCTGTGTGAAGTCCAGGTACCTGCCAAAAAACTTACCATGGCAAATC
>BBD 123 PRE
TGGCACCCGAAAATGCTGGAATTTTCATGGCAGTGCCGCCATAAATGCTTCAAGAA
GGAAAAGGTCTATGTTTACTGCACAAATAATAAACTGTGCTGTGTGAAGTCCAGGTACCT
GCCAAAAAACTTACCATGGCAAATC
>bibibd 123 PRE
GGCACCCGAAAATGCTGGAATTTTCATGGCAAGTGCCGCCATAAATGCTTCAAGAAGGAAAAGGTCTATGTTTACTGCACGAATAATAAACTGTGTTGTGTGAAGTCCAGGTACCTGCCAAAAAACTTACCATGGAAAATC
>BrBD 123 PRE
GGCACCCGAAAATGCTGGAATTTTCATGGCAGGTGCCGCCATAAATGCTTCAAGA
AGGAAAAGGTCTATGTTTACTGCACAAATAATAAACTGTGCTGTGTGAAGTCCAGGTACC
TGCCAAAAAACTTACCATGGCAAATC
>FeBD 123 PRE
Gtcactccaggcagcacccaaaaatgctggaatcttcacggcaaatgccgccagaaatgctccaggaaagaaaggatctatgtttactgcacaaacaataaactgtgctgtgtgaagcccaagtaccagccaagagaaaagctgtggtcaagttcttcgaagcctgaagccatgaaaacacagatgaagctgccctcagtc
>CBD 123 PRE
ggtggcacccaaagatgctggaatcttcacggcaaatgccgccagaaatgctccaggagagaaaggacctatgtttactgcacaaataataaactgtgctgtgtgaagcccaagttccagccgagagaaaatctatggccattt
>LBD-123
Ggccacacccaaaaatgttggaatcttcatggtaaatgccgccatcagtgcttcaagaaggaaaagatctatgtttactgcactaataataaattctgctgcgtgaagcccaagtaccagccaaaacgaaagccatggttatct
>GBD-123
GGCAGCCTAAAATGCTGGAATTATCATGGCAAGTGCCGCCAGAAATGCTTCAAGAAGGAAAAAGTCTATGTTTACTGTACAAATAATAAACTGTGCTGTGTGAAGTCCAGGTACCTGCCAAAAAACTTACCTTGGCAAATC
>EBD-123
Ggtggcacccgaaaatgctggaatcttcatggcaaatgccgccacaaatgctccaggaaggaaaggatctatgtttactgcacaaatagtaaaatgtgctgtgtgaagcccaagtaccagccaaaagatgacccacggttcttcgggttccttggaccc
>HBD-123
GGCACCCAAAGATGCTGGAATCTTTATGGCAAATGCCGTTACAGATGCTCCAAGAAGGAAAGAGTCTATGTTTACTGCATAAATAATAAAATGTGCTGCGTGAAGCCCAAGTACCAGCCAAAAGAAAGGTGGTGGCCATTT
>OBD-123
GGCAGCCTAAAATGCTGGAATTATCATGGCAAGTGCCGCCATAAATGCTTCAAGAAGGAAAAAGTCTATGTTTACTGCACAAATAATAAACTGTGCTGTGTGAAGTCCAGGTTCCTGCCAAAAAACTTACCTTGGCAAATC
>OcBD-123
acccagaaatgctggaattttcatggcaaatgccgctacagatgtcacaggaaggagagggtctatgtttactgcacaaatactaaaatgtgctgcgtgaagcccaaataccagcccaaacaaaagcatcggttattt
>OVTbd-123
tAATGCTGGAATCTTCATGGCAAGTGCCGCCAGAAATGCTTCAAGAAGGAAAAGGTCTATGTTTACTGCAC
AAATAATAAACTGTGCTGTGTGAAGCCCAGGTACCAGCCAAAAAGCTTACCATGGCAAATC
>YBD-123
TGGCACCCGAAAATGCTGGAATTTTCATGGCAGTGCCGCCATAAATGCTTCAAGAA
GGAAAAGGTCTATGTTTACTGCACAAATAATAAACTGTGCTGTGTGAAGTCCAGGTACCT

## Sheet: protein complete
>BuBD-123
MKLLSLILAGLLLLSQLTPGGTRKCWNFHGKCRHKCFKKEKVYVYCTNNKLCCVKSRYLPKNLPWQI
>BIBD-123
MKLLSLILAGLLLLSQLTPGGTRKCWNFHGKCRHKCFKKEKVYVYCTNNKLCCVKSRYLPKNLPWQI
>BBD 123 PRE
MKLLSLILAGLLLLSQLTPGGTRKCWNFHGKCRHKCFKKEKVYVYCTNNKLCCVKSRYLPKNLPWQI
>bibibd 123 PRE
MKLLSLILAGLLLLSQLTPGGTRKCWNFHGCRHKCFKKEKVYVYCTNNKLCCVKSRYLPKNLPWQI
>BrBD 123 PRE
MKLLSLILAGLLLLSQLTPGGTRKCWNFHGCRHKCFKKEKVYVYCTNNKLCCVKSRYLPKNLPWQI
>FeBD 123 PRE
MKLLSLTLAALLLLSQVTPGSTQKCWNLHGKCRQKCSRKERIYVYCTNNKLCCVKPKYQPREKLWSSSSKPEAMKTQMKLPSV
>CBD 123 PRE
MTTGGVPAARVAADPGRRECGGRSRGRPRARAGDIVPAEQRDRQPERLEPCPVSFAISSDLQPRLGPLRAMKLLWLTVAALLLLTQLTPGGTQRCWNLHGKCRQKCSRRERTYVYCTNNKLCCVKPKFQPRENLWPF
>LBD-123
MRLLLLTLAVLLLLSQFTPGHTQKCWNLHGKCRHQCFKKEKIYVYCTNNKFCCVKPKYQPKRKPWLS
>GBD-123
MKLLSLILAGLLLLSQLTPGGSLKCWNYHGKCRQKCFKKEKVYVYCTNNKLCCVKSRYLPKNLPWQI
>EBD-123
MKLLLLTLAALLLLSHLTPGGTRKCWNLHGKCRHKCSRKERIYVYCTNSKMCCVKPKYQPKDDPRFFGFLGP
>HBD- 123 X1
MKLLLLTLTVLLLLSQLTPGGTQRCWNLYGKCRYRCSKKERVYVYCINNKMCCVKPKYQPKERWWPF
>OBD-123
MKLLSLILAGLLLLSQLTPGGTRKCWNFHGKCRHKCFKKEKVYVYCTNNKLCCVKSRYLPKNLPWQI
>OcBD-123
MKLLLLTLATLLLLSQLTPGDTQKCWNFHGKCRYRCHRKERVYVYCTNTKMCCVKPKYQPKQKHRLF
>OVTbd-123
MKLLSLILAGLLLLSQLTPGGTLKCWNLHGKCRQKCFKKEKVYVYCTNNKLCCVKPRYQPKSLPWQI
>YBD-123
MKLLSLILAGLLLLSQLTPGGTRKCWNFHGCRHKCFKKEKVYVYCTNNKLCCVKSRYLPKNLPWQI

## Sheet: e1 pr
>BuBD-123
MKLLSLILAGLLLLSQLTP
>BIBD 123
MKLLSLILAGLLLLSQLTPG
>BBD 123
MKLLSLILAGLLLLSQLTP
>bibibd 123
MKLLSLILAGLLLLSQLTPG
>BrBD 123
MKLLSLILAGLLLLSQLTPG
>FeBD 123
MKLLSLTLAALLLLSQ
>CBD 123
MTTGGVPAARVAADPGRRECGGRSRGRPRARAGDIVPAEQRDRQPERLEPCPVSFAISSDLQPRLGPLRAMKLLWLTVAALLLLTQLTP
>LBD-123
MRLLLLTLAVLLLLSQFTP
>GBD-123
MKLLSLILAGLLLLSQLTPG
>EBD-123
MKLLLLTLAALLLLSHLTP
>HBD-123
MKLLLLTLTVLLLLSQLTPG
>OBD-123
MKLLSLILAGLLLLSQLTPG
>OcBD-123
MKLLLLTLATLLLLSQLTPGD
>OVTbd-123
MKLLSLILAGLLLLSQLTPGGT
>YBD-123
MKLLSLILAGLLLLSQLTP

## Sheet: e2 pr 
>BuBD-123
GGTRKCWNFHGKCRHKCFKKEKVYVYCTNNKLCCVKSRYLPKNLPWQI
>BIBD 123
GTRKCWNFHGRCRHKCFKKEKVYVYCTNNKLCCVKSRYLPKNLPWQI
>BBD 123 PRE
WHPKMLEFSWQCRHKCFKKEKVYVYCTNNKLCCVKSRYLPKNLPWQI
>bibibd 123 PRE
GTRKCWNFHGKCRHKCFKKEKVYVYCTNNKLCCVKSRYLPKNLPWKI
>BrBD 123 PRE
GTRKCWNFHGRCRHKCFKKEKVYVYCTNNKLCCVKSRYLPKNLPWQI
>FeBD 123 PRE
VTPGSTQKCWNLHGKCRQKCSRKERIYVYCTNNKLCCVKPKYQPREKLWSSSSKPEAMKTQMKLPSV
>CBD 123 PRE
GGTQRCWNLHGKCRQKCSRRERTYVYCTNNKLCCVKPKFQPRENLWPF
>LBD-123
GHTQKCWNLHGKCRHQCFKKEKIYVYCTNNKFCCVKPKYQPKRKPWLS
>GBD-123
GSLKCWNYHGKCRQKCFKKEKVYVYCTNNKLCCVKSRYLPKNLPWQI
>EBD-123
GGTRKCWNLHGKCRHKCSRKERIYVYCTNSKMCCVKPKYQPKDDPRFFGFLGP
>HBD-123
GTQRCWNLYGKCRYRCSKKERVYVYCINNKMCCVKPKYQPKERWWPF
>OBD-123
GSLKCWNYHGKCRHKCFKKEKVYVYCTNNKLCCVKSRFLPKNLPWQI
>OcBD-123
TQKCWNFHGKCRYRCHRKERVYVYCTNTKMCCVKPKYQPKQKHRLF
>OVTbd-123
CWNLHGKCRQKCFKKEKVYVYCTNNKLCCVKPRYQPKSLPWQI
>YBD-123
WHPKMLEFSWQCRHKCFKKEKVYVYCTNNKLCCVKSRY
