# Supplementary material for: Unusual interplay of contrasting selective pressures on β-defensin genes implicated in male fertility of the Buffalo (Bubalus bubalis)
Source: BMC Evol Biol. 2019 Nov 26;19:214. doi: 10.1186/s12862-019-1535-8 (PMC6878701; doi:10.1186/s12862-019-1535-8)
Supplement: Supplementary file 1 — Additional file 1. Orthologs of BDs. CDS & protein sequence data for 30 BDs in all the species. The data for gene loci, coordinates, orientation etc. is available on request. [file 12862_2019_1535_MOESM1_ESM.zip › Additional sheets 1.0-1.29 -orthologs of beta defensisn/1.19) BD-124.xlsx]

## Sheet: cds complete
>BuBD-124
ATGACACAGCTGCTTCTGCTTCTTGTGGCTCTCCTGGTCCTGGGTCATGTGCCGACAGGGAGAAGTGAATTCAAACGGTG
CTGGAACGGCCAAGGGGCCTGCCGGGCTTACTGCACGAAGTATGAAACCTACATGCATCTGTGCTCGGATGCCACCTTGT
GCTGTCTGCCTTATGGACTCAAGCCTGTCAAGACTGAAAAGGTCTAG
>BIBD-124
ATGACACAGCTGCTTCTGCTTCTTGTGGCTCTCCTGGTCCTGGGTCATGTGCCGACAGGGAGAAGTGAATTCAAACGATG
CTGGAACGGCCAAGGGGCCTGCCGGGCTTACTGCACGAAGTACGAAGCCTACATGCACCTGTGCTCGGATGCCACCTTGT
GCTGTCTGCCTTACGGACTCAAGCCTGTCAAGACTGAAAAGGTCTAG
>BBD 124 pre
ATGACACAGCTGCTTCTGCTTCTTGTGGCTCTCCTGGTCCTGGGTCATGTGCCGACAGGGAGAAGTGAATTCAAACGATG
CTGGAACGGCCAAGGGGCCTGCCGGGCTTACTGCACGAAGTACGAAGCCTACATGCACCTGTGCTCGGATGCCACCTTGT
GCTGTCTGCCTTACGGACTCAAGCCTGTCAAGACTGAAAAGGTCTAG
>bibibd 124 pre
ATGACACAGCTGCTTCTGCTTCTTGTGGCTCTCCTGGTCCTGGGTCATGTGCCGACAGGGAGAAGTGAATTCAAACGATG
CTGGAACGGCCAAGGGGCCTGCCGGGCTTACTGCACGAAGTACGAAGCCTACATGCACCTGTGCTCGGATGCCACCTTGT
GCTGTCTGCCTTACGGACTCAAGCCTGTCAAGACTGAAAAGGTCTAG
>BrBD 124 pre
ATGACACAGCTGCTTCTGCTTCTTGTGGCTCTCCTGGTCCTGGGTCATGTGCCGACAGGGAGAAGTGAATTCAAACGATG
CTGGAACGGCCAAGGGGCCTGCCGGGCTTACTGCACGAAGTACGAAGCCTACATGCACCTGTGCTCGGATGCCACCTTGT
GCTGTCTGCCTTACGGACTCAAGCCTGTCAAGACTGAAAAGGTCTAG
>FeBD 124 pre
ATGACGCAGCTGCTTCTGCTGACTGTGGCCCTCCTGGTCCTGGGTCATGTGCCACCAGG
AGGGAGAAGTGAATTCAAGCGGTGCTGGAAAGGCCAAGGGGCCTGCCGAACTTACTGTACCAGGCATGAAACCTACATGC
ACATGTGCCCAGATGCCTCCCTGTGCTGTGTCGCCTATGGAATCAGGCCTCTGCCCTCTAAGACTGAACCTGTGTAG
>CBD 124 pre
ATGACACAGCTGCTTCTGCTCATTGTGGCTCTCCTGGCCCTGGGTCATATGCAGCCAGG
AGGGAGAAGTGAATTTAAGCGGTGCTGGAAGGGCCAAGGGGCCTGCCGGACTTACTGTACGAGGCAAGAAACCTACCTACACATGTGCCCAGATGCCTCTCTGTGCTGTCTCCCCTATGGAAGCAGGCCTCTGTCCTCCAAGCCTGAATATGTGTAG
>LBD-124
atgacacagctgcttctgttcattgtggctctcctggtcctgggtcatgtgccgccagggagaagtgaattcaaacggtgctggaagggccaaggggcctgccgaaattactgtacccggcaagaagcctacatgcacctgtgtccagatgcttccctgtgctgtctcccctacacgctcaagcctccaccgcgccccaagggtgaatattcgtag
>GBD-124
ATGACACAGCTGCTTCTGCTTCTTATGGCTCTCCTGGTCCTGGGTCATGTGCCGACAGGACAGGGAGAAGTGAATTCAAACGGTGCTGGAACGGCCAGGGGGCCTGCCGGGCTTACTGCACGAAGTATGAAACCTACATGCACCTGTGCTCGGATGCCTCCTTGTGCTGTCTGCCTTATGGACTCAAGCCTGTCAAGACTGAAAAGGTCTAG
>EBD-124
ATGACACAGCTGCTTCTGCTCATTGTGGCTCTCCTGGTCCTGGGTCATGTGCCGCCAGG
AGGGAGAAGTGAATTCAAACGGTGCTGGAAGGGCCAAGGGGCCTGCCGGACTTACTGCACGAGGCAAGAGACCTACATGCATCTGTGCCCAGATGGCTCCCTGTGCTGTCTCCCCTACGGACTCAAGGCTCCGGCGGCCCCCAAGCCTGAATCTGTGTAG
>HBD- 124 PRE
ATGACACAGCTGCTTCTGTTCCTTGTGGCTCTCCTGGTTCTGGGTCATGTGCCATCAGGGAGAAGTGAATTCAAACGGTG
CTGGAAGGGTCAAGGGGCCTGCCAAACTTACTGCACAAGGCAAGAAACTTACATGCACCTGTGCCCGGATGCGTCCCTGT
GCTGTCTCTCCTATGCATTGAAACCTCCACCGGTCCCCAAGCATGAATATGAGTAG
>OBD-124
ATGACACAGCTGCTTCTGCTTCTTGTGGCTCTCCTGGTCCTGGGTCATGTGCCGACAGGGAGAAGTGAATTCAAACGGTG
CTGGAACGGCCAAGGGGCCTGCCGGGCTTACTGCACGAAGTATGAAACCTACATGCATCTGTGCTCGGATGCCACCTTGT
GCTGTCTGCCTTATGGACTCAAGCCTGTCAAGACTGAAAAGGTCTAG
>OcBD-124
ATGACACAGCTGCTCCTGCTCATTGTGGTGCTCCTGGTCCTGGGTCACGTGCCACCAGG
CAGGGAGAAGCGAATTCAAACGGTGCTGGCAGGGCCAAGGGGCCTGCCGAATTTACTGCACCAAGCAAGAGTCCTTCATG
CACCTGTGTCCGGATGCCTCCTTGTGCTGTCTCCCCTACACACTGAAGCCTCCACTGCTCCCCAAGGTGACCGATAAGTA
G
>OVTbd-124
ATGACACAGCGGCTTCTGCTTCTTGTGGCTCTCTTGGTCCTGGGTCATGTGCCGACAGG
AGGGAGAAGTGAATTCAAACGGTGTTGGAATGGCCAAGGGGCCTGCCGGACTTACTGCACGAAGTATGAAACCTACATGC
ACCTGTGCCCTGATGCCACCTTGTGCTGTCTGCCTTACGGACTCAAGCCTGTCAAGACCGGAAAGGTTTAG
>YBD-124
ATGACACAGCTGCTTCTGCTTCTTGTGGCTCTCCTGGTCCTGGGTCATGTGCCAACAGG
ACAGGGAGAAGTGAATTCAAACGATGCTGGAACGGCCAAGGGGCCTGCCGGGCTTACTGCACGAAGTACGAAGCCTACAT
GCACCTGTGCTCGGATGCCACCTTGTGCTGTCTGCCTTACGGACTCAAGCCTGTCAAGACTGAAAAGGTCTAG

## Sheet: e1 cds
>BuBD-124
ATGACACAGCTGCTTCTGCTTCTTGTGGCTCTCCTGGTCCTGGGTCATGTGCCGACA
>BIBD 124
ATGACACAGCTGCTTCTGCTTCTTGTGGCTCTCCTGGTCCTGGGTCATGTGCCG
>BBD 124 pre
ATGACACAGCTGCTTCTGCTTCTTGTGGCTCTCCTGGTCCTGGGTCATGTGCCGACAG
>bibibd 124 pre
ATGACACAGCTGCTTCTGCTTCTTGTGGCTCTCCTGGTCCTGGGTCATGTGCCGACA
>BrBD 124 pre
ATGACACAGCTGCTTCTGCTTCTTGTGGCTCTCCTGGTCCTGGGTCATGTGCCGACA
>FeBD 124 pre
ATGACGCAGCTGCTTCTGCTGACTGTGGCCCTCCTGGTCCTGGGTCATGTGCCACCA
>CBD 124 pre
ATGACACAGCTGCTTCTGCTCATTGTGGCTCTCCTGGCCCTGGGTCATATGCAGCCA
>LBD-124
ATGACACAGCTGCTTCTGTTCATTGTGGCTCTCCTGGTCCTGGGTCATGTGCCGCCA
>GBD-124
ATGACACAGCTGCTTCTGCTTCTTATGGCTCTCCTGGTCCTGGGTCATGTGCCGACAGG
>EBD-124
ATGACACAGCTGCTTCTGCTCATTGTGGCTCTCCTGGTCCTGGGTCATGTGCCGCCA
>HBD-124
ATGACACAGCTGCTTCTGTTCCTTGTGGCTCTCCTGGTTCTGGGTCATGTGCCATCA
>OBD-124
ATGACACAGCTGCTTCTGCTTCTTATGGCTCTCCTGGTCCTGGGTCATGTGCCGACAG
>OcBD-124
ATGACACAGCTGCTCCTGCTCATTGTGGTGCTCCTGGTCCTGGGTCACGTGCCACCA
>OVTbd-124
ATGACACAGCGGCTTCTGCTTCTTGTGGCTCTCTTGGTCCTGGGTCATGTGCCGACAGGA
>YBD-124
ATGACACAGCTGCTTCTGCTTCTTGTGGCTCTCCTGGTCCTGGGTCATGTGCCGACAGG

## Sheet: e2 cds
>BuBD-124
GGAGAAGTGAATTCAAACGGTGCTGGAACGGCCAAGGGGCCTGCCGGGCTTACTGCAC
GAAGTATGAAACCTACATGCATCTGTGCTCGGATGCCACCTTGTGCTGTCTGCCTTATGG
ACTCAAGCCTGTCAAGACTGAAAAGGTC
>BIBD 124
ACAGGGAGAAGTGAATTCAAACGATGCTGGAACGGCCAAGGGGCCTGCCGGGCTTACTGC
ACGAAGTACGAAGCCTACATGCACCTGTGCTCGGATGCCACCTTGTGCTGTCTGCCTTAC
GGACTCAAGCCTGTCAAGACTGAAAAGGTC
>BBD 124 pre
GGAGAAGTGAATTCAAACGATG
CTGGAACGGCCAAGGGGCCTGCCGGGCTTACTGCACGAAGTACGAAGCCTACATGCACCTGTGCTCGGATGCCACCTTGT
GCTGTCTGCCTTACGGACTCAAGCCTGTCAAGACTGAAAAGGTC
>bibibd 124 pre
GGGAGAAGTGAATTCAAACGATG
CTGGAACGGCCAAGGGGCCTGCCGGGCTTACTGCACGAAGTACGAAGCCTACATGCACCTGTGCTCGGATGCCACCTTGT
GCTGTCTGCCTTACGGACTCAAGCCTGTCAAGACTGAAAAGGTC
>BrBD 124 pre
GGGAGAAGTGAATTCAAACGATG
CTGGAACGGCCAAGGGGCCTGCCGGGCTTACTGCACGAAGTACGAAGCCTACATGCACCTGTGCTCGGATGCCACCTTGT
GCTGTCTGCCTTACGGACTCAAGCCTGTCAAGACTGAAAAGGTC
>FeBD 124 pre
GGGAGAAGTGAATTCAAGCGGTGCTGGAAAGGCCAAGGGGCCTGCCGAACTTACTGTACCAGGCATGAAACCTACATGC
ACATGTGCCCAGATGCCTCCCTGTGCTGTGTCGCCTATGGAATCAGGCCTCTGCCCTCTAAGACTGAACCTGTG
>CBD 124 pre
GGGAGAAGTGAATTTAAGCGGTGCTGGAAGGGCCAAGGGGCCTGCCGGACTTACTGTACGAGGCAAGAAACCTACCTACACATGTGCCCAGATGCCTCTCTGTGCTGTCTCCCCTATGGAAGCAGGCCTCTGTCCTCCAAGCCTGAATATGTG
>LBD-124
GGGAGAAGTGAAT
TCAAACGGTGCTGGAAGGGCCAAGGGGCCTGCCGAAATTACTGTACCCGGCAAGAAGCCTACATGCACCT
GTGTCCAGATGCTTCCCTGTGCTGTCTCCCCTACACGCTCAAGCCTCCACCGCGCCCCAAGGGTGAATAT
TCG
>GBD-124
ACAGGGAGAAGTGAATTCAAACGGTGCTGGAACGGCCAGGGGGCCTGCCGGGCTTACTGCACGAAGTATGAAACCTACATGCACCTGTGCTCGGATGCCTCCTTGTGCTGTCTGCCTTATGGACTCAAGCCTGTCAAGACTGAAAAGGTC
>EBD-124
GGAGGGAGAAGTGAATTCAAACGGTGCTGGAAGGGCCAAGGGGCCTGCCGGACTTACTGCACGAGGCAAGAGACCTACATGCATCTGTGCCCAGATGGCTCCCTGTGCTGTCTCCCCTACGGACTCAAGGCTCCGGCGGCCCCCAAGCCTGAATCTGTG
>HBD-124
GGGAGAAGTGAATTCAAACGGTGCTGGAAGGGTCAAGGGGCCTGCCAAACTTACTGCACAAGGCAAGAAACTTACATGCACCTGTGCCCGGATGCGTCCCTGTGCTGTCTCTCCTATGCATTGAAACCTCCACCGGTCCCCAAGCATGAATATGAG
>OBD-124
GGAGAAGTGAATTCAAACGGTGCTGGAACGGCCAGGGGGCCTGCCGGGCTTACTGCACGAAGTATGAAACCTACATGCACCTGTGCTCGGATGCCTCCTTGTGCTGTCTGCCTTATGGACTCAAGCCTATCAAGACTGAAAAGGTC
>OcBD-124
GGGAGAAGCGAATTCAAACGGTGCTGGCAGGGCCAAGGGGCCTGCCGAATTTACTGCACCAAGCAAGAGTCCTTCATG
CACCTGTGTCCGGATGCCTCCTTGTGCTGTCTCCCCTACACACTGAAGCCTCCACTGCTCCCCAAGGTGACCGATAAGTA
G
>OVTbd-124
GGGAGAAGTGAATTCAAACGGTGTTGGAATGGCCAAGGGGCCTGCCGGACTTACTGCACGAAGTATGAAACCTACATGC
ACCTGTGCCCTGATGCCACCTTGTGCTGTCTGCCTTACGGACTCAAGCCTGTCAAGACCGGAAAGGTT
>YBD-124
ACAGGGAGAAGTGAATTCAAACGGTGCTGGAACGGCCAAGGGGCCTGCCGGGCTTACTGCAC
GAAGTATGAAACCTACATGCATCTGTGCTCGGATGCCACCTTGTGCTGTCTGCCTTATGG
ACTCAAGCCTGTCAAGACTGAAAAGGTC

## Sheet: protein complete
>BuBD-124
MTQLLLLLVALLVLGHVPTGRSEFKRCWNGQGACRAYCTKYETYMHLCSDATLCCLPYGLKPVKTEKV
>BIBD-124
MTQLLLLLVALLVLGHVPTGRSEFKRCWNGQGACRAYCTKYEAYMHLCSDATLCCLPYGLKPVKTEKV
>BBD 124 PRE
MTQLLLLLVALLVLGHVPTGRSEFKRCWNGQGACRAYCTKYEAYMHLCSDATLCCLPYGLKPVKTEKV
>bibibd 124 PRE
MTQLLLLLVALLVLGHVPTGRSEFKRCWNGQGACRAYCTKYEAYMHLCSDATLCCLPYGLKPVKTEKV
>BrBD 124 PRE
MTQLLLLLVALLVLGHVPTGRSEFKRCWNGQGACRAYCTKYEAYMHLCSDATLCCLPYGLKPVKTEKV
>FeBD 124 PRE
MTQLLLLTVALLVLGHVPPGGRSEFKRCWKGQGACRTYCTRHETYMHMCPDASLCCVAYGIRPLPSKTEPV
>CBD 124 PRE
MTQLLLLIVALLALGHMQPGGRSEFKRCWKGQGACRTYCTRQETYLHMCPDASLCCLPYGSRPLSSKPEYV
>LBD-124
MTQLLLFIVALLVLGHVPPGRSEFKRCWKGQGACRNYCTRQEAYMHLCPDASLCCLPYTLKPPPRPKGEYS
>GBD-124
MTQLLLLLMALLVLGHVPTGQGEVNSNGAGTARGPAGLTARSMKPTCTCARMPPCAVCLMDSSLSRLKRS
>EBD-124
MTQLLLLIVALLVLGHVPPGGRSEFKRCWKGQGACRTYCTRQETYMHLCPDGSLCCLPYGLKAPAAPKPESV
>HBD- 124 X1
MTQLLLFLVALLVLGHVPSGRSEFKRCWKGQGACQTYCTRQETYMHLCPDASLCCLSYALKPPPVPKHEYE
>OBD-124
MTQLLLLLVALLVLGHVPTGRSEFKRCWNGQGACRAYCTKYETYMHLCSDATLCCLPYGLKPVKTEKV
>OcBD-124
MTQLLLLIVVLLVLGHVPPGREKRIQTVLAGPRGLPNLLHQARVLHAPVSGCLLVLSPLHTEASTAPQGDR
>OVTbd-124
MTQRLLLLVALLVLGHVPTGGRSEFKRCWNGQGACRTYCTKYETYMHLCPDATLCCLPYGLKPVKTGKV
>YBD-124
MTQLLLLLVALLVLGHVPTGQGEVNSNDAGTAKGPAGLTARSTKPTCTCARMPPCAVCLTDSSLSRLKRS

## Sheet: e1 pr
>BuBD-124
MTQLLLLLVALLVLGHVPT
>BIBD 124
MTQLLLLLVALLVLGHVP
>BBD 124 pre
MTQLLLLLVALLVLGHVPT
>bibibd 124 pre
MTQLLLLLVALLVLGHVPT
>BrBD 124 pre
MTQLLLLLVALLVLGHVPT
>FeBD 124 pre
MTQLLLLTVALLVLGHVPP
>CBD 124 pre
MTQLLLLIVALLALGHMQP
>LBD-124
MTQLLLFIVALLVLGHVPP
>GBD-124
MTQLLLLLMALLVLGHVPT
>EBD-124
MTQLLLLIVALLVLGHVPP
>HBD-124
MTQLLLFLVALLVLGHVPS
>OBD-124
MTQLLLLLMALLVLGHVPT
>OcBD-124
MTQLLLLIVVLLVLGHVPP
>OVTbd-124
MTQRLLLLVALLVLGHVPTG
>YBD-124
MTQLLLLLVALLVLGHVPT

## Sheet: e2 pr 
>BuBD-124
GEVNSNGAGTAKGPAGLTARSMKPTCICARMPPCAVCLMDSSLSRLKRS
>BIBD 124
TGRSEFKRCWNGQGACRAYCTKYEAYMHLCSDATLCCLPYGLKPVKTEKV
>BBD 124 pre
GEVNSNDAGTAKGPAGLTARSTKPTCTCARMPPCAVCLTDSSLSRLKRS
>bibibd 124 pre
GRSEFKRCWNGQGACRAYCTKYEAYMHLCSDATLCCLPYGLKPVKTEKV
>BrBD 124 pre
GRSEFKRCWNGQGACRAYCTKYEAYMHLCSDATLCCLPYGLKPVKTEKV
>FeBD 124 pre
GRSEFKRCWKGQGACRTYCTRHETYMHMCPDASLCCVAYGIRPLPSKTEPV
>CBD 124 pre
GRSEFKRCWKGQGACRTYCTRQETYLHMCPDASLCCLPYGSRPLSSKPEYV
>LBD-124
GRSEFKRCWKGQGACRNYCTRQEAYMHLCPDASLCCLPYTLKPPPRPKGEYS
>GBD-124
TGRSEFKRCWNGQGACRAYCTKYETYMHLCSDASLCCLPYGLKPVKTEKV
>EBD-124
GGRSEFKRCWKGQGACRTYCTRQETYMHLCPDGSLCCLPYGLKAPAAPKPESV
>HBD-124
GRSEFKRCWKGQGACQTYCTRQETYMHLCPDASLCCLSYALKPPPVPKHEYE
>OBD-124
GEVNSNGAGTARGPAGLTARSMKPTCTCARMPPCAVCLMDSSLSRLKRS
>OcBD-124
GRSEFKRCWQGQGACRIYCTKQESFMHLCPDASLCCLPYTLKPPLLPKVTDK
>OVTbd-124
GRSEFKRCWNGQGACRTYCTKYETYMHLCPDATLCCLPYGLKPVKTGKV
>YBD-124
TGRSEFKRCWNGQGACRAYCTKYETYMHLCSDATLCCLPYGLKPVKTEKV
