# Supplementary material for: Unusual interplay of contrasting selective pressures on β-defensin genes implicated in male fertility of the Buffalo (Bubalus bubalis)
Source: BMC Evol Biol. 2019 Nov 26;19:214. doi: 10.1186/s12862-019-1535-8 (PMC6878701; doi:10.1186/s12862-019-1535-8)
Supplement: Supplementary file 1 — Additional file 1. Orthologs of BDs. CDS & protein sequence data for 30 BDs in all the species. The data for gene loci, coordinates, orientation etc. is available on request. [file 12862_2019_1535_MOESM1_ESM.zip › Additional sheets 1.0-1.29 -orthologs of beta defensisn/1.2) BD-43 LIKE.xlsx]

## Sheet: cds
>BuBD-43 like
ATGAAGGTCTTGCTTTCCCTCCTCGGGGTTCTTGCCTTACTGTCCATAGTTCCTCAAGCCAGAAGCCTCTTTTTTCAGGA
AGGATGTCCTTCAGGATACTATAACTGCAGAATGAAGTGCAATGCTAACGAATACGCAGTTAAATACTGTGCTGACTGGA
CCATCTGCTGCAAAGAGAAGAAAAAAGTTAAGGAAAAAAAGAAGTGGTGA
>BIBD-43-LIKE
ATGAAGGTCTTGCTTTCCCTCCTCGGAGTTCTTGCYTTACTGTCCATAGTTCCTCAAGCCAGAAGCCTCTTTTTTCAGGA
AGGATGTCCTTCAGGATACTATAACTGCAGAATGAAGTGCAATGYTAACGAATACGCAGTTAAATACTGTGCTGACTGGA
CCATCTGCTGCAAAGAGAAGAAAAAAGTTAAGGAAAAAAAGAAGTGGTGA
>BBD 43 LIKE
ATGAAGGTCTTGCTTTCCCTCCTCGGGGTTCTTGCCTTACTGTCCATAGTTCCTCAAGCCAGAAGCCTCTTTTTTCAGGA
AGGATGTCCTTCAGGATACTATAACTGCAGAATGAAGTGCAATGCTAACGAATACGCAGTTAAATACTGTGCTGACTGGA
CCATCTGCTGCAAAGAGAAGAAAAAAGTTAAGGAAAAAAAGAAGTGGTGA
>bibibd 43 LIKE
ATGAAGGTCTTGCTTTCCCTCCTCGGGGTTCTTGCCTTACTGTCCATAGTTCCTCAAGCCAGAAGCCTCTTTTTTCAGGA
AGGATGTCCTTCAGGATACTATAACTGCAGAATGAAGTGCAATGCTAACGAATACGCAGTTAAATACTGTGCTGACTGGA
CCATCTGCTGCAAAGAGAAGAAAAAAGTTAAGGAAAAAAAGAAGTGGTGA
>BrBD 43 LIKE
ATGAAGGTCTTGCTTTCCCTCCTCGGGGTTCTTGCCTTACTGTCCATAGTTCCTCAAGCCAGAAGCCTCTTTTTTCAGGA
AGGATGTCCTTCAGGATACTATAACTGCAGAATGAAGTGCAATGCTAACGAATACGCAGTTAAATACTGTGCTGACTGGA
CCATCTGCTGCAAAGAGAAGAAAAAAGTTAAGGAAAAAAAGAAGTGGTGA
>CaBD-43 like
>CadBD-43 like
>GBD-43A-LIKE
ATGAAGATCTTGCTTTCCCTCCTTGGGGTTCTTGCCTTACTGTCCATAGTTCCTCAAGCCAGAAGCCTCATTTTTCAGGA
AGGATGTCCTCCAGGATACTATAACTGCAGAATGAAGTGCAATGTTAATGAATATGCAGTTAGATACTGTGCTGACTGGA
CCATCTGCTGCAAAGAGAAGAAAAAATTTAAGGAAAAAAAGAAGTGGTGA
>FeBD 43 LIKE
>CBD 43 LIKE
ATGAGGGTCTTGTATTCCATCCTTGGAGCACTGGCCTTGCTGTCTGTAGTTCCTCAAG
AAGCCAGGACCTTTTTTTTAAAAGACACATGCTCTTTAGAATACTTGAACTGCAGAATGAAGTGCAATCTCGACGAACAT
GCAATTAAATACTGTGCTGACTGGACCATCTGCTGCAAAGCAAAGAATACGAAATTTAAGAGGAAAAAGAAGTGGTGA
>EBD-43 like
ATGAGTCCGATCAAGACTCTGAAGCTAGCTGCCAATTTGCTGAAAATACAGAGGACACAGGAACATGCTGAATTCTCCAAGA
AAGCCAGAAGCTTATTTTTTAAGGAGGTATGTCGTTCAGGATACTATAATTGCAGAATGAAGTGCAATGCTGATGAATTCGCAATTAGATACTGTGCTGACTGGAGCATCTGCTGCAGACTGAAGAAGACTGAATTGAAGAAAAAAAAGATGTGGTGA
>HBD-43 LIKE
>LBD-43 like
>OcBD-43 LIKE
>OVTbd-43 like
ATGAAGGTCTTGCTTTCCCTCCTTGGGCTTCTTGCCTTACTGTCCATAGTTCCTCAAG
AAGCCAGAAGCCTCTTTTTTCTGGAAAGATGTCCTTCAGGATACTATAACTGCAGAATGAAGTGCAATGATAATGAATAC
GCAGTTAGATACTGTGCTGACTGGACCATCTGCTGCAGAGAGAAGAAAAAAGTTAAGGCAAAAAAGAAGTGGTGA
>OBD-43 like
ATGAAGATCTTGCTTTCCCTCCTTGGGGTTCTTGCCTTACTGTCCATAGTTCCTCAAGCCAGAAGCCTCATTTTTCAGGA
AGGATGTCCTCCAGGATACTATAACTGCAGAATGAAGTGCAATGTTAATGAATATGCAGTTAGATACTGTGCTGACTGGA
CCATCTGCTGCAAAGAGAAGAAAAAATTTAAGGAAAAAAAGAAGTGGTGA
>YBD-43 like
ATGAAGGTCTTGCTTTCCCTCCTCGGGGTTCTTGCCTTACTGTCCATAGTTCCTC
AAGCCAGAAGCCTCTTTTTTCAGGAAGGATGTCCTTCAGGATACTATAACTGCAGAATGAAGTGCAATGCTAACGAATACGCAGTTAAATACTGTGCTGACTGGACCATCTGCTGCAAAGAGAAGAAAAAAGTTAAGGAAAAAAAGAAGTGGTGA

## Sheet: e1 cds
>BuBD-43 like
ATGAAGGTCTTGCTTTCCCTCCTCGGGGTTCTTGCCTTACTGTCCATAGTTCCTCAA
43 LIKE
ATGAAGGTCTTGCTTTCCCTCCTCGGAGTTCTTGCYTTACTGTCCATAGTTCCTCAA
>BBD 43 LIKE
ATGAAGGTCTTGCTTTCCCTCCTCGGGGTTCTTGCCTTACTGTCCATAGTTCCTCAA
>bibibd 43 LIKE
ATGAAGGTCTTGCTTTCCCTCCTCGGGGTTCTTGCCTTACTGTCCATAGTTCCTCAAGCCAGAAGCCTCTTTTTTCAGGA
>BrBD 43 LIKE
ATGAAGGTCTTGCTTTCCCTCCTCGGGGTTCTTGCCTTACTGTCCATAGTTCCTCAAGCCAGAAGCCTCTTTTTTCAG
>CaBD-43 like
>CadBD-43 like
>GBD-43 L
ATGAAGATCTTGCTTTCCCTCCTTGGGGTTCTTGCCTTACTGTCCATAGTTCCTCAA
>FeBD 43 LIKE
>CBD 43 LIKE
ATGAGGGTCTTGTATTCCATCCTTGGAGCACTGGCCTTGCTGTCTGTAGTTCCTCAA
>EBD-43 like
ATGAGTCCGATCAAGACTCTGAAGCTAGCTGCCAATTTGCTGAAAATACAGAGGACACAGGAACATGCTGAATTCTCCAAG
>HBD-43 LIKE
>LBD-43 like
>OcBD-43 LIKE
>OVTbd-43 like
ATGAAGGTCTTGCTTTCCCTCCTTGGGCTTCTTGCCTTACTGTCCATAGTTCCTCAAGAA
>OBD-43 like
ATGAAGATCTTGCTTTCCCTCCTTGGGGTTCTTGCCTTACTGTCCATAGTTCCTCAAG
>YBD-43 like
ATGAAGGTCTTGCTTTCCCTCCTCGGGGTTCTTGCCTTACTGTCCATAGTTCCTCAA

## Sheet: e2 cds
>BuBD-43 like
GCCAGAAGCCTCTTTTTTCAGGAAGGATGTCCTTCAGGATACTATAACTGCAGAATGA
AGTGCAATGCTAACGAATACGCAGTTAAATACTGTGCTGACTGGACCATCTGCTGCAAAG
AGAAGAAAAAAGTTAAGGAAAAAAAGAAGTGG
>BIBD 43 LIKE
GCCAGAAGCCTCTTTTTTCAGGAAGGATGTCCTTCAGGATACTATAACTGCAGAATGA
AGTGCAATGYTAACGAATACGCAGTTAAATACTGTGCTGACTGGACCATCTGCTGCAAAG
AGAAGAAAAAAGTTAAGGAAAAAAAGAAGTGG
>BBD 43 LIKE
GCCAGAAGCCTCTTTTTTCAGGA
AGGATGTCCTTCAGGATACTATAACTGCAGAATGAAGTGCAATGCTAACGAATACGCAGTTAAATACTGTGCTGACTGGA
CCATCTGCTGCAAAGAGAAGAAAAAAGTTAAGGAAAAAAAGAAGTGG
>bibibd 43 LIKE
TGTCCTTCAGGATACTATAACTGCAGAATGAAGTGCAATGCTAACGAATACGCAGTTAAATACTGTGCTGACTGGA
CCATCTGCTGCAAAGAGAAGAAAAAAGTTAAGGAAAAAAAGAAGTGG
>BrBD 43 LIKE
GAAGGATGTCCTTCAGGATACTATAACTGCAGAATGAAGTGCAATGCTAACGAATACGCAGTTAAATACTGTGCTGACTGGA
CCATCTGCTGCAAAGAGAAGAAAAAAGTTAAGGAAAAAAAGAAGTGG
>CaBD-43 like
>CadBD-43 like
>GBD-43A-LIKE
GCCAGAAGCCTCATTTTTCAGGAAGGATGTCCTCCAGGATACTATAACTGCAGAATGAAGTGCAATGTTAATGAATATGCAGTTAGATACTGTGCTGACTGGACCATCTGCTGCAAAGAGAAGAAAAAATTTAAGGAAAAAAAGAAGTGG
>FeBD 43 LIKE
>CBD 43 LIKE
GCCAGGACCTTTTTTTTAAAAGACACATGCTCTTTAGAATACTTGAACTGCAGAATGAAGTGCAATCTCGACGAACAT
GCAATTAAATACTGTGCTGACTGGACCATCTGCTGCAAAGCAAAGAATACGAAATTTAAGAGGAAAAAGAAGTGG
>EBD-43 like
AAAGCCAGAAGCTTATTTTTTAAGGAGGTATGTCGTTCAGGATACTATAATTGCAGAATGAAGTGCAATGCTGATGAATTCGCAATTAGATACTGTGCTGACTGGAGCATCTGCTGCAGACTGAAGAAGACTGAATTGAAGAAAAAAAAGATGTGG
>HBD-43 LIKE
>LBD-43 like
>OcBD-43 LIKE
>OVTbd-43 like
GCCAGAAGCCTCTTTTTTCTGGAAAGATGTCCTTCAGGATACTATAACTGCAGAATGAAGTGCAATGATAATGAATAC
GCAGTTAGATACTGTGCTGACTGGACCATCTGCTGCAGAGAGAAGAAAAAAGTTAAGGCAAAAAAGAAGTGG
>OBD-43 like
GCCAGAAGCCTTTTTCAGGAAGGATGTCCTCCAGGGTACTATAACTGCAGAATGAAGTGCAATGTTAACGAATACGCAGTTAGATACTGTGCCGACTGGACCATCTGCTGCAAAGAGAAGAAAAAATTCAAGGAAAAAAAAAAGTGG
>YBD-43 like
GCCAGAAGCCTCTTTTTTCAGGAAGGATGTCCTTCAGGATACTATAACTGCAGAATGA
AGTGCAATGCTAACGAATACGCAGTTAAATACTGTGCTGACTGGACCATCTGCTGCAAAG
AGAAGAAAAAAGTTAAGGAAAAAAAGAAGTGG

## Sheet: protein
>BuBD-43 LIKE
MKVLLSLLGVLALLSIVPQARSLFFQEGCPSGYYNCRMKCNANEYAVKYCADWTICCKEKKKVKEKKKW
>BIBD-43-LIKE
MKVLLSLLGVLXLLSIVPQARSLFFQEGCPSGYYNCRMKCNXNEYAVKYCADWTICCKEKKKVKEKKKW
>BBD 43 LIKE
MKVLLSLLGVLALLSIVPQARSLFFQEGCPSGYYNCRMKCNANEYAVKYCADWTICCKEKKKVKEKKKW
>bibibd 43 LIKE
MKVLLSLLGVLALLSIVPQARSLFFQEGCPSGYYNCRMKCNANEYAVKYCADWTICCKEKKKVKEKKKW
>BrBD 43 LIKE
MKVLLSLLGVLALLSIVPQARSLFFQEGCPSGYYNCRMKCNANEYAVKYCADWTICCKEKKKVKEKKKW
>CaBD-43 like
>CadBD-43 like
>GBD-43A-LIKE
MKILLSLLGVLALLSIVPQARSLIFQEGCPPGYYNCRMKCNVNEYAVRYCADWTICCKEKKKFKEKKKW
>FeBD 43 LIKE
>CBD 43 LIKE
MRVLYSILGALALLSVVPQEARTFFLKDTCSLEYLNCRMKCNLDEHAIKYCADWTICCKAKNTKFKRKKKW
>EBD-43 LIKE
MSPIKTLKLAANLLKIQRTQEHAEFSKKARSLFFKEVCRSGYYNCRMKCNADEFAIRYCADWSICCRLKKTELKKKKMW
>HBD-43 LIKE
>LBD-43 like
>OcBD-43 LIKE
>OVTbd-43 LIKE
MKVLLSLLGLLALLSIVPQEARSLFFLERCPSGYYNCRMKCNDNEYAVRYCADWTICCREKKKVKAKKKW
>OBD-43 LIKE
MKILLSLLGVLALLSIVPQARSLIFQEGCPPGYYNCRMKCNVNEYAVRYCADWTICCKEKKKFKEKKKW
>YBD-43 LIKE
MKVLLSLLGVLALLSIVPQARSLFFQEGCPSGYYNCRMKCNANEYAVKYCADWTICCKEKKKVKEKKKW

## Sheet: e1 protein
>BuBD-43 like
MKVLLSLLGVLALLSIVPQ
43 LIKE
MKVLLSLLGVLXLLSIVPQ
>BBD 43 LIKE
MKVLLSLLGVLALLSIVPQ
>bibibd 43 LIKE
MKVLLSLLGVLALLSIVPQARSLFFQ
>BrBD 43 LIKE
MKVLLSLLGVLALLSIVPQARSLFFQ
>CaBD-43 like
>CadBD-43 like
>GBD-43 L
MKILLSLLGVLALLSIVPQ
>FeBD 43 LIKE
>CBD 43 LIKE
MRVLYSILGALALLSVVPQ
>EBD-43 like
MSPIKTLKLAANLLKIQRTQEHAEFSK
>HBD-43 LIKE
>LBD-43 like
>OcBD-43 LIKE
>OVTbd-43 like
MKVLLSLLGLLALLSIVPQE
>OBD-43 like
MKILLSLLGVLALLSIVPQ
>YBD-43 like
MKVLLSLLGVLALLSIVPQ

## Sheet: e2 protein
>BuBD-43 like
ARSLFFQEGCPSGYYNCRMKCNANEYAVKYCADWTICCKEKKKVKEKKKW
>BIBD 43 LIKE
ARSLFFQEGCPSGYYNCRMKCNXNEYAVKYCADWTICCKEKKKVKEKKKW
>BBD 43 LIKE
ARSLFFQEGCPSGYYNCRMKCNANEYAVKYCADWTICCKEKKKVKEKKKW
>bibibd 43 LIKE
CPSGYYNCRMKCNANEYAVKYCADWTICCKEKKKVKEKKKW
>BrBD 43 LIKE
EGCPSGYYNCRMKCNANEYAVKYCADWTICCKEKKKVKEKKKW
>CaBD-43 like
>CadBD-43 like
>GBD-43A-LIKE
ARSLIFQEGCPPGYYNCRMKCNVNEYAVRYCADWTICCKEKKKFKEKKKW
>FeBD 43 LIKE
>CBD 43 LIKE				ARSLFQEGCPPGYYNCRMKCNVNEYAVRYCADWTICCKEKKKFKEKKKW
ARTFFLKDTCSLEYLNCRMKCNLDEHAIKYCADWTICCKAKNTKFKRKKKW
>EBD-43 like
KARSLFFKEVCRSGYYNCRMKCNADEFAIRYCADWSICCRLKKTELKKKKMW
>HBD-43 LIKE
>LBD-43 like
>OcBD-43 LIKE
>OVTbd-43 like
ARSLFFLERCPSGYYNCRMKCNDNEYAVRYCADWTICCREKKKVKAKKKW
>OBD-43 like
>YBD-43 like
ARSLFFQEGCPSGYYNCRMKCNANEYAVKYCADWTICCKEKKKVKEKKKW
