# Supplementary material for: Unusual interplay of contrasting selective pressures on β-defensin genes implicated in male fertility of the Buffalo (Bubalus bubalis)
Source: BMC Evol Biol. 2019 Nov 26;19:214. doi: 10.1186/s12862-019-1535-8 (PMC6878701; doi:10.1186/s12862-019-1535-8)
Supplement: Supplementary file 1 — Additional file 1. Orthologs of BDs. CDS & protein sequence data for 30 BDs in all the species. The data for gene loci, coordinates, orientation etc. is available on request. [file 12862_2019_1535_MOESM1_ESM.zip › Additional sheets 1.0-1.29 -orthologs of beta defensisn/1.20) BD-125.xlsx]

## Sheet: cds complete
>BuBD-125
ATGAATCTCCTGATGCTGACCTTCATGCTATGTGGGTTACTAACCCTGGTGACCAAAGCTGGCTGGTTTGTTGAAAGATG
TTGGAAGAATGATATAGGATACTGTAGAAAACGATGTTTACTTCTTGAAAGGTACAAATTACTTTGTGTGAACAAGAAAT
CATGCTGCATTCCCCTAAGAAGTTATGATCCGTACACTCAATGGCCAATCCATCGTACCTTCTTCAAAGATCTAAATGTT
GAATATATTACTCATGATGATTTTCCTTTTTCCCCCGATTCTGGGTTTACTGATGAGGTAACAGTTAAAGCAACTATGAC
TCAAGAAAGCAGAGTAACTGGGGCCACTGCTTCCCAGAGAGATTCTTCCTAG
>BIBD 125
ATGAATCTCCTGATGCTGACCTTCATGCTATGTGGGTTACTAACCCTGGTGACCAAAGCTGGCTGGTTTGTTGAAAGATG
CTGGAAGAATAATATAGGACACTGCAGAAAACGATGCTTCCATATCGAAAGGTACAAACTCCTTTGTATGAACAAGCTAT
CATGCTGCATTCCACTAACCAGTGATGATCCATACACTCAGTGGCCAATCCACCCCACATTACTGGAAGATGTAACTGCT
GAATTCATTACACGGGATGATATTCCCTTTACCCCTGTATCTGGGATGGATGATTCATTCACAATTGAAATGACTCAAGA
AAGCACAGCAATTAGGGCCAGATCTTCCCAGAGAGATTCTTCCTAG
>BBD 125
ATGAATCTCCTGATGCTGACCTTCATGCTATGTGGGTTACTAACCCTGGTGACCAAAGCTGGCTGGTTTGTTGAAAGATG
CTGGAAGAATAATATAGGACACTGCAGAAAACGATGCTTCCATATCGAAAGGTACAAACTCCTTTGTATGAACAAGCTAT
CATGCTGCATTCCACTAACCAGTGATGATCCATACACTCAGTGGCCAATCCACCCCACATTACTGGAAGATGTAACTGCT
GAATTCATTACACGGGATGATATTCCCTTTACCCCTGTATCTGGGATGGATGATTCATTCACAATTGAAATGACTCAAGA
AAGCACAGCAATTAGGGCCAGATCTTCCCAGAGAGATTCTTCCTAG
>bibibd 125
ATGAATCTCCTGATGCTGACCTTCATGCTATGTGGGTTACTAACCCTGGTGACCAAAGCTGGCTGGTTTGTTGAAAGATG
CTGGAAGAATAATATAGGACACTGCAGAAAACGATGCTTCCATATCGAAAGGTACAAACTCCTTTGTATGAACAAGCTAT
CATGCTGCATTCCACTAACCAGTGATGATCCATACACTCAGTGGCCAATCCACCCCACATTACTGGAAGATGTAACTGCT
GAATTCATTACACGGGATGATATTCCCTTTACCCCTGTATCTGGGATGGATGATTCATTCACAATTGAAATGACTCAAGA
AAGCACAGCAATTAGGGCCAGATCTTCCCAGAGAGATTCTTCCTAG
>BrBD 125
ATGAATCTCCTGATGCTGACCTTCATGCTATGTGGGTTACTAACCCTGGTGACCAAAGCTGGCTGGTTTGTTGAAAGATG
CTGGAAGAATAATATAGGACACTGCAGAAAACGATGCTTCCATATCGAAAGGTACAAACTCCTTTGTATGAACAAGCTAT
CATGCTGCATTCCACTAACCAGTGATGATCCATACACTCAGTGGCCAATCCACCCCACATTACTGGAAGATGTAACTGCT
GAATTCATTACACGGGATGATATTCCCTTTACCCCTGTATCTGGGATGGATGATTCATTCACAATTGAAATGACTCAAGA
AAGCACAGCAATTAGGGCCAGATCTTCCCAGAGAGATTCTTCCTAG
>FeBD 125
atgaacctcctgatgctggccttcattatatgtgggtttctaaatctggtgaccaaagctggctgggaagtcaaaagatgttggaaggataacatcgggcactgcagaaaacgatgttttcatgttgaaaggtacaagcttctttgtatgaacaagctaacgtgctgcattcccataaaagaagacgacggatacactaaaacgccaccacgtcctgtaccctttgaagaacagataactgttaatacgaatgattgggatttattttctaattcccccatatcttggtttgatgatgaggtaacagttaacccaactataccgggaaacctaagagaaaattcttccacagctccggcacattctcttgagaccactgaagggacaattctattgggg…
>CBD 125
atgaatctcctgatgttgactttcattatatgtgggtccctaaatctggtgaccaaagctggctgggaaactgaaagatgttggaaggataatataggacactgcagaaaacgatgctttcatgttgagaggtacaagcttctttgtatgaacaagctaatatgctgcattcctataaaagatgatcatggatacacaaaaatgccaccacgtcttgaacccattaaagaagagataactactgatgtcagtacttgggattttttgttgaattcccctgtatcttggttaaatgatgagttcacagatgaatcaagcaataccagagaaagaagaagaattgagacctaa
>GBD-125
ATGAATCTCCTGATGCTGACCTTCATGCTCTGTGGGTTACTAACCCTGGTGACCAAAGCTGGCTGGTTTGTTCAAAGATG
CTGGAAGAATGATATAGGATACTGCAGAAAACGATGCTTCCTTATCGAAAGGTACAAACTCCTTTGTATGAACAAGCTAT
CGTGCTGCATTCCACTAAGCAGTGATGATCCATACACTCAATGGCCAATCCAGCCCCCATCACTGGAAGATGTAACTGCT
GAATTTGTTACACAGGATGATATTCCCTTTACCCCTGGATCTGGGATGGATGATTCAGTTACAATTGAAATGACTCAAGA
AAGCACAGCAATTAGGCCCAGATCTTCCCAGAGACATTCTTCTTAG
>HBD-125 PREPRO
ATGAATATCCTGATGCTGACCTTCATTATCTGTGGGTTGCTAACTCGGGTGACCAAAGGTAGCTTTGAACCCCAAAAATG
TTGGAAGAATAATGTAGGACATTGCAGAAGACGATGTTTAGATACTGAAAGGTACATACTTCTTTGTAGGAACAAGCTAT
CATGCTGCATTTCTATAATATCACATGAATATACTCGACGACCAGCATTTCCTGTGATTCACCTAGAGGATATAACATTG
GATTATAGTGATGTGGACTCTTTTACTGGTTCCCCAGTATCTATGTTGAATGATCTGATAACATTTGACACAACTAAATT
TGGAGAAACCATGACACCTGAGACCAATACTCCTGAGACTACTATGCCACCATCTGAGGCCACTACTCCCGAGACTACTA
TGCCACCATCTGAGACTGCTACTTCCGAGACTATGCCACCACCTTCTCAGACAGCTCTTACTCATAATTAA
>OBD-125
ATGAATCTCCTGATGCTGACCTTCATGCTATGTGGGTTACTAACCCTGGTGACCAAAGCTGGCTGGTTTGTTGAAAGATG
TTGGAAGAATGATATAGGATACTGTAGAAAACGATGTTTACTTCTTGAAAGGTACAAATTACTTTGTGTGAACAAGAAAT
CATGCTGCATTCCCCTAAGAAGTTATGATCCGTACACTCAATGGCCAATCCATCGTACCTTCTTCAAAGATCTAAATGTT
GAATATATTACTCATGATGATTTTCCTTTTTCCCCCGATTCTGGGTTTACTGATGAGGTAACAGTTAAAGCAACTATGAC
TCAAGAAAGCAGAGTAACTGGGGCCACTGCTTCCCAGAGAGATTCTTCCTAG
>OcBD-125
atgggtcgtctaatgctgactctcgtgctctgtgcattgcttgcacaggtgaccgaaggtagctggggaatcaaaagatgctggaagaacgacgtaggacattgccgaagacgatgcttggatgacgaaaggtacatacgtctctgcaggaacaagctgtcgtgctgcatctccttaacactttcatatgacatcactcgaaggccaccgccgcccgtgatcaacatagagggtttcacagattcttttgatgaggatcaattttctgcttcgccggtatcaaggctgagtgatgaggtgacgttttttggaactccagagaccagggctcccacttctcagacagttactactgagcacacgacaccaggtgtactggcaaatagtgctgggagtgga…
>YBD-125
ATGAATCTCCTGATGCTGACCTTCATGCTATGTGGGTTACTAACCCTGGTGACCAAAGCTGGCTGGTTTGTTGAAAGATG
CTGGAAGAATAATATAGGACACTGCAGAAAACGATGCTTCCATATCGAAAGGTACAAACTCCTTTGTATGAACAAGCTAT
CATGCTGCATTCCACTAACCAGTGATGATCCATACACTCAGTGGCCAATCCACCCCACATTACTGGAAGATGTAACTGCT
GAATTCATTACACGGGATGATATTCCCTTTACCCCTGTATCTGGGATGGATGATTCATTCACAATTGAAATGACTCAAGA
AAGCACAGCAATTAGGGCCAGATCTTCCCAGAGAGATTCTTCCTAG

## Sheet: e1 cds
>BuBD-125
ATGAATCTCCTGATGCTGACCTTCATGCTATGTGGGTTACTAACCCTGGTGACCAAA
>BIBD 125
ATGAATCTCYTGATGCTGACCTTCATGCTATGTGGGTTACTAACCCTGGTGACCAAA
>BBD 125
ATGAATCTCCTGATGCTGACCTTCATGCTATGTGGGTTACTAACCCTGGTGACCAAA
>bibibd 125
ATGAATCTCCTGATGCTGACCTTCATGCTATGTGGGTTACTAACCCTGGTGACCAAA
>BrBD 125
ATGAATCTCCTGATGCTGACCTTCATGCTATGTGGGTTACTAACCCTGGTGACCAAA
>FeBD 125
atgaacctcctgatgctggccttcattatatgtgggtttctaaatctggtgaccaaagct
>CBD 125
atgaatctcctgatgttgactttcattatatgtgggtccctaaatctggtgaccaaa
>GBD-125
ATGAATCTCCTGATGCTGACCTTCATGCTCTGTGGGTTACTAACCCTGGTGACCAAA
>HBD-125
ATGAATATCCTGATGCTGACCTTCATTATCTGTGGGTTGCTAACTCGGGTGACCAAAGGT
>OBD-125
ATGAATCTCCTGATGCTGACCTTCATGCTCTGTGGGTTACTAACCCTGGTGACGAAA
>OcBD-125
atgggtcgtctaatgctgactctcgtgctctgtgcattgcttgcacaggtgaccgaaggt
>YBD-125
ATGAATCTCCTGATGCTGACCTTCATGCTATGTGGGTTACTAACCCTGGTGACCAAA

## Sheet: e2 cds
>BuBD-125
GCTGGCTGGTTTGTTGAAAGATGTTGGAAGAATGATATAGGATACTGTAGAAAACGATG
TTTACTTCTTGAAAGGTACAAATTACTTTGTGTGAACAAGAAATCATGCTGCATTCCCCT
AAGAAGTTATGATCCGTACACTCAATGGCCAATCCATCGTACCTTCTTCAAAGATCTAAA
TGTTGAATATATTACTCATGATGATTTTCCTTTTTCCCCCGATTCTGGGTTTACTGATGA
GGTAACAGTTAAAGCAACTATGACTCAAGAAAGCAGAGTAACTGGGGCCACTGCTTCCCA
GAGAGATTCTTCC
>BIBD 125
GCTGGCTGGTTTGTTGAAAGATGCTGGAAGAATAATATAGGACACTGCAGAAAACGATGCTTCCATATCGAAAGGTACAAACTCCTTTGTATGAACAAGCTATCATGCTGCATTCCACTAACCAGTGATGATCCATACACTCAGTGGCCAATCCACCCCACATTACTGGAAGATGTAACTGCTGAATTCATTACACGGGATGATATTCCCTTTACCCCTGTATCTGGGATGGATGATTCATTCACAATTGAAATGACTCAAGAAAGCACAGCAATTAGGGCCAGATCTTCCCAGAGAGATTCTTCC
>BBD 125
GCTGGCTGGTTTGTTGAAAGATG
CTGGAAGAATAATATAGGACACTGCAGAAAACGATGCTTCCATATCGAAAGGTACAAACTCCTTTGTATGAACAAGCTAT
CATGCTGCATTCCACTAACCAGTGATGATCCATACACTCAGTGGCCAATCCACCCCACATTACTGGAAGATGTAACTGCT
GAATTCATTACACGGGATGATATTCCCTTTACCCCTGTATCTGGGATGGATGATTCATTCACAATTGAAATGACTCAAGA
AAGCACAGCAATTAGGGCCAGATCTTCCCAGAGAGATTCTTCC
>bibibd 125
GCTGGCTGGTTTGTTGAAAGATG
CTGGAAGAATAATATAGGACACTGCAGAAAACGATGCTTCCATATCGAAAGGTACAAACTCCTTTGTATGAACAAGCTAT
CATGCTGCATTCCACTAACCAGTGATGATCCATACACTCAGTGGCCAATCCACCCCACATTACTGGAAGATGTAACTGCT
GAATTCATTACACGGGATGATATTCCCTTTACCCCTGTATCTGGGATGGATGATTCATTCACAATTGAAATGACTCAAGA
AAGCACAGCAATTAGGGCCAGATCTTCCCAGAGAGATTCTTCC
>BrBD 125
GCTGGCTGGTTTGTTGAAAGATG
CTGGAAGAATAATATAGGACACTGCAGAAAACGATGCTTCCATATCGAAAGGTACAAACTCCTTTGTATGAACAAGCTAT
CATGCTGCATTCCACTAACCAGTGATGATCCATACACTCAGTGGCCAATCCACCCCACATTACTGGAAGATGTAACTGCT
GAATTCATTACACGGGATGATATTCCCTTTACCCCTGTATCTGGGATGGATGATTCATTCACAATTGAAATGACTCAAGA
AAGCACAGCAATTAGGGCCAGATCTTCCCAGAGAGATTCTTCC
>FeBD 125
ggctgggaagtcaaaagatgttggaaggataacatcgggcactgcagaaaacgatgttttcatgttgaaaggtacaagcttctttgtatgaacaagctaacgtgctgcattcccataaaagaagacgacggatacactaaaacgccaccacgtcctgtaccctttgaagaacagataactgttaatacgaatgattgggatttattttctaattcccccatatcttggtttgatgatgaggtaacagttaacccaactataccgggaaacctaagagaaaattcttccacagctccggcacattctcttgagaccactgaagggacaattctattggggattggatggcatgcagacggacagaatgctaccgccaagacaagtactaacagttaccct…
>CBD 125
Gctggctgggaaactgaaagatgttggaaggataatataggacactgcagaaaacgatgctttcatgttgagaggtacaagcttctttgtatgaacaagctaatatgctgcattcctataaaagatgatcatggatacacaaaaatgccaccacgtcttgaacccattaaagaagagataactactgatgtcagtacttgggattttttgttgaattcccctgtatcttggttaaatgatgagttcacagatgaatcaagcaataccagagaaagaagaagaattgagacc
>GBD-125
GCTGGCTGGTTTGTTCAAAGATGCTGGAAGAATGATATAGGATACTGCAGAAAACGATGCTTCCTTATCGAAAGGTACAAACTCCTTTGTATGAACAAGCTATCGTGCTGCATTCCACTAAGCAGTGATGATCCATACACTCAATGGCCAATCCAGCCCCCATCACTGGAAGATGTAACTGCTGAATTTGTTACACAGGATGATATTCCCTTTACCCCTGGATCTGGGATGGATGATTCAGTTACAATTGAAATGACTCAAGAAAGCACAGCAATTAGGCCCAGATCTTCCCAGAGACATTCTTCT
>HBD-125
AGCTTTGAACCCCAAAAATGTTGGAAGAATAATGTAGGACATTGCAGAAGACGATGTTTAGATACTGAAAGGTACATACTTCTTTGTAGGAACAAGCTATCATGCTGCATTTCTATAATATCACATGAATATACTCGACGACCAGCATTTCCTGTGATTCACCTAGAGGATATAACATTGGATTATAGTGATGTGGACTCTTTTACTGGTTCCCCAGTATCTATGTTGAATGATCTGATAACATTTGACACAACTAAATTTGGAGAAACCATGACACCTGAGACCAATACTCCTGAGACTACTATGCCACCATCTGAGGCCACTACTCCCGAGACTACTATGCCACCATCTGAGACTGCTACTTCCGAGACTATGCCACCACCTTCTCAGACAGCTCTT…
>OBD-125
GCTGGCTGGTTTGTTGAAAGATGCTGGAAGAATGATATAGGATACTGCAGAAAACGATGTTTACTTCTTGAAAGGTACAAATTACTTTGTATGAACAAGCAATCATGCTGCATTCCCCTAAGAAGTTATGATCCATACACTCAATGGCCAATCCATCCTAACTTCTTCAAAAATCTTGATGGTGAATATGTTACTCGTGATGATTTTCCTTTTTCCCCCGATCCTGGGTTTACTGATGAGGTAACAGTTAAAGCATCTGTGACTCAAGAAAGCAGAGTAACTGGGGCCACTGCTTCCCAGAGAGATTCTTCC
>OcBD-125
agctggggaatcaaaagatgctggaagaacgacgtaggacattgccgaagacgatgcttggatgacgaaaggtacatacgtctctgcaggaacaagctgtcgtgctgcatctccttaacactttcatatgacatcactcgaaggccaccgccgcccgtgatcaacatagagggtttcacagattcttttgatgaggatcaattttctgcttcgccggtatcaaggctgagtgatgaggtgacgttttttggaactccagagaccagggctcccacttctcagacagttactactgagcacacgacaccaggtgtactggcaaatagtgctgggagtggaagtagtcttcagggagctaacgctaccagcgcgattccgcggggaaggctccactggaga…
>YBD-125
GCTGGCTGGTTTGTTGAAAGATG
CTGGAAGAATAATATAGGACACTGCAGAAAACGATGCTTCCATATCGAAAGGTACAAACTCCTTTGTATGAACAAGCTAT
CATGCTGCATTCCACTAACCAGTGATGATCCATACACTCAGTGGCCAATCCACCCCACATTACTGGAAGATGTAACTGCT
GAATTCATTACACGGGATGATATTCCCTTTACCCCTGTATCTGGGATGGATGATTCATTCACAATTGAAATGACTCAAGA
AAGCACAGCAATTAGGGCCAGATCTTCCCAGAGAGATTCTTCC

## Sheet: protein complete
>BuBD-125
MNLLMLTFMLCGLLTLVTKAGWFVERCWKNDIGYCRKRCLLLERYKLLCVNKKSCCIPLRSYDPYTQWPIHRTFFKDLNVEYITHDDFPFSPDSGFTDEVTVKATMTQESRVTGATASQRDSS
>BIBD-125
MNLLMLTFMLCGLLTLVTKAGWFVERCWKNNIGHCRKRCFHIERYKLLCMNKLSCCIPLTSDDPYTQWPIHPTLLEDVTAEFITRDDIPFTPVSGMDDSFTIEMTQESTAIRARSSQRDSS
>BBD 125
MNLLMLTFMLCGLLTLVTKAGWFVERCWKNNIGHCRKRCFHIERYKLLCMNKLSCCIPLTSDDPYTQWPIHPTLLEDVTA
EFITRDDIPFTPVSGMDDSFTIEMTQESTAIRARSSQRDSS
>bibibd 125
MNLLMLTFMLCGLLTLVTKAGWFVERCWKNNIGHCRKRCFHIERYKLLCMNKLSCCIPLTSDDPYTQWPIHPTLLEDVTAEFITRDDIPFTPVSGMDDSFTIEMTQESTAIRARSSQRDSS
>BrBD 125
MNLLMLTFMLCGLLTLVTKAGWFVERCWKNNIGHCRKRCFHIERYKLLCMNKLSCCIPLTSDDPYTQWPIHPTLLEDVTAEFITRDDIPFTPVSGMDDSFTIEMTQESTAIRARSSQRDSS
>FeBD 125
MNLLMLAFIICGFLNLVTKAGWEVKRCWKDNIGHCRKRCFHVERYKLLCMNKLTCCIPIKEDDGYTKTPPRPVPFEEQITVNTNDWDLFSNSPISWFDDEVTVNPTIPGNLRENSSTAPAHSLETTEGTILLGIGWHADGQNATAKTSTNSYPTVGNV
>CBD 125
MNLLMLTFIICGSLNLVTKAGWETERCWKDNIGHCRKRCFHVERYKLLCMNKLICCIPIKDDHGYTKMPPRLEPIKEEITTDVSTWDFLLNSPVSWLNDEFTDESSNTRERRRIET
>GBD-125
MNLLMLTFMLCGLLTLVTKAGWFVQRCWKNDIGYCRKRCFLIERYKLLCMNKLSCCIPLSSDDPYTQWPIQPPSLEDVTAEFVTQDDIPFTPGSGMDDSVTIEMTQESTAIRPRSSQRHSS
>HBD-125 prepro
MNILMLTFIICGLLTRVTKGSFEPQKCWKNNVGHCRRRCLDTERYILLCRNKLSCCISIISHEYTRRPAFPVIHLEDITLDYSDVDSFTGSPVSMLNDLITFDTTKFGETMTPETNTPETTMPPSEATTPETTMPPSETATSETMPPPSQTALTHN
>OBD-125
MNLLMLTFMLCGLLTLVTKAGWFVERCWKNDIGYCRKRCLLLERYKLLCVNKKSCCIPLRSYDPYTQWPIHRTFFKDLNVEYITHDDFPFSPDSGFTDEVTVKATMTQESRVTGATASQRDSS
>OcBD-125
MGRLMLTLVLCALLAQVTEGSWGIKRCWKNDVGHCRRRCLDDERYIRLCRNKLSCCISLTLSYDITRRPPPPVINIEGFTDSFDEDQFSASPVSRLSDEVTFFGTPETRAPTSQTVTTEHTTPGVLANSAGSGSSLQGANATSAIPRGRLHWRQDNHGDG
>YBD-125
MNLLMLTFMLCGLLTLVTKAGWFVERCWKNNIGHCRKRCFHIERYKLLCMNKLSCCIPLTSDDPYTQWPIHPTLLEDVTAEFITRDDIPFTPVSGMDDSFTIEMTQESTAIRARSSQRDSS

## Sheet: e1 pr
>BuBD-125
MNLLMLTFMLCGLLTLVTK
>BIBD 125
MNLXMLTFMLCGLLTLVTK
>BBD 125
MNLLMLTFMLCGLLTLVTK
>bibibd 125
MNLLMLTFMLCGLLTLVTK
>BrBD 125
MNLLMLTFMLCGLLTLVTK
>FeBD 125
MNLLMLAFIICGFLNLVTKA
>CBD 125
MNLLMLTFIICGSLNLVTK
>GBD-125
MNLLMLTFMLCGLLTLVTK
>HBD-125
MNILMLTFIICGLLTRVTKG
>OBD-125
MNLLMLTFMLCGLLTLVTK
>OcBD-125
MGRLMLTLVLCALLAQVTEG
>YBD-125
MNLLMLTFMLCGLLTLVTK

## Sheet: e2 pr
>BuBD-125
AGWFVERCWKNDIGYCRKRCLLLERYKLLCVNKKSCCIPLRSYDPYTQWPIHRTFFKDLNVEYITHDDFPFSPDSGFTDEVTVKATMTQESRVTGATASQRDSS
>BIBD 125
AGWFVERCWKNNIGHCRKRCFHIERYKLLCMNKLSCCIPLTSDDPYTQWPIHPTLLEDVTAEFITRDDIPFTPVSGMDDSFTIEMTQESTAIRARSSQRDSS
>BBD 125
AGWFVERCWKNNIGHCRKRCFHIERYKLLCMNKLSCCIPLTSDDPYTQWPIHPTLLEDVTAEFITRDDIPFTPVSGMDDSFTIEMTQESTAIRARSSQRDSS
>bibibd 125
AGWFVERCWKNNIGHCRKRCFHIERYKLLCMNKLSCCIPLTSDDPYTQWPIHPTLLEDVTAEFITRDDIPFTPVSGMDDSFTIEMTQESTAIRARSSQRDSS
>BrBD 125
AGWFVERCWKNNIGHCRKRCFHIERYKLLCMNKLSCCIPLTSDDPYTQWPIHPTLLEDVTAEFITRDDIPFTPVSGMDDSFTIEMTQESTAIRARSSQRDSS
>FeBD 125
GWEVKRCWKDNIGHCRKRCFHVERYKLLCMNKLTCCIPIKEDDGYTKTPPRPVPFEEQITVNTNDWDLFSNSPISWFDDEVTVNPTIPGNLRENSSTAPAHSLETTEGTILLGIGWHADGQNATAKTSTNSYPTVGNV
>CBD 125
AGWETERCWKDNIGHCRKRCFHVERYKLLCMNKLICCIPIKDDHGYTKMPPRLEPIKEEITTDVSTWDFLLNSPVSWLNDEFTDESSNTRERRRIET
>GBD-125
AGWFVQRCWKNDIGYCRKRCFLIERYKLLCMNKLSCCIPLSSDDPYTQWPIQPPSLEDVTAEFVTQDDIPFTPGSGMDDSVTIEMTQESTAIRPRSSQRHSS
>HBD-125
SFEPQKCWKNNVGHCRRRCLDTERYILLCRNKLSCCISIISHEYTRRPAFPVIHLEDITLDYSDVDSFTGSPVSMLNDLITFDTTKFGETMTPETNTPETTMPPSEATTPETTMPPSETATSETMPPPSQTALTHN
>OBD-125
AGWFVERCWKNDIGYCRKRCLLLERYKLLCMNKQSCCIPLRSYDPYTQWPIHPNFFKNLDGEYVTRDDFPFSPDPGFTDEVTVKASVTQESRVTGATASQRDSS
>OcBD-125
SWGIKRCWKNDVGHCRRRCLDDERYIRLCRNKLSCCISLTLSYDITRRPPPPVINIEGFTDSFDEDQFSASPVSRLSDEVTFFGTPETRAPTSQTVTTEHTTPGVLANSAGSGSSLQGANATSAIPRGRLHWRQDNHGDG
>YBD-125
AGWFVERCWKNNIGHCRKRCFHIERYKLLCMNKLSCCIPLTSDDPYTQWPIHPTLLEDVTAEFITRDDIPFTPVSGMDDSFTIEMTQESTAIRARSSQRDSS
