# Supplementary material for: Unusual interplay of contrasting selective pressures on β-defensin genes implicated in male fertility of the Buffalo (Bubalus bubalis)
Source: BMC Evol Biol. 2019 Nov 26;19:214. doi: 10.1186/s12862-019-1535-8 (PMC6878701; doi:10.1186/s12862-019-1535-8)
Supplement: Supplementary file 1 — Additional file 1. Orthologs of BDs. CDS & protein sequence data for 30 BDs in all the species. The data for gene loci, coordinates, orientation etc. is available on request. [file 12862_2019_1535_MOESM1_ESM.zip › Additional sheets 1.0-1.29 -orthologs of beta defensisn/1.21) BD-126.xlsx]

## Sheet: cds 
>BuBD-126
ATGAAGTCTCTATTGTTCACTCTTATACTCTTTATTCTTCTGGTCCAGTTGGTCTCAGGTAATTGGTATGTGAGAAAGTG
TGCAAACAAAACTGGAAATTGCAGAAGCACATGCAGAAATGGAGAGAAAGCAATAAATCCTCCTACCGGGATGTGCAGCA
AAGAAAAATTATGCTGTGTTCTGGATGATGGCTGTTCTAAAACCATTCCTCCTGGTGGTAGTAGTATGACATCTGCCGCT
ACAGGAGGATCTACAACAGGCAGTTCTTGA
>BIBD 126
ATGAAGTCTCTATTGTTCACTCTTATACTCTTTATCCTTCTGGTCCAGTTGGTCTCAGGTAATTGGTATGTGAGAAAGTGTGCAAACAAAACTGGAAATTGCAGAAGCACATGCAGAAATGGAGAGAGAGTGATAAATCCTCCTACCGGGATGTGCAGCAAAGAAAAATTATGCTGTATTCTGGATAATGGCTGTTCTAAAACCGTTCCTCCTGGTGGTAGTAGTATGACATCTGCAGCTACAGGAGGATCTACAACAGGCATTGCTTGA
>BBD 126
ATGAAGTCTCTATTGTTCACTCTTATACTCTTTATTCTTCTGGTCCAGTTGGTCTCAGGTAATTGGTATGTGAGAAAGTGTGCAAACAAAACTGGAAATTGCAGAAGCACATGCAGAAATGGAGAGAGAGTGATAAATCCTCCTACCGGGATGTGCAGCAAAGAAAAATTATGCTGTATTCTGGATAATGGCTGTTCTAAAACCGTTCCTCCTGGTGGTAGTAGTATGACATCTGCAGCTACAGGAGGATCTACAACAGGCATTGCTTGA
>bibibd 126
ATGAAGTCTCTATTGTTCACTCTTATACTCTTTATTCTTCTGGTCCAGTTGGTCTCAGGTAATTGGTATGTGAGAAAGTGTGCAAACAAAACTGGAAATTGCAGAAGCACATGCAGAAATGGAGAGAGAGTGATAAATCCTCCTACCGGGATGTGCAGCAAAGAAAAATTATGCTGTATTCTGGATAATGGCTGTTCTAAAACCGTTCCTCCTGGTGGTAGTAGTATGACATCTGCAGCTACAGGAGGATCTACAACAGGCATTGCTTGA
>BrBD 126
ATGAAGTCTCTATTGTTCACTCTTATACTCTTTATTCTTCTGGTCCAGTTGGTCTCAGGTAATTGGTATGTGAGAAAGTGTGCAAACAAAACTGGAAATTGCAGAAGCACATGCAGAAATGGAGAGAGAGTGATAAATCCTCCTACCGGGATGTGCAGCAAAGAAAAATTATGCTGTATTCTGGATAATGGCTGTTCTAAAACCGTTCCTCCTGGTGGTAGTAGTATGACATCTGCAGCTACAGGAGGATCTACAACAGGCATTGCTTGA
>CaBD-126
ATGAAGTCTCTACTGTTCACTCTTACATTCTTTATCCTCCTGGCCCAGTTGGTCTCAGGTAATTGGTATGTGAGAAGGTG
TGCAAACAAAATGGGAAAATGCAGGAGCATGTGCAGAAATGGAGAGATATCAGTACAGCCAGCTACTGGGATGTGTAGCA
AAGAAAAAATGTGCTGTATTCTGTCTAATCTCTGTACTGAATACTCAACCATGGCAACTACCGAGACAACCACCGGGACA
ACTACAGAAGAAACTGCAGGAGGAACTACAGGAGGAACTGCAGCAAGAACTATAACAAGAACTACAACAAGAACTACAGC
AGGAACTTCAGCAAAATCCATGGCTGCCTAA
>CadBD-126
atgaagtctctactgttcactcttacattctttatcctcctggcccagttggtctcaggtaattggtatgtgagaaggtgtgcaaacaaaatgggaaaatgcaggagcatgtgcagaaatggagagatatcagtacagccagctactgggatgtgtagcaaagaaaaaatgtgctgtattctgtctaatctctgtactgaatactcaaccatggcaactaccgagacaaccaccgggacaactacagaagaaactgcaggaggaactacaggaggaactgcagcaagaactataacaagaactacaacaagaactacagcaggaacttcagcaaaatccatggctgcctaa
>CBD 126
atgaagtccttattattcaccttcgcaatttttttcctcctgattcacttggtctcaggtcatttatttttgagaaggtgtgaaaacaaaatgggatattgcaagaagaaatgcattagtggagaacttcaaaaagattatctgaaatggagatgtgacagacacaaggtgtgctgtgttctggctactgacaataaaattaaacccttaagttccagtaataaaatctttatgccaactgttaagaatcaacaactatcaactactaagaaactgaaaactacactaatggtgatcactgcttctactatttga
>GBD-126
ATGAAGTCTCTATTGTTCACTCTTATACTCTTTATCCTTCTGGTCCAGTTGGTCTCAGGTAATTGGAATGTGAGAAAGTG
TGCAAACAAAGCTGGAAATTGCAGAAGCACATGCAGAAATGGAGAGAAAATGATAAATCCTCCTACCGGGATGTGCAGCA
AAGAAAAATTATGCTGCATTCTGGATGATGGCTGTTCTACACCTTCAGTGAAAAACACTCCTAGTGGCGGTAGTGGTATG
ATATCTGCAGCTACAGAAGGATCTACAACAGGCAGTTCTTGA
>EBD-126
atgaagtccctattgctcacccttgccctcttcatgctccaggcccagttgatctcaggtaactggtatgtgagaaagtgtggaaacaaaattggaaagtgcaggagcagctgcagaaagggagaggtgccgatagatcctcctactggcatgtgcagcaaagaaaaaacgtgctgtgttctgtctggccaagagcttcatcctgcgatctgtggtggaactgcaaagcctacaagagcaccagttacaggagtcacacaaggatcagaagcagcagaagcatcagtagcatcaggagcatcaggagcatcagaagcagcaacttcagtagcagcaacttcggtagcaacaactttggtagcaactacttctggttaa
>HBD- 126 prepro
ATGAAGTCCCTACTGTTCACCCTTGCAGTTTTTATGCTCCTGGCCCAATTGGTCTCAGGTAATTGGTATGTGAAAAAGTG
TCTAAACGACGTTGGAATTTGCAAGAAGAAGTGCAAACCTGAAGAGATGCATGTAAAGAATGGTTGGGCAATGTGCGGCA
AACAAAGGGACTGCTGTGTTCCAGCTGACAGACGTGCTAATTATCCTGTTTTCTGTGTCCAGACAAAGACTACAAGAATT
TCAACAGTAACAGCAACAACAGCAACAACAACTTTGATGATGACTACTGCTTCGATGTCTTCGATGGCTCCTACCCCCGT
TTCTCCCACTGGTTGA
>OBD-126
ATGAAGTCTCTATTGTTCACTCTTATACTCTTTATCCTTCTGGTCCAGTTGGTCTCAGGTAATTGGAATGTGAGAAAGTG
TGCAAACAAAGCTGGAAATTGCAGAAGCACATGCAGAAATGGAGAGAAAATGATAAATCCTCCTACCGGGATGTGCAGCA
AAGAAAAATTATGCTGCATTCTGGATGATGGCTGTTCTACACCTTCAGTGAAAAACACTCCTAGTGGCGGTAGTGGTATG
ATATCTGCAGCTACAGAAGGATCTACAACAGGCAGTTCTTGA
>YBD-126
ATGAAGTCTCTATTGTTCACTCTTATACTCTTTATTCTTCTGGTCCAGTTGGTCTCAGGTAATTGGTATGTGAGAAAGTGTGCAAACAAAACTGGAAATTGCAGAAGCACATGCAGAAATGGAGAGAGAGTGATAAATCCTCCTACCGGGATGTGCAGCAAAGAAAAATTATGCTGTATTCTGGATAATGGCTGTTCTAAAACCGTTCCTCCTGGTGGTAGTAGTATGACATCTGCAGCTACAGGAGGATCTACAACAGGCATTGCTTGA

## Sheet: e1cds
>BuBD-126
ATGACGTCTCTATTGTTCACTCTTATACTCTTTTATTCTTCTGGTCCAGTTGGTCTCAGGT
>BIBD 126
ATGAAGTCTCTATTGTTCACTCTTATACTCTTTATCCTTCTGGTCCAGTTGGTCTCA
>BBD 126
ATGAAGTCTCTATTGTTCACTCTTATACTCTTTATTCTTCTGGTCCAGTTGGTCTCAGGT
>bibibd 126
ATGAAGTCTCTATTGTTCACTCTTATACTCTTTATTCTTCTGGTCCAGTTGGTCTCAGGT
>BrBD 126
ATGAAGTCTCTATTGTTCACTCTTATACTCTTTATTCTTCTGGTCCAGTTGGTCTCAGGT
>CaBD-126
ATGAAGTCTCTACTGTTCACTCTTACATTCTTTATCCTCCTGGCCCAGTTGGTCTCAGGTA
>CadBD-126
atgaagtctctactgttcactcttacattctttatcctcctggcccagttggtctcaggtaat
>CBD 126
atgaagtccttattattcaccttcgcaatttttttcctcctgattcacttggtctca
>GBD-126
ATGAAGTCTCTATTGTTCACTCTTATACTCTTTATCCTTCTGGTCCAGTTGGTCTCAGGT
>EBD-126
atgaagtccctattgctcacccttgccctcttcatgctccaggcccagttgatctcaggt
>HBD-126
ATGAAGTCCCTACTGTTCACCCTTGCAGTTTTTATGCTCCTGGCCCAATTGGTCTCAGGT
>OBD-126
ATGAAGTTTCAATTGTTCACTCTTATACTCTTCATCCTTCTGGTCCAGTTGGTCTCAGGT
>YBD-126
ATGAAGTCTCTATTGTTCACTCTTATACTCTTTATTCTTCTGGTCCAGTTGGTCTCAGGT

## Sheet: e2cds
>BuBD-126
AATTGGTATGTGAGAAAGTGTGCAAACAAAACTGGAAATTGCAGAAGCACATGCA
GAAATGGAGAGAAAGCAATAAATCCTCCTACCGGGATGTGCAGCAAAGAAAAATTATGCT
GTGTTCTGGATGATGGCTGTTCTAAAACCATTCCTCCTGGTGGTAGTAGTATGACATCTG
CCGCTACAGGAGGATCTACAACAGGCAGTTCT
>BIBD 126
GGTAATTGGTATGTGAGAAAGTGTGCAAACAAAACTGGAAATTGCAGAAGCACATGCAGAAATGGAGAGAGAGTGATAAATCCTCCTACCGGGATGTGCAGCAAAGAAAAATTATGCTGTATTCTGGATAATGGCTGTTCTAAAACCGTTCCTCCTGGTGGTAGTAGTATGACATCTGCAGCTACAGGAGGATCTACAACAGGCATTGCT
>BBD 126
AATTGGTATGTGAGAAAGTGTGCAAACAAAACTGGAAATTGCAGAAGCACATGCAGAAATGGAGAGAGAGTGATAAATCCTCCTACCGGGATGTGCAGCAAAGAAAAATTATGCTGTATTCTGGATAATGGCTGTTCTAAAACCGTTCCTCCTGGTGGTAGTAGTATGACATCTGCAGCTACAGGAGGATCTACAACAGGCATTGCT
>bibibd 126
AATTGGTATGTGAGAAAGTGTGCAAACAAAACTGGAAATTGCAGAAGCACATGCAGAAATGGAGAGAGAGTGATAAATCCTCCTACCGGGATGTGCAGCAAAGAAAAATTATGCTGTATTCTGGATAATGGCTGTTCTAAAACCGTTCCTCCTGGTGGTAGTAGTATGACATCTGCAGCTACAGGAGGATCTACAACAGGCATTGCT
>BrBD 126
AATTGGTATGTGAGAAAGTGTGCAAACAAAACTGGAAATTGCAGAAGCACATGCAGAAATGGAGAGAGAGTGATAAATCCTCCTACCGGGATGTGCAGCAAAGAAAAATTATGCTGTATTCTGGATAATGGCTGTTCTAAAACCGTTCCTCCTGGTGGTAGTAGTATGACATCTGCAGCTACAGGAGGATCTACAACAGGCATTGCT
>CaBD-126
ACAGGTAATTGGTATGTGAGAAGGTGTGCAAACAAAATGGGAAAATGCAGGAGCATGTGCAGAAATGGAGAGATATCAGTA
CAGCCAGCTACTGGGATGTGTAGCAAAGAAAAAATGTGCTGTATTCTGTCTAATCTCTGTACTGAATACTCAACCATGGC
AACTACCGAGACAACCACCGGGACAACTACAGAAGAAACTGCAGGAGGAACTACAGGAGGAACTGCAGCAAGAACTATAA
CAAGAACTACAACAAGAACTACAGCAGGAACTTCAGCAAAATCCATGGCTGCC
>CadBD-126
tggtatgtgagaaggtgtgcaaacaaaatgggaaaatgcaggagcatgtgcagaaatggagagatatcagtacagccagctactgggatgtgtagcaaagaaaaaatgtgctgtattctgtctaatctctgtactgaatactcaaccatggcaactaccgagacaaccaccgggacaactacagaagaaactgcaggaggaactacaggaggaactgcagcaagaactataacaagaactacaacaagaactacagcaggaacttcagcaaaatccatggctgcctaa
>CBD 126
Ggtcatttatttttgagaaggtgtgaaaacaaaatgggatattgcaagaagaaatgcattagtggagaacttcaaaaagattatctgaaatggagatgtgacagacacaaggtgtgctgtgttctggctactgacaataaaattaaacccttaagttccagtaataaaatctttatgccaactgttaagaatcaacaactatcaactactaagaaactgaaaactacactaatggtgatcactgcttctactatt
>GBD-126
AATTGGAATGTGAGAAAGTGTGCAAACAAAGCTGGAAATTGCAGAAGCACATGCAGAAATGGAGAGAAAATGATAAATCCTCCTACCGGGATGTGCAGCAAAGAAAAATTATGCTGCATTCTGGATGATGGCTGTTCTACACCTTCAGTGAAAAACACTCCTAGTGGCGGTAGTGGTATGATATCTGCAGCTACAGAAGGATCTACAACAGGCAGTTCT
>EBD-126
AActggtatgtgagaaagtgtggaaacaaaattggaaagtgcaggagcagctgcagaaagggagaggtgccgatagatcctcctactggcatgtgcagcaaagaaaaaacgtgctgtgttctgtctggccaagagcttcatcctgcgatctgtggtggaactgcaaagcctacaagagcaccagttacaggagtcacacaaggatcagaagcagcagaagcatcagtagcatcaggagcatcaggagcatcagaagcagcaacttcagtagcagcaacttcggtagcaacaactttggtagcaactacttctggt
>HBD-126
AATTGGTATGTGAAAAAGTGTCTAAACGACGTTGGAATTTGCAAGAAGAAGTGCAAACCTGAAGAGATGCATGTAAAGAATGGTTGGGCAATGTGCGGCAAACAAAGGGACTGCTGTGTTCCAGCTGACAGACGTGCTAATTATCCTGTTTTCTGTGTCCAGACAAAGACTACAAGAATTTCAACAGTAACAGCAACAACAGCAACAACAACTTTGATGATGACTACTGCTTCGATGTCTTCGATGGCTCCTACCCCCGTTTCTCCCACTGGT
>OBD-126
AATTGGAATGTGAGAAAGTGTGCGAACAAAGCTGGAAATTGCAGGAGCACATGCAGAAATGGAGAGAAAATGATAAATCCTCCTACCGGGATGTGCAGCAAAGAAAAATTATGCTGCATTCTGGATGATGGCTGTTCTACACTTGCAGTGAAAAACACTCCTAGTGGCAGTGGTATGATATCTGCAACTACAGAAGGATCTACAACAGGCAGTTCT
>YBD-126
AATTGGTATGTGAGAAAGTGTGCAAACAAAACTGGAAATTGCAGAAGCACATGCAGAAATGGAGAGAGAGTGATAAATCCTCCTACCGGGATGTGCAGCAAAGAAAAATTATGCTGTATTCTGGATAATGGCTGTTCTAAAACCGTTCCTCCTGGTGGTAGTAGTATGACATCTGCAGCTACAGGAGGATCTACAACAGGCATTGCT

## Sheet: protein
>BuBD-126
MKSLLFTLILFILLVQLVSGNWYVRKCANKTGNCRSTCRNGEKAINPPTGMCSKEKLCCVLDDGCSKTIPPGGSSMTSAATGGSTTGSS
>BIBD-126
MKSLLFTLILFILLVQLVSGNWYVRKCANKTGNCRSTCRNGERVINPPTGMCSKEKLCCILDNGCSKTVPPGGSSMTSAATGGSTTGIA
>BBD 126
MKSLLFTLILFILLVQLVSGNWYVRKCANKTGNCRSTCRNGERVINPPTGMCSKEKLCCILDNGCSKTVPPGGSSMTSAATGGSTTGIA
>bibibd 126
MKSLLFTLILFILLVQLVSGNWYVRKCANKTGNCRSTCRNGERVINPPTGMCSKEKLCCILDNGCSKTVPPGGSSMTSAATGGSTTGIA
>BrBD 126
MKSLLFTLILFILLVQLVSGNWYVRKCANKTGNCRSTCRNGERVINPPTGMCSKEKLCCILDNGCSKTVPPGGSSMTSAATGGSTTGIA
>CaBD-126
MKSLLFTLTFFILLAQLVSGNWYVRRCANKMGKCRSMCRNGEISVQPATGMCSKEKMCCILSNLCTEYSTMATTETTTGTTTEETAGGTTGGTAARTITRTTTRTTAGTSAKSMAA
>CadBD-126
MKSLLFTLTFFILLAQLVSGNWYVRRCANKMGKCRSMCRNGEISVQPATGMCSKEKMCCILSNLCTEYSTMATTETTTGTTTEETAGGTTGGTAARTITRTTTRTTAGTSAKSMAA
>CBD 126
MKSLLFTFAIFFLLIHLVSGHLFLRRCENKMGYCKKKCISGELQKDYLKWRCDRHKVCCVLATDNKIKPLSSSNKIFMPTVKNQQLSTTKKLKTTLMVITASTI
>GBD-126
MKSLLFTLILFILLVQLVSGNWNVRKCANKAGNCRSTCRNGEKMINPPTGMCSKEKLCCILDDGCSTPSVKNTPSGGSGMISAATEGSTTGSS
>EBD-126
MKSLLLTLALFMLQAQLISGNWYVRKCGNKIGKCRSSCRKGEVPIDPPTGMCSKEKTCCVLSGQELHPAICGGTAKPTRAPVTGVTQGSEAAEASVASGASGASEAATSVAATSVATTLVATTSG
>HBD- 126 prepro
MKSLLFTLAVFMLLAQLVSGNWYVKKCLNDVGICKKKCKPEEMHVKNGWAMCGKQRDCCVPADRRANYPVFCVQTKTTRISTVTATTATTTLMMTTASMSSMAPTPVSPTG
>OBD-126
MKSLLFTLILFILLVQLVSGNWNVRKCANKAGNCRSTCRNGEKMINPPTGMCSKEKLCCILDDGCSTPSVKNTPSGGSGMISAATEGSTTGSS
>YBD-126
MKSLLFTLILFILLVQLVSGNWYVRKCANKTGNCRSTCRNGERVINPPTGMCSKEKLCCILDNGCSKTVPPGGSSMTSAATGGSTTGIA

## Sheet: e1pr
>BuBD-126
MTSLLFTLILFYSSGPVGLR
>BIBD 126
MKSLLFTLILFILLVQLVS
>BBD 126
MKSLLFTLILFILLVQLVSG
>bibibd 126
MKSLLFTLILFILLVQLVSG
>BrBD 126
MKSLLFTLILFILLVQLVSG
>CaBD-126
MKSLLFTLTFFILLAQLVSG
>CadBD-126
MKSLLFTLTFFILLAQLVSGN
>CBD 126
MKSLLFTFAIFFLLIHLVS
>GBD-126
MKSLLFTLILFILLVQLVSG
>EBD-126
MKSLLLTLALFMLQAQLISG
>HBD-126
MKSLLFTLAVFMLLAQLVSG
>OBD-126
MKFQLFTLILFILLVQLVSG
>YBD-126
MKSLLFTLILFILLVQLVSG

## Sheet: e2pr
>BuBD-126
NWYVRKCANKTGNCRSTCRNGEKAINPPTGMCSKEKLCCVLDDGCSKTIPPGGSSMTSAATGGSTTGSS
>BIBD 126
GNWYVRKCANKTGNCRSTCRNGERVINPPTGMCSKEKLCCILDNGCSKTVPPGGSSMTSAATGGSTTGIA
>BBD 126
NWYVRKCANKTGNCRSTCRNGERVINPPTGMCSKEKLCCILDNGCSKTVPPGGSSMTSAATGGSTTGIA
>bibibd 126
NWYVRKCANKTGNCRSTCRNGERVINPPTGMCSKEKLCCILDNGCSKTVPPGGSSMTSAATGGSTTGIA
>BrBD 126
NWYVRKCANKTGNCRSTCRNGERVINPPTGMCSKEKLCCILDNGCSKTVPPGGSSMTSAATGGSTTGIA
>CaBD-126
TGNWYVRRCANKMGKCRSMCRNGEISVQPATGMCSKEKMCCILSNLCTEYSTMATTETTTGTTTEETAGGTTGGTAARTITRTTTRTTAGTSAKSMAA
>CadBD-126
WYVRRCANKMGKCRSMCRNGEISVQPATGMCSKEKMCCILSNLCTEYSTMATTETTTGTTTEETAGGTTGGTAARTITRTTTRTTAGTSAKSMAA
>CBD 126
GHLFLRRCENKMGYCKKKCISGELQKDYLKWRCDRHKVCCVLATDNKIKPLSSSNKIFMPTVKNQQLSTTKKLKTTLMVITASTI
>GBD-126
NWNVRKCANKAGNCRSTCRNGEKMINPPTGMCSKEKLCCILDDGCSTPSVKNTPSGGSGMISAATEGSTTGSS
>EBD-126
NWYVRKCGNKIGKCRSSCRKGEVPIDPPTGMCSKEKTCCVLSGQELHPAICGGTAKPTRAPVTGVTQGSEAAEASVASGASGASEAATSVAATSVATTLVATTSG
>HBD-126
NWYVKKCLNDVGICKKKCKPEEMHVKNGWAMCGKQRDCCVPADRRANYPVFCVQTKTTRISTVTATTATTTLMMTTASMSSMAPTPVSPTG
>OBD-126
NWNVRKCANKAGNCRSTCRNGEKMINPPTGMCSKEKLCCILDDGCSTLAVKNTPSGSGMISATTEGSTTGSS
>YBD-126
NWYVRKCANKTGNCRSTCRNGERVINPPTGMCSKEKLCCILDNGCSKTVPPGGSSMTSAATGGSTTGIA
