# Supplementary material for: Unusual interplay of contrasting selective pressures on β-defensin genes implicated in male fertility of the Buffalo (Bubalus bubalis)
Source: BMC Evol Biol. 2019 Nov 26;19:214. doi: 10.1186/s12862-019-1535-8 (PMC6878701; doi:10.1186/s12862-019-1535-8)
Supplement: Supplementary file 1 — Additional file 1. Orthologs of BDs. CDS & protein sequence data for 30 BDs in all the species. The data for gene loci, coordinates, orientation etc. is available on request. [file 12862_2019_1535_MOESM1_ESM.zip › Additional sheets 1.0-1.29 -orthologs of beta defensisn/1.22) BD-127.xlsx]

## Sheet: cds 
>BuBD-127
ATGAGGCTCCTCCTGATCATTGCAATTCTGCTATTCCAGAAGTTCACAGTAACCGAACAACTTAAGAGATGCTGGAATCA
ACATATACACGGATACTGCAGGAAAATATGCAGAACAACAGAAGTACGTGAAGTACTATGTGAAAATGGAAGATATTGTT
GCATCAATCTTGTGGAACTGGAAGAACATAAAAAAATTACCAGACCACCTCGTCCAAAGCTAAGGACATTGGCACTTACT
TTTTCTCAAGATTATTTAATTGAACAGAATTCTACACACTCCCACAGAAAGCCTACATAA
>BIBD-127
ATGAGGCTCCTCCTGATCATTGCAATTCTGCTGTTCCAGAAGTTCACAGGTAA
GTGCACAGTAACCGAACAACTTAAGAGATGCTGGAATCAACATATACACGGATACTGCAGGAAAATATGCAGAACAACAG
AAGTACGTGAAGTACTATGTGAAAATGGAAGATATTGTTGCATCAGTATTGTGGAACTGGAAGAACGTAAAAAAATCACC
AGACCACCTCGTCCAAAGCTAAGGACATTGGCACTTACTTTTTCTCAAGATTATTTAATTGAACAGAATTCTACACACTC
CCACAGAAAGCCTACATAA
> BBD 127
ATGAGGCTCCTCCTGATCATTGCAATTCTGCTGTTCCAGAAGTTCACAGTAACCGAACAACTTAAGAGATGCTGGAATCA
ACATATACACGGATACTGCAGGAAAATATGCAGAACAACAGAAGTACGTGAAGTACTATGTGAAAATGGAAGATATTGTT
GCATCAGTATTGTGGAACTGGAAGAACGTAAAAAAATCACCAGACCACCTCGTCCAAAGCTAAGGACATTGGCACTTACT
TTTTCTCAAGATTATTTAATTGAACAGAATTCTACACACTCCCACAGAAAGCCTACATAA
> bibibd 127
ATGAGGCTCCTCCTGATCATTGCAATTCTGCTGTTCCAGAAGTTCACAGGTAA
GTGCACAGTAACCGAACAACTTAAGAGATGCTGGAATCAACATATACACGGATACTGCAGGAAAATATGCAGAACAACAG
AAGTACGTGAAGTACTATGTGAAAATGGAAGATATTGTTGCATCAGTATTGTGGAACTGGAAGAACGTAAAAAAATCACC
AGACCACCTCGTCCAAAGCTAAGGACATTGGCACTTACTTTTTCTCAAGATTATTTAATTGAACAGAATTCTACACACTC
CCACAGAAAGCCTACATAA
> BrBD 127
ATGAGGCTCCTCCTGATCATTGCAATTCTGCTGTTCCAGAAGTTCACAGTAACCGAACAACTTAAGAGATGCTGGAATCA
ACATATACACGGATACTGCAGGAAAATATGCAGAACAACAGAAGTACGTGAAGTACTATGTGAAAATGGAAGATATTGTT
GCATCAGTATTGTGGAACTGGAAGAACGTAAAAAAATCACCAGACCACCTCGTCCAAAGCTAAGGACATTGGCACTTACT
TTTTCTCAAGATTATTTAATTGAACAGAATTCTACACACTCCCACAGAAAGCCTACATAA
>CaBD-127
ATGAGGCTTCTCCTGATCATTGCAATTCTGCTGTTCCAGAAGTTCACAGTAACTGACCAACTTAAGAAATGCTGGGGTCA
ATATATACAAGGATACTGCAGGAAAATATGCAAAACAACAGAAATACGTGAAGTGCTATGTGAAAATGGGAGATATTGTT
GCCTCGATATCATGAAACTAGAAGAACGTAAAAAAGTTATGAAACCAACTCGTCCAAAGCCAATGACATATGCAGTCACT
TTACCTCAAGATTATTATGGAGATGAACACAATTATGCAAACCCCAAGAAAAAGTCTACATAA
>CadBD-127
ATGAGGCTTCTCCTGATCATTGCAATTCTGCTGTTCCAGAAGTTCACAGGTAA
CACAGTAACTGACCAACTTAAGAAATGCTGGGGTCAATATATACAAGGATACTGCAGGAAAATATGCAAAACAACAGAAATACGTGAAGTGCTATGTGAAAATGGGAGATATTGTTGCCTCGATATCATGAAACTAGAAGAACGTAAAAAAGTTACGAAACCAACTCGTCCAAAGCCAATGACATATGCAGTCACTTTACCTCAAGATTATTATGGAGATGAACACAATTATGCAAACCCCAAGAAAAAGTCTACATAA
> FeBD 127
ATGAAGCTCCTCCTAATCATTGCAATTCTGCTGTTCCAGAAGTCCACAGGTAA
CACAGTAACTGAACAACTTAAGAGATGCTGGGGTGAATATATACGAGGATATTGCAGGAAAATATGCAAAATAAGTGAAATACGTGAAGTACTATGTGAGAATGGGAGATACTGTTGCCTCAATATCGTGGAATTGGAAGCACGTAAAAAAATTACAAAGCCATCTCGTCCAAAGCCAAGGACATATGCAGTGACTTTCCCTCAAGATTATGATATAAACATAGAAAATTATTCAAGACCCAAGGCAAACTCTACATGA
> CBD 127
ATGAAGCTCATCCTGATCATTGCAATCCTGCTGTTCCAGAAGTCCAAAGGTAA
AGTAACTGAACAACTTAAGAGATGCTGGGGTGAATATATACGAGGATATTGCAGGAAAATATGCAGAATAAGTGAAATACGTGAAGTACTTTGTGAAAATGGGAGATATTGTTGCCTCAACATCGTGGAATTGGAAGCACGTAGAAAAATTACAAAGCCACCTCCTCCAGAGCCAAGGACATATGCAATGACTTTCCCTCAAGATGATGATATAATTGTAGAAAATTATTCAAGATCCAAGACAAATTCTACATAA
>LBD-127
atgaggctcctcctgattatcgcaattctgctattccagaagtccacagtcaccgaacagcgtaaaaaatgctggattgactatgtgcaaggacgctgcaggaagatatgcaaagttactgaaattcgtgagctgttgtgtaaaaatggggggtattgttgcctcagtatcaaagaagtggaagcccgtaaaagaattacaaaccctccgcgtccaaagcctataacgtatgcactgactttgcctcaagattacgatacaccaatggaaaatatctcaagccctaacccagattctccata
>GBD-127
ATGAGGCTCCTCCTGATCATTGCAATTCTGCTGTTCCAGAAGTTCACAGTAACCGAACAACTTAAGAGATGCTGGAATCA
ATATATACATGGATACTGCAGGAAAATATGCAGAACAACAGAAGTACGTGAAGTACTATGTGAAAATGGAAGATATTGTT
GCATCAATCTTGCGGAACTGGAAGAACGTAAAAAAATTACCAAACCACCTCGTCCAAAGCTAAGGACGTTGGCACTTACT
TTTTCTCAAGATTATTTAATTGAACAGAATTCTACACACTCCCACAGAAAGCCTACATAA
>EBD-127
ATGCGGCTCCTCTTGATGCTTGCAATTCTGCTATTCCACAAGTCCACAGGTAA
CACAGTAACCGAACAACTTAAGAAATGCTGGGGTGAATATATACGAGGACACTGCAGGAAAATATGCAAAATAACTGAAATACGTCAAGTGCTATGTGAAAATGGGAGATACTGTTGCCTCAATATCTTGGAACTGGAAGCACGTAAAAAAATTACAAAGCCAACACGTCCAAAGCCAATGACATATGCAATAACTTTGCCTCAAGATGAAGATATAAATGTAGACAATTTTTTAAGCCCCAAGGCAAATTCTACATAA
>HBD- 127 prepro
ATGGGGCTCTTCATGATCATTGCAATTCTGCTGTTCCAGAAACCCACAGTAACCGAACAACTTAAGAAGTGCTGGAATAA
CTATGTACAAGGACATTGCAGGAAAATCTGCAGAGTAAATGAAGTGCCTGAGGCACTATGTGAAAATGGGAGATACTGTT
GCCTCAATATCAAGGAACTGGAAGCATGTAAAAAAATTACAAAGCCACCTCGTCCAAAGCCAGCAACACTTGCACTGACT
CTTCAAGACTATGTTACAATAATAGAAAATTTCCCAAGCCTGAAGACACAGTCTACATAA
>OBD-127
ATGAGGCTCCTCCTGATCATTGCAATTCTGCTATTCCAGAAGTTCACAGTAACCGAACAACTTAAGAGATGCTGGAATCA
ACATATACACGGATACTGCAGGAAAATATGCAGAACAACAGAAGTACGTGAAGTACTATGTGAAAATGGAAGATATTGTT
GCATCAATCTTGTGGAACTGGAAGAACATAAAAAAATTACCAGACCACCTCGTCCAAAGCTAAGGACATTGGCACTTACT
TTTTCTCAAGATTATTTAATTGAACAGAATTCTACACACTCCCACAGAAAGCCTACATAA
>OcBD-127
atgaggctcttgctgatcattgcaattctgctgttccggaaccccacagtaaccgagcaactgaagagatgctgggacgactacgtgcagggccactgccgcaagatctgcaaggcgaccgagatccgcgagatactctgtgcaaacgggagatactgctgcctcagcatcaaggatgtgaaagcgcgcaaggtgatcacaagggccccgcggccgaagccaagaacgcaggcctacacttttcctcaggaccaattcccaacgctggaaaactacgcgatttccaatgcacattctgcataa
>OVTbd-127
atgaggatcctcctgattattgcaattctgctgttccagaagttcacagtaaccgaacaacttaagagatgctggaatcaatatatacatggatactgcaggaaaatatgcagaaaaacagaagtacgtgaagtactatgtgaaaatggaagatattgttgcctcagtattgtggaactagaagaacgtaaaaaaattaccaaaccacctcgtccaaagccagtgacagtggcacttactttgcctcaagattatttcctagaacagaattctacacacgtccacagaaagcctacataa
>YBD-127
ATGAGGCTCCTCCTGATCATTGCAATTCTGCTGTTCCAGAAGTTCACAGGTAA
GTGCACAGTAACCGAACAACTTAAGAGATGCTGGAATCAACATATACACGGATACTGCAGGAAAATATGCAGAACAACAG
AAGTACGTGAAGTACTATGTGAAAATGGAAGATATTGTTGCATCAGTATTGTGGAACTGGAAGAACGTAAAAAAATCACC
AGACCACCTCGTCCAAAGCTAAGGACATTGGCACTTACTTTTTCTCAAGATTATTTAATTGAACAGAATTCTACACACTC
CCACAGAAAGCCTACATAA

## Sheet: e1cds
>BuBD-127
ATGAGGCTCCTCCTGATCATTGCAATTCTGCTATTCCAGAAGTTCACAGGTA
>BIBD 127
ATGAGGCTCCTCCTGATCATTGCMATTCTGCTGTTCCAGAAGTTCACAGGTA
>BBD 127
ATGAGGCTCCTCCTGATCATTGCAATTCTGCTGTTCCAGAAGTTCACAGTA
>bibibd 127
ATGAGGCTCCTCCTGATCATTGCAATTCTGCTGTTCCAGAAGTTCACAGGTA
>BrBD 127
ATGAGGCTCCTCCTGATCATTGCAATTCTGCTGTTCCAGAAGTTCACAGTAACCGAACAACTTAAGAGATGCTGGAAT
>CaBD-127
ATGAGGCTTCTCCTGATCATTGCAATTCTGCTGTTCCAGAAGTTCACAGGTA
>CadBD-127
ATGAGGCTTCTCCTGATCATTGCAATTCTGCTGTTCCAGAAGTTCACAGGTAATACA
>FeBD 127
ATGAAGCTCCTCCTAATCATTGCAATTCTGCTGTTCCAGAAGTCCACAGGT
>CBD 127
ATGAAGCTCATCCTGATCATTGCAATCCTGCTGTTCCAGAAGTCCAAAGG
>LBD-127
atgaggctcctcctgattatcgcaattctgctattccagaagtccaca
>GBD-127
ATGAGGCTCCTCCTGATCATTGCAATTCTGCTGTTCCAGAAGTTCACAGGTA
>EBD-127
ATGCGGCTCCTCTTGATGCTTGCAATTCTGCTATTCCACAAGTCCACAGGT
>HBD-127
ATGGGGCTCTTCATGATCATTGCAATTCTGCTGTTCCAGAAACCCACAGGTAAACCAAA
>OBD-127
ATGAGGCTCCTCCTGATCATTGCAATTCTGCTGTTCCAGAAGTTCACAGGTA
>OcBD-127
atgaggctcttgctgatcattgcaattctgctgttccggaaccccacagtaacc
>OVTbd-127
ATGAGGATCCTCCTGATTATTGCAATTCTGCTGTTCCAGAAGTTCACAGGTAA
>OVTbd-127
ATGAGGATCCTCCTGATTATTGCAATTCTGCTGTTCCAGAAGTTCACAGGTAA
>YBD-127
ATGAGGCTCCTCCTGATCATTGCAATTCTGCTATTCCAGAAGTTCACAGGTA

## Sheet: e2cds
>BuBD-127
ACCGAACAACTTAAGAGATGCTGGAATCAACATATACACGGATACTGCAGGAA
AATATGCAGAACAACAGAAGTACGTGAAGTACTATGTGAAAATGGAAGATATTGTTGCAT
CAATCTTGTGGAACTGGAAGAACATAAAAAAATTACCAGACCACCTCGTCCAAAGCTAAG
GACATTGGCACTTACTTTTTCTCAAGATTATTTAATTGAACAGAATTCTACACACTCCCA
CAGAAAGCCTACA
>BIBD 127
ATGTGCACAGTAACCGAACAACTTAAGAGATGCTGGAATCAACATATACACGGATACTGCAGGAAAATATGCAGAACAACAGAAGTACGTGAAGTACTATGTGAAAATGGAAGATATTGTTGCATCAGTATTGTGGAACTGGAAGAACGTAAAAAAATCACCAGACCACCTCGTCCAAAGCTAAGGACATTGGCACTTACTTTTTCTCAAGATTATTTAATTGAACAGAATTCTACACACTCCCACAGAAAGCCTACA
>BBD 127
ACCGAACAACTTAAGAGATGCTGGAATCA
ACATATACACGGATACTGCAGGAAAATATGCAGAACAACAGAAGTACGTGAAGTACTATGTGAAAATGGAAGATATTGTT
GCATCAGTATTGTGGAACTGGAAGAACGTAAAAAAATCACCAGACCACCTCGTCCAAAGCTAAGGACATTGGCACTTACT
TTTTCTCAAGATTATTTAATTGAACAGAATTCTACACACTCCCACAGAAAGCCTACA
>bibibd 127
ATGTGCACAGTAACCGAACAACTTAAGAGATGCTGGAATCAACATATACACGGATACTGCAGGAAAATATGCAGAACAACAG
AAGTACGTGAAGTACTATGTGAAAATGGAAGATATTGTTGCATCAGTATTGTGGAACTGGAAGAACGTAAAAAAATCACC
AGACCACCTCGTCCAAAGCTAAGGACATTGGCACTTACTTTTTCTCAAGATTATTTAATTGAACAGAATTCTACACACTC
CCACAGAAAGCCTACA
>BrBD 127
CAACATATACACGGATACTGCAGGAAAATATGCAGAACAACAGAAGTACGTGAAGTACTATGTGAAAATGGAAGATATTGTT
GCATCAGTATTGTGGAACTGGAAGAACGTAAAAAAATCACCAGACCACCTCGTCCAAAGCTAAGGACATTGGCACTTACT
TTTTCTCAAGATTATTTAATTGAACAGAATTCTACACACTCCCACAGAAAGCCTACA
>CaBD-127
ACTGACCAACTTAAGAAATGCTGGGGTCAATATATACAAGGATACTGCAGGAAAATATGCAAAACAACAG
AAATACGTGAAGTGCTATGTGAAAATGGGAGATATTGTTGCCTCGATATCATGAAACTAGAAGAACGTAAAAAAGTTATG
AAACCAACTCGTCCAAAGCCAATGACATATGCAGTCACTTTACCTCAAGATTATTATGGAGATGAACACAATTATGCAAA
CCCCAAGAAAAAGTCTACA
>CadBD-127
GTAACTGACCAACTTAAGAAATGCTGGGGTCAATATATACAAGGATACTGCAGGAAAATATGCAAAACAACAGAAATACGTGAAGTGCTATGTGAAAATGGGAGATATTGTTGCCTCGATATCATGAAACTAGAAGAACGTAAAAAAGTTACGAAACCAACTCGTCCAAAGCCAATGACATATGCAGTCACTTTACCTCAAGATTATTATGGAGATGAACACAATTATGCAAACCCCAAGAAAAAGTCTACA
>FeBD 127
AACACAGTAACTGAACAACTTAAGAGATGCTGGGGTGAATATATACGAGGATATTGCAGGAAAATATGCAAAATAAGTGAAATACGTGAAGTACTATGTGAGAATGGGAGATACTGTTGCCTCAATATCGTGGAATTGGAAGCACGTAAAAAAATTACAAAGCCATCTCGTCCAAAGCCAAGGACATATGCAGTGACTTTCCCTCAAGATTATGATATAAACATAGAAAATTATTCAAGACCCAAGGCAAACTCTACA
>CBD 127
tAAGTAACTGAACAACTTAAGAGATGCTGGGGTGAATATATACGAGGATATTGCAGGAAAATATGCAGAATAAGTGAAATACGTGAAGTACTTTGTGAAAATGGGAGATATTGTTGCCTCAACATCGTGGAATTGGAAGCACGTAGAAAAATTACAAAGCCACCTCCTCCAGAGCCAAGGACATATGCAATGACTTTCCCTCAAGATGATGATATAATTGTAGAAAATTATTCAAGATCCAAGACAAATTCTACA
>LBD-127
Gtcaccgaacagcgtaaaaaatgctggattgactatgtgcaaggacgctgcaggaagatatgcaaagttactgaaattcgtgagctgttgtgtaaaaatggggggtattgttgcctcagtatcaaagaagtggaagcccgtaaaagaattacaaaccctccgcgtccaaagcctataacgtatgcactgactttgcctcaagattacgatacaccaatggaaaatatctcaagccctaacccagattctccata
>GBD-127
ACCGAACAACTTAAGAGATGCTGGAATCAATATATACATGGATACTGCAGGAAAATATGCAGAACAACAGAAGTACGTGAAGTACTATGTGAAAATGGAAGATATTGTTGCATCAATCTTGCGGAACTGGAAGAACGTAAAAAAATTACCAAACCACCTCGTCCAAAGCTAAGGACGTTGGCACTTACTTTTTCTCAAGATTATTTAATTGAACAGAATTCTACACACTCCCACAGAAAGCCTACATAA
>EBD-127
AACACAGTAACCGAACAACTTAAGAAATGCTGGGGTGAATATATACGAGGACACTGCAGGAAAATATGCAAAATAACTGAAATACGTCAAGTGCTATGTGAAAATGGGAGATACTGTTGCCTCAATATCTTGGAACTGGAAGCACGTAAAAAAATTACAAAGCCAACACGTCCAAAGCCAATGACATATGCAATAACTTTGCCTCAAGATGAAGATATAAATGTAGACAATTTTTTAAGCCCCAAGGCAAATTCTACA
>HBD-127
CAACTTAAGAAGTGCTGGAATAACTATGTACAAGGACATTGCAGGAAAATCTGCAGAGTAAATGAAGTGCCTGAGGCACTATGTGAAAATGGGAGATACTGTTGCCTCAATATCAAGGAACTGGAAGCATGTAAAAAAATTACAAAGCCACCTCGTCCAAAGCCAGCAACACTTGCACTGACTCTTCAAGACTATGTTACAATAATAGAAAATTTCCCAAGCCTGAAGACACAGTCTACA
>OBD-127
ACCGAACAACTTAAGAGATGCTGGAATCAATATATACAAGGATACTGCAGGAAAATATGCAGAACAACAGAAGTACGTGAAGTACTATGTGAAAATGGAAGATATTGTTGCATCAATCTTGCGGAACTGGAAGAACGTAAAAAAATTACCAAACCACCTCGTCCAAAGCTAAGGACATTGGCACTTACTTTTTCTCAAGATTATTTAATTGAACAGAATTCTACACACTCCCACAGAAAGCCTACA
>OcBD-127
gagcaactgaagagatgctgggacgactacgtgcagggccactgccgcaagatctgcaaggcgaccgagatccgcgagatactctgtgcaaacgggagatactgctgcctcagcatcaaggatgtgaaagcgcgcaaggtgatcacaagggccccgcggccgaagccaagaacgcaggcctacacttttcctcaggaccaattcccaacgctggaaaactacgcgatttccaatgcacattctgca
>OVTbd-127
ACAGTAACCGAACAACTTAAGAGATGCTGGAATCAATATATACATGGATACTGCAGGAAAATATGCAGAAAAACAGAAGT
ACGTGAAGTACTATGTGAAAATGGAAGATATTGTTGCCTCAGTATTGTGGAACTAGAAGAACGTAAAAAAATTACCAAAC
CACCTCGTCCAAAGCCAGTGACAGTGGCACTTACTTTGCCTCAAGATTATTTCCTAGAACAGAATTCTACACACGTCCAC
AGAAAGCCTACA
>YBD-127
ATGTGCACAGTAACCGAACAACTTAAGAGATGCTGGAATCAACATATACACGGATACTGCAGGAA
AATATGCAGAACAACAGAAGTACGTGAAGTACTATGTGAAAATGGAAGATATTGTTGCAT
CAATCTTGTGGAACTGGAAGAACATAAAAAAATTACCAGACCACCTCGTCCAAAGCTAAG
GACATTGGCACTTACTTTTTCTCAAGATTATTTAATTGAACAGAATTCTACACACTCCCA
CAGAAAGCCTACA

## Sheet: protein
>BuBD-127
MRLLLIIAILLFQKFTVTEQLKRCWNQHIHGYCRKICRTTEVREVLCENGRYCCINLVELEEHKKITRPPRPKLRTLALT
FSQDYLIEQNSTHSHRKPT
>BIBD-127
MRLLLIIAILLFQKFTGKCTVTEQLKRCWNQHIHGYCRKICRTTEVREVLCENGRYCCISIVELEERKKITRPPRPKLRTLALTFSQDYLIEQNSTHSHRKPT
>BBD 127
MRLLLIIAILLFQKFTVTEQLKRCWNQHIHGYCRKICRTTEVREVLCENGRYCCISIVELEERKKITRPPRPKLRTLALTFSQDYLIEQNSTHSHRKPT
>bibibd 127
MRLLLIIAILLFQKFTGKCTVTEQLKRCWNQHIHGYCRKICRTTEVREVLCENGRYCCISIVELEERKKITRPPRPKLRTLALTFSQDYLIEQNSTHSHRKPT
>BrBD 127
MRLLLIIAILLFQKFTVTEQLKRCWNQHIHGYCRKICRTTEVREVLCENGRYCCISIVELEERKKITRPPRPKLRTLALTFSQDYLIEQNSTHSHRKPT
>CaBD-127
MRLLLIIAILLFQKFTVTDQLKKCWGQYIQGYCRKICKTTEIREVLCENGRYCCLDIMKLEERKKVMKPTRPKPMTYAVTLPQDYYGDEHNYANPKKKST
>CadBD-127
MRLLLIIAILLFQKFTGNTVTDQLKKCWGQYIQGYCRKICKTTEIREVLCENGRYCCLDIMKLEERKKVTKPTRPKPMTYAVTLPQDYYGDEHNYANPKKKST
>FeBD 127
MKLLLIIAILLFQKSTGNTVTEQLKRCWGEYIRGYCRKICKISEIREVLCENGRYCCLNIVELEARKKITKPSRPKPRTYAVTFPQDYDINIENYSRPKANST
>CBD 127
MKLILIIAILLFQKSKGKVTEQLKRCWGEYIRGYCRKICRISEIREVLCENGRYCCLNIVELEARRKITKPPPPEPRTYAMTFPQDDDIIVENYSRSKTNST
>LBD-127
MRLLLIIAILLFQKSTVTEQRKKCWIDYVQGRCRKICKVTEIRELLCKNGGYCCLSIKEVEARKRITNPPRPKPITYALTLPQDYDTPMENISSPNPDSP
>GBD-127
MRLLLIIAILLFQKFTVTEQLKRCWNQYIHGYCRKICRTTEVREVLCENGRYCCINLAELEERKKITKPPRPKLRTLALTFSQDYLIEQNSTHSHRKPT
>EBD-127
MRLLLMLAILLFHKSTGNTVTEQLKKCWGEYIRGHCRKICKITEIRQVLCENGRYCCLNILELEARKKITKPTRPKPMTYAITLPQDEDINVDNFLSPKANST
>HBD- 127 prepro
MGLFMIIAILLFQKPTVTEQLKKCWNNYVQGHCRKICRVNEVPEALCENGRYCCLNIKELEACKKITKPPRPKPATLALTLQDYVTIIENFPSLKTQST
>OBD-127
MRLLLIIAILLFQKFTVTEQLKRCWNQHIHGYCRKICRTTEVREVLCENGRYCCINLVELEEHKKITRPPRPKLRTLALTFSQDYLIEQNSTHSHRKPT
>OcBD-127
MRLLLIIAILLFRNPTVTEQLKRCWDDYVQGHCRKICKATEIREILCANGRYCCLSIKDVKARKVITRAPRPKPRTQAYTFPQDQFPTLENYAISNAHSA
>OVTbd-127
MRILLIIAILLFQKFTVTEQLKRCWNQYIHGYCRKICRKTEVREVLCENGRYCCLSIVELEERKKITKPPRPKPVTVALTLPQDYFLEQNSTHVHRKPT
>YBD-127
MRLLLIIAILLFQKFTGKCTVTEQLKRCWNQHIHGYCRKICRTTEVREVLCENGRYCCISIVELEERKKITRPPRPKLRTLALTFSQDYLIEQNSTHSHRKPT

## Sheet: e1pr
>BuBD-127
MRLLLIIAILLFQKFTG
>BIBD 127
MRLLLIIXILLFQKFTG
>BBD 127
MRLLLIIAILLFQKFTV
>bibibd 127
MRLLLIIAILLFQKFTG
>BrBD 127
MRLLLIIAILLFQKFTVTEQLKRCWN
>CaBD-127
MRLLLIIAILLFQKFTG
>CadBD-127
MRLLLIIAILLFQKFTGNT
>FeBD 127
MKLLLIIAILLFQKSTG
>CBD 127
MKLILIIAILLFQKSKG
>LBD-127
MRLLLIIAILLFQKST
>GBD-127
MRLLLIIAILLFQKFTG
>EBD-127
MRLLLMLAILLFHKSTG
>HBD-127
MGLFMIIAILLFQKPTGKP
>OBD-127
MRLLLIIAILLFQKFTG
>OcBD-127
MRLLLIIAILLFRNPTVT
>OVTbd-127
MRILLIIAILLFQKFTG
>YBD-127
MRLLLIIAILLFQKFTG

## Sheet: e2pr
>BuBD-127
TEQLKRCWNQHIHGYCRKICRTTEVREVLCENGRYCCINLVELEEHKKITRPPRPKLRTLALTFSQDYLIEQNSTHSHRKPT
>BIBD 127
MCTVTEQLKRCWNQHIHGYCRKICRTTEVREVLCENGRYCCISIVELEERKKITRPPRPKLRTLALTFSQDYLIEQNSTHSHRKPT
>BBD 127
TEQLKRCWNQHIHGYCRKICRTTEVREVLCENGRYCCISIVELEERKKITRPPRPKLRTLALTFSQDYLIEQNSTHSHRKPT
>bibibd 127
MCTVTEQLKRCWNQHIHGYCRKICRTTEVREVLCENGRYCCISIVELEERKKITRPPRPKLRTLALTFSQDYLIEQNSTHSHRKPT
>BrBD 127
QHIHGYCRKICRTTEVREVLCENGRYCCISIVELEERKKITRPPRPKLRTLALTFSQDYLIEQNSTHSHRKPT
>CaBD-127
TDQLKKCWGQYIQGYCRKICKTTEIREVLCENGRYCCLDIMKLEERKKVMKPTRPKPMTYAVTLPQDYYGDEHNYANPKKKST
>CadBD-127
VTDQLKKCWGQYIQGYCRKICKTTEIREVLCENGRYCCLDIMKLEERKKVTKPTRPKPMTYAVTLPQDYYGDEHNYANPKKKST
>FeBD 127
NTVTEQLKRCWGEYIRGYCRKICKISEIREVLCENGRYCCLNIVELEARKKITKPSRPKPRTYAVTFPQDYDINIENYSRPKANST
> CBD 127
MKLILIIAILLFQKSKGKVTEQLKRCWGEYIRGYCRKICRISEIREVLCENGRYCCLNIVELEARRKITKPPPPEPRTYAMTFPQDDDIIVENYSRSKTNST
>CBD 127
VTEQLKRCWGEYIRGYCRKICRISEIREVLCENGRYCCLNIVELEARRKITKPPPPEPRTYAMTFPQDDDIIVENYSRSKTNST
>LBD-127
VTEQRKKCWIDYVQGRCRKICKVTEIRELLCKNGGYCCLSIKEVEARKRITNPPRPKPITYALTLPQDYDTPMENISSPNPDSP
>GBD-127
TEQLKRCWNQYIHGYCRKICRTTEVREVLCENGRYCCINLAELEERKKITKPPRPKLRTLALTFSQDYLIEQNSTHSHRKPT
>EBD-127
NTVTEQLKKCWGEYIRGHCRKICKITEIRQVLCENGRYCCLNILELEARKKITKPTRPKPMTYAITLPQDEDINVDNFLSPKANST
>HBD-127
QLKKCWNNYVQGHCRKICRVNEVPEALCENGRYCCLNIKELEACKKITKPPRPKPATLALTLQDYVTIIENFPSLKTQST
>OBD-127
TEQLKRCWNQYIQGYCRKICRTTEVREVLCENGRYCCINLAELEERKKITKPPRPKLRTLALTFSQDYLIEQNSTHSHRKPT
>OcBD-127
EQLKRCWDDYVQGHCRKICKATEIREILCANGRYCCLSIKDVKARKVITRAPRPKPRTQAYTFPQDQFPTLENYAISNAHSA
>OVTbd-127
TVTEQLKRCWNQYIHGYCRKICRKTEVREVLCENGRYCCLSIVELEERKKITKPPRPKPVTVALTLPQDYFLEQNSTHVHRKPT
>YBD-127
MCTVTEQLKRCWNQHIHGYCRKICRTTEVREVLCENGRYCCINLVELEEHKKITRPPRPKLRTLALTFSQDYLIEQNSTHSHRKPT
