# Supplementary material for: Unusual interplay of contrasting selective pressures on β-defensin genes implicated in male fertility of the Buffalo (Bubalus bubalis)
Source: BMC Evol Biol. 2019 Nov 26;19:214. doi: 10.1186/s12862-019-1535-8 (PMC6878701; doi:10.1186/s12862-019-1535-8)
Supplement: Supplementary file 1 — Additional file 1. Orthologs of BDs. CDS & protein sequence data for 30 BDs in all the species. The data for gene loci, coordinates, orientation etc. is available on request. [file 12862_2019_1535_MOESM1_ESM.zip › Additional sheets 1.0-1.29 -orthologs of beta defensisn/1.23) BD-128.xlsx]

## Sheet: cds 
>BuBD-128
ATGAAGCTGTTTCTGATCCTCATTATCCTGCTGTTTGAGGTATCTGAAGACGCAGCGCGGTCCAGAAAATGCTTTAGTACCATAGCAGGTTACTGCAAGAAGAAATGCATGTTGGGGGAAATATATGACAAACCATGTACAAAAGGAAAACTATGTTGCATCAATGAAAGCAAAAAGAAAACACATCAGCAAGCTGTACAACAACCTGAACCTGCAAGCAAGCCTGATCTGAAGCTGGACTATGTTATCTTACCCACTGTCACACTTGGCACAATTCCACAATAA
>BIBD-128
ATGAAGCTGTTTCTGATCCTCATTATCCTGCTGTTTGAGGTATCTGA
AGACTCAGCGCGGTCCAGAAAATGCTTTAGTACCATAGCAGGTTACTGCAAGAAGAAATGCATGTTGGGGGAAATATATG
ACAAACCATGTACAAAAGGAAAACTATGTTGCATCAATGAAAGCAAAAAGAAAACACATCAGCAAGCCGTACAACAACCT
GAACCTGCAAGCAAGCCTGATCTGAAGCTGGACTATGTTATCTTACCCACTGTCACACTTGGCACAATTCCACAATAA
> BBD 128
ATGAAGCTGTTTCTGATCCTCATTATCCTGCTGTTTGAGGTATCTGA
AGACTCAGCGCGGTCCAGAAAATGCTTTAGTACCATAGCAGGTTACTGCAAGAAGAAATGCATGTTGGGGGAAATATATG
ACAAACCATGTACAAAAGGAAAACTATGTTGCATCAATGAAAGCAAAAAGAAAACACATCAGCAAGCCGTACAACAACCT
GAACCTGCAAGCAAGCCTGATCTGAAGCTGGACTATGTTATCTTACCCACTGTCACACTTGGCACAATTCCACAATAA
> bibibd 128
ATGAAGCTGTTTCTGATCCTCATTATCCTGCTGTTTGAGGTATCTGA
AGACTCAGCGCGGTCCAGAAAATGCTTTAGTACCATAGCAGGTTACTGCAAGAAGAAATGCATGTTGGGGGAAATATATG
ACAAACCATGTACAAAAGGAAAACTATGTTGCATCAATGAAAGCAAAAAGAAAACACATCAGCAAGCCGTACAACAACCT
GAACCTGCAAGCAAGCCTGATCTGAAGCTGGACTATGTTATCTTACCCACTGTCACACTTGGCACAATTCCACAATAA
> BrBD 128
ATGAAGCTGTTTCTGATCCTCATTATCCTGCTGTTTGAGGTATCTGA
AGACTCAGCGCGGTCCAGAAAATGCTTTAGTACCATAGCAGGTTACTGCAAGAAGAAATGCATGTTGGGGGAAATATATG
ACAAACCATGTACAAAAGGAAAACTATGTTGCATCAATGAAAGCAAAAAGAAAACACATCAGCAAGCCGTACAACAACCT
GAACCTGCAAGCAAGCCTGATCTGAAGCTGGACTATGTTATCTTACCCACTGTCACACTTGGCACAATTCCACAATAA
> FeBD 128
ATGAAGCTGTTTCTGGTTCTCATTATGCTGCCCTTTGAGGTCCCACCAGCAGGTA
CAGATACGGCACGACCCAGGAAATGCTTTAGTAATATAACAGGCTACTGCCGGAAGAAATGCGAGATGGGGGAAATCTATGAAGTGGCATGTCGAAATGGGAAATTATGTTGTGTTAATGAAGGCGAAAACAAAAAACACAAGAAAGCCCCAAAGTCGCCTTCCTTTTTGGTACAGCCTGATGGGAAGATGGACTATGTTATTTTACCCACTACCACACTTCTTACAATCCAGATATGA
> CBD 128
atgaagctgtttctggttctcattattcttcaatttgaggtaccaacagatacagcacgacccagaaaatgctttagtaatataacaggctactgccggaagaaatgtaaaatgggggaaatatatgaaatggcatgtctaaatgggaaattatgttgtgttaatgaagacaaaaacaaaaaacaccaaaaagccccagagtcacctctccctttaccacagcctaaggggaagatagactatgtcattttacccaccatcacacttctcacaatccaactataa
>LBD-128
atgaagctgtttctggttcttattattctgctgtttgaggtacccacagatgggatacgacccaaaaaatgctttaataatataacaggctactgcaggaagaaatgcaaaatgggagaaatatatgaatcatcgtgtcgaaatgggaaattatgttgtgttgatgaagcagataacaaaaagtcaaaggaagttctacatccacctcaacttgcagaaaactccaatgtgagtctggattatatgattttaccgaccatcacagtttccacaatccaattataa
> GBD 128
ATGAAGCTGTTTCTGATCCTCATTATCCTGCTGTTTGAGGTATCTGA
AGACTCAGCGCGGTCCAGAAAATGCTTTAGTACCATAGCAGGTTACTGCAAGAAGAAATGCATGTTGGGGGAAATATATG
ACAAACCATGTACAAAAGGAAAACTATGTTGCATCAATGAAAGCAAAAAGAAAACACATCAGCAAGCCGTACAACAACCT
GAACCTGCAAGCAAGCCTGATCTGAAGCTGGACTATGTTATCTTACCCACTGTCACACTTGGCACAATTCCACAATAA
>EBD-128
atgaagctgtttctggttctcactattctgctgtttgaggtacccaaagatacggccagacctagaaaatgctttagtaatataacaggctactgccggaagaaatgccaaatgggggaaatatttgaaacaggatgtgtaaatgggaaattatgctgtgttaatgaaggcgaaaacaaaaaatacctgaaacctgaaaagttacctgtatcttcagtgaagtctaatgagaacaaggactatatcattttacccaccatgacaattttcacagtggagccataa
>HBD- 128 pre
ATGAAGCTGTTTCTGGTTCTCATTATTCTGCTGTTTGAGGTACTCACAGACGGGGCAAGACTCAAAAAATGCTTCAATAA
AGTAACAGGCTATTGCAGGAAGAAATGCAAGGTAGGAGAAAGATATGAAATAGGATGTCTAAGTGGGAAATTATGTTGTG
CTAATGATGAAGAAGAGAAAAAACATGTGTCATTTAAGAAGCCACATCAACATTCTGGTGAGAAGCTGAGTGTGCTGCAG
GATTACATCATCTTACCCACCATCACCATTTTCACAGTCTAA
>OBD-128
ATGAAGCTGTTTCTGATCCTCATTATCCTGCTGTTTGAGGTATCTGAAGACTCAGCGCGGTCCAGAAAATGCTTTAGTACCATAGCAGGTTACTGCAAGAAGAAATGCATGTTGGGGGAAATATATGACAAACCATGTACAAAAGGAAAACTATGTTGCATCAATGAAAGCAAAAAGAAAACACATCAGCAAGCCGTACAACAACCTGAACCTGCAAGCAAGCCTGATCTGAAGCTGGACTATGTTATCTTACCCACTGTCACACTTGGCACAATTCCACAATAA
>OVTbd-128
ATGAAGCTGTTTCTGGTCCTCATTATCCTGCTGTTTGAGATATCTGAAG
AGACAGAGTGTGGTCCAGAAAATGCTTTAGTACCATAGCAGGTTACTGCAAGAAGAAATGCATGTTGGGGGAAATATATGACAAACAATGCAGAAGAGGAAAACTATGTTGCATCAATGAAAGCAAAAAGAAAACACAGCAGCAAGCCATACAAAAGCCCGAACCTTCAAGCAAGCCTGATTTGAAGTTGGACTATATTATCTTACCCACTGTCACAATTGGCACTTTTCCAGAATAA
>YBD-128
ATGAAGCTGTTTCTGATCCTCATTATCCTGCTGTTTGAGGTATCTGA
AGACTCAGCGCGGTCCAGAAAATGCTTTAGTACCATAGCAGGTTACTGCAAGAAGAAATGCATGTTGGGGGAAATATATG
ACAAACCATGTACAAAAGGAAAACTATGTTGCATCAATGAAAGCAAAAAGAAAACACATCAGCAAGCCGTACAACAACCT
GAACCTGCAAGCAAGCCTGATCTGAAGCTGGACTATGTTATCTTACCCACTGTCACACTTGGCACAATTCCACAATAA

## Sheet: e1cds
>BuBD-128
ATGAAGCTGTTTCTGATCCTCATTATCCTGCTGTTTGAGGTATCTGAA
>BIBD 128
ATGAAGCTGTTTCTGATCCTCATTATCCTGCTGTTTGAGGTATCTGAA
>BBD 128
ATGAAGCTGTTTCTGATCCTCATTATCCTGCTGTTTGAGGTATCTGAA
>bibibd 128
ATGAAGCTGTTTCTGATCCTCATTATCCTGCTGTTTGAGGTATCTGAA
>BrBD 128
ATGAAGCTGTTTCTGATCCTCATTATCCTGCTGTTTGAGGTATCTGAA
>FeBD 128
ATGAAGCTGTTTCTGGTTCTCATTATGCTGCCCTTTGAGGTCCCACCAGCA
>CBD 128
atgaagctgtttctggttctcattattcttcaatttgaggtaccaac
>LBD-128
ATGAAGCTGTTTCTGGTTCTTATTATTCTGCTGTTTGAGGTACCCACA
> GBD 128
ATGAAGCTGTTTCTGATCCTCATTATCCTGCTGTTTGAGGTATCT
>EBD-128
atgaagctgtttctggttctcactattctgctgtttgaggtacccaaa
>HBD-128
ATGAAGCTGTTTCTGGTTCTCATTATTCTGCTGTTTGAGGTACTCACA
>OBD-128
ATGAAGCTGTTTCTGATCCTCATTATCCTGCTGTTTGAGGTATCTGAAGACTCA
>OVTbd-128
ATGAAGCTGTTTCTGGTCCTCATTATCCTGCTGTTTGAGATATCTGAA
>YBD-128
ATGAAGCTGTTTCTGATCCTCATTATCCTGCTGTTTGAGGTATCTGAA

## Sheet: e2cds
>BuBD-128
GACACAGCGCGGTCCAGAAAATGCTTTAGTACCATAGCAGGTTACTGCAAGAAGAAATG
CATGTTGGGGGAAATATATGACAAACCATGTACAAAAGGAAAACTATGTTGCATCAATGA
AAGCAAAAAGAAAACACATCAGCAAGCCATACAACAACCTGAACCTTCAAGCAAGCCTGA
TCTGAAGTTGGACTATGTTATCTTACCCACTGTCACACTTGGCACAATTCCACAA
>BIBD 128
GACTCAGCGCGGTCCAGAAAATGCTTTAGTACCATAGCAGGTTACTGCAAGAAGAAATGCATGTTGGGGGAAATATATG
ACAAACCATGTACAAAAGGAAAACTATGTTGCATCAATGAAAGCAAAAAGAAAACACATCAGCAAGCCGTACAACAACCT
GAACCTGCAAGCAAGCCTGATCTGAAGCTGGACTATGTTATCTTACCCACTGTCACACTTGGCACAATTCCACAA
>BBD 128
GACTCAGCGCGGTCCAGAAAATGCTTTAGTACCATAGCAGGTTACTGCAAGAAGAAATGCATGTTGGGGGAAATATATG
ACAAACCATGTACAAAAGGAAAACTATGTTGCATCAATGAAAGCAAAAAGAAAACACATCAGCAAGCCGTACAACAACCT
GAACCTGCAAGCAAGCCTGATCTGAAGCTGGACTATGTTATCTTACCCACTGTCACACTTGGCACAATTCCACAA
>bibibd 128
GACTCAGCGCGGTCCAGAAAATGCTTTAGTACCATAGCAGGTTACTGCAAGAAGAAATGCATGTTGGGGGAAATATATG
ACAAACCATGTACAAAAGGAAAACTATGTTGCATCAATGAAAGCAAAAAGAAAACACATCAGCAAGCCGTACAACAACCT
GAACCTGCAAGCAAGCCTGATCTGAAGCTGGACTATGTTATCTTACCCACTGTCACACTTGGCACAATTCCACAA
>BrBD 128
GACTCAGCGCGGTCCAGAAAATGCTTTAGTACCATAGCAGGTTACTGCAAGAAGAAATGCATGTTGGGGGAAATATATG
ACAAACCATGTACAAAAGGAAAACTATGTTGCATCAATGAAAGCAAAAAGAAAACACATCAGCAAGCCGTACAACAACCT
GAACCTGCAAGCAAGCCTGATCTGAAGCTGGACTATGTTATCTTACCCACTGTCACACTTGGCACAATTCCACAA
>FeBD 128
GATACGGCACGACCCAGGAAATGCTTTAGTAATATAACAGGCTACTGCCGGAAGAAATGCGAGATGGGGGAAATCTATGAAGTGGCATGTCGAAATGGGAAATTATGTTGTGTTAATGAAGGCGAAAACAAAAAACACAAGAAAGCCCCAAAGTCGCCTTCCTTTTTGGTACAGCCTGATGGGAAGATGGACTATGTTATTTTACCCACTACCACACTTCTTACAATCCAGATA
>CBD 128
Aatacagcacgacccagaaaatgctttagtaatataacaggctactgccggaagaaatgtaaaatgggggaaatatatgaaatggcatgtctaaatgggaaattatgttgtgttaatgaagacaaaaacaaaaaacaccaaaaagccccagagtcacctctccctttaccacagcctaaggggaagatagactatgtcattttacccaccatcacacttctcacaatccaacta
>LBD-128
GATGGGATACGACCCAAAAAAT
GCTTTAATAATATAACAGGCTACTGCAGGAAGAAATGCAAAATGGGAGAAATATATGAATCATCGTGTCG
AAATGGGAAATTATGTTGTGTTGATGAAGCAGATAACAAAAAGTCAAAGGAAGTTCTACATCCACCTCAA
CTTGCAGAAAACTCCAATGTGAGTCTGGATTATATGATTTTACCGACCATCACAGTTTCCACAATCCAAT
TA
>GBD-128
GAAGACTCAGCGCGGTCCAGAAAATGCTTTAGTACCATAGCAGGTTACTGCAAGAAGAAATGCATGTTGGGGGAAATATATG
ACAAACCATGTACAAAAGGAAAACTATGTTGCATCAATGAAAGCAAAAAGAAAACACATCAGCAAGCCGTACAACAACCT
GAACCTGCAAGCAAGCCTGATCTGAAGCTGGACTATGTTATCTTACCCACTGTCACACTTGGCACAATTCCACAA
>EBD-128
Gatacggccagacctagaaaatgctttagtaatataacaggctactgccggaagaaatgccaaatgggggaaatatttgaaacaggatgtgtaaatgggaaattatgctgtgttaatgaaggcgaaaacaaaaaatacctgaaacctgaaaagttacctgtatcttcagtgaagtctaatgagaacaaggactatatcattttacccaccatgacaattttcacagtggagcca
>HBD-128
GACGGGGCAAGACTCAAAAAATGCTTCAATAAAGTAACAGGCTATTGCAGGAAGAAATGCAAGGTAGGAGAAAGATATGAAATAGGATGTCTAAGTGGGAAATTATGTTGTGCTAATGATGAAGAAGAGAAAAAACATGTGTCATTTAAGAAGCCACATCAACATTCTGGTGAGAAGCTGAGTGTGCTGCAGGATTACATCATCTTACCCACCATCACCATTTTCACAGTC
>OBD-128
GCGCGGTCCAGAAAATGCTTTAGTACCATAGCAGGTTACTGCAAGAAGAAATGCATGTTGGGGGAAATATATGACAAACCATGTACAAAAGGAAAACTATGTTGCATCAATGAAAGCAAAAAGAAAACACATCAGCAAGCCGTACAACAACCTGAACCTGCAAGCAAGCCTGATCTGAAGCTGGACTATGTTATCTTACCCACTGTCACACTTGGCACAATTCCACAA
>OVTbd-128
GACAGAGTGTGGTCCAGAAAATGCTTTAGTACCATAGCAGGTTACTGCAAGAAGAAATGCATGTTGGGGGAAATATATGACAAACAATGCAGAAGAGGAAAACTATGTTGCATCAATGAAAGCAAAAAGAAAACACAGCAGCAAGCCATACAAAAGCCCGAACCTTCAAGCAAGCCTGATTTGAAGTTGGACTATATTATCTTACCCACTGTCACAATTGGCACTTTTCCAGAA
>YBD-128
GACTCAGCGCGGTCCAGAAAATGCTTTAGTACCATAGCAGGTTACTGCAAGAAGAAATGCATGTTGGGGGAAATATATG
ACAAACCATGTACAAAAGGAAAACTATGTTGCATCAATGAAAGCAAAAAGAAAACACATCAGCAAGCCGTACAACAACCT
GAACCTGCAAGCAAGCCTGATCTGAAGCTGGACTATGTTATCTTACCCACTGTCACACTTGGCACAATTCCACAA

## Sheet: protein
>BuBD-128
MKLFLILIILLFEVSEDAARSRKCFSTIAGYCKKKCMLGEIYDKPCTKGKLCCINESKKKTHQQAVQQPEPASKPDLKLDYVILPTVTLGTIPQ
>BIBD-128
MKLFLILIILLFEVSEDSARSRKCFSTIAGYCKKKCMLGEIYDKPCTKGKLCCINESKKKTHQQAVQQPEPASKPDLKLDYVILPTVTLGTIPQ
>BBD 128
MKLFLILIILLFEVSEDSARSRKCFSTIAGYCKKKCMLGEIYDKPCTKGKLCCINESKKKTHQQAVQQPEPASKPDLKLDYVILPTVTLGTIPQ
>bibibd 128
MKLFLILIILLFEVSEDSARSRKCFSTIAGYCKKKCMLGEIYDKPCTKGKLCCINESKKKTHQQAVQQPEPASKPDLKLDYVILPTVTLGTIPQ
>BrBD 128
MKLFLILIILLFEVSEDSARSRKCFSTIAGYCKKKCMLGEIYDKPCTKGKLCCINESKKKTHQQAVQQPEPASKPDLKLDYVILPTVTLGTIPQ
>FeBD 128
MKLFLVLIMLPFEVPPAGTDTARPRKCFSNITGYCRKKCEMGEIYEVACRNGKLCCVNEGENKKHKKAPKSPSFLVQPDGKMDYVILPTTTLLTIQI
>CBD 128
MKLFLVLIILQFEVPTDTARPRKCFSNITGYCRKKCKMGEIYEMACLNGKLCCVNEDKNKKHQKAPESPLPLPQPKGKIDYVILPTITLLTIQL
>LBD-128
MKLFLVLIILLFEVPTDGIRPKKCFNNITGYCRKKCKMGEIYESSCRNGKLCCVDEADNKKSKEVLHPPQLAENSNVSLDYMILPTITVSTIQL
>GBD-128
MKLFLILIILLFEVSEDSARSRKCFSTIAGYCKKKCMLGEIYDKPCTKGKLCCINESKKKTHQQAVQQPEPASKPDLKLDYVILPTVTLGTIPQ
>EBD-128
MKLFLVLTILLFEVPKDTARPRKCFSNITGYCRKKCQMGEIFETGCVNGKLCCVNEGENKKYLKPEKLPVSSVKSNENKDYIILPTMTIFTVEP
>HBD- 128 pre
MKLFLVLIILLFEVLTDGARLKKCFNKVTGYCRKKCKVGERYEIGCLSGKLCCANDEEEKKHVSFKKPHQHSGEKLSVLQDYIILPTITIFTV
>OBD-128
MKLFLILIILLFEVSEDSARSRKCFSTIAGYCKKKCMLGEIYDKPCTKGKLCCINESKKKTHQQAVQQPEPASKPDLKLDYVILPTVTLGTIPQ
>OVTbd-128
MKLFLVLIILLFEISEDRVWSRKCFSTIAGYCKKKCMLGEIYDKQCRRGKLCCINESKKKTQQQAIQKPEPSSKPDLKLDYIILPTVTIGTFPE
>YBD-128
MKLFLILIILLFEVSEDSARSRKCFSTIAGYCKKKCMLGEIYDKPCTKGKLCCINESKKKTHQQAVQQPEPASKPDLKLDYVILPTVTLGTIPQ

## Sheet: e1pr
>BuBD-128
MKLFLILIILLFEVSE
>BIBD 128
MKLFLILIILLFEVSE
>BBD 128
MKLFLILIILLFEVSE
>bibibd 128
MKLFLILIILLFEVSE
>BrBD 128
MKLFLILIILLFEVSE
>FeBD 128
MKLFLVLIMLPFEVPPA
>CBD 128
MKLFLVLIILQFEVP
>LBD-128
MKLFLVLIILLFEVPT
> GBD 128
MKLFLILIILLFEVS
>EBD-128
MKLFLVLTILLFEVPK
>HBD-128
MKLFLVLIILLFEVLT
>OBD-128
MKLFLILIILLFEVSEDS
>OVTbd-128
MKLFLVLIILLFEISE
>YBD-128
MKLFLILIILLFEVSE

## Sheet: e2pr
>BuBD-128
DTARSRKCFSTIAGYCKKKCMLGEIYDKPCTKGKLCCINESKKKTHQQAIQQPEPSSKPDLKLDYVILPTVTLGTIPQ
>BIBD 128
DSARSRKCFSTIAGYCKKKCMLGEIYDKPCTKGKLCCINESKKKTHQQAVQQPEPASKPDLKLDYVILPTVTLGTIPQ
>BBD 128
DSARSRKCFSTIAGYCKKKCMLGEIYDKPCTKGKLCCINESKKKTHQQAVQQPEPASKPDLKLDYVILPTVTLGTIPQ
>bibibd 128
DSARSRKCFSTIAGYCKKKCMLGEIYDKPCTKGKLCCINESKKKTHQQAVQQPEPASKPDLKLDYVILPTVTLGTIPQ
>BrBD 128
DSARSRKCFSTIAGYCKKKCMLGEIYDKPCTKGKLCCINESKKKTHQQAVQQPEPASKPDLKLDYVILPTVTLGTIPQ
>FeBD 128
DTARPRKCFSNITGYCRKKCEMGEIYEVACRNGKLCCVNEGENKKHKKAPKSPSFLVQPDGKMDYVILPTTTLLTIQI
>CBD 128
NTARPRKCFSNITGYCRKKCKMGEIYEMACLNGKLCCVNEDKNKKHQKAPESPLPLPQPKGKIDYVILPTITLLTIQL
>LBD-128
DGIRPKKCFNNITGYCRKKCKMGEIYESSCRNGKLCCVDEADNKKSKEVLHPPQLAENSNVSLDYMILPTITVSTIQL
>GBD-128
EDSARSRKCFSTIAGYCKKKCMLGEIYDKPCTKGKLCCINESKKKTHQQAVQQPEPASKPDLKLDYVILPTVTLGTIPQ
>EBD-128
DTARPRKCFSNITGYCRKKCQMGEIFETGCVNGKLCCVNEGENKKYLKPEKLPVSSVKSNENKDYIILPTMTIFTVEP
>HBD-128
DGARLKKCFNKVTGYCRKKCKVGERYEIGCLSGKLCCANDEEEKKHVSFKKPHQHSGEKLSVLQDYIILPTITIFTV
>OBD-128
ARSRKCFSTIAGYCKKKCMLGEIYDKPCTKGKLCCINESKKKTHQQAVQQPEPASKPDLKLDYVILPTVTLGTIPQ
>OVTbd-128
DRVWSRKCFSTIAGYCKKKCMLGEIYDKQCRRGKLCCINESKKKTQQQAIQKPEPSSKPDLKLDYIILPTVTIGTFPE
>YBD-128
DSARSRKCFSTIAGYCKKKCMLGEIYDKPCTKGKLCCINESKKKTHQQAVQQPEPASKPDLKLDYVILPTVTLGTIPQ
