# Supplementary material for: Unusual interplay of contrasting selective pressures on β-defensin genes implicated in male fertility of the Buffalo (Bubalus bubalis)
Source: BMC Evol Biol. 2019 Nov 26;19:214. doi: 10.1186/s12862-019-1535-8 (PMC6878701; doi:10.1186/s12862-019-1535-8)
Supplement: Supplementary file 1 — Additional file 1. Orthologs of BDs. CDS & protein sequence data for 30 BDs in all the species. The data for gene loci, coordinates, orientation etc. is available on request. [file 12862_2019_1535_MOESM1_ESM.zip › Additional sheets 1.0-1.29 -orthologs of beta defensisn/1.24) BD-129.xlsx]

## Sheet: cds 
>BuBD-129
ATGAAGCTCCTTTTCCCTATCTTTGCCAGCCTTATGCTACAGTGGCAGGTGAACACAGAATACTTTGGCTTGAGAAGATG
CGTAATGGGTTTGGGGAGATGCAAAGAGTACTGCAACATGGATGAAAAAGAGTTAGATAAATGCAAAAAGAAAAAATGTT
GTATTAGATCAAAAGTGGTTCAACTGATAAAAAACTACATACAAAATGAAATGCTCCATATGCTTAAAGAGGACTCTCAG
GAAGTGCTAAAAATTACCAAGAATTTTAGTTTCATGATGCAGACCGAACATCATAATTTATCTGTTCTGCCCAAAATCAA
AAGTGCCAGTGCTTTTGCCAACATCAACACCATCATCATCCCAAATGCCACCATTGTGAACTCTGCCACCACCAACCCCG
TGAACTCAGGGAAGATAATACACACTGCTACTTCTACCAAAAAAAGAAGAGATTCAGGCACTGACTCCCCACCACCAGCA
CCACCTCCATCGTATACACCTCCGACAGCATGA
>BIBD-129
ATGAAGCTCCTTTTCCCTATCTTTGCCAGCCTCATGCTACAGTGGCAGGTGAACACAGAATACTTTGGCTTGAGAAGATG
CCTAATGGGTTTGGGGAGATGCAAAGAGCACTGCAACATGGATGAAAAAGAGTTAGATAAATGCAAAAAGAAAACATGTT
GTATTAGAGCAAAAGTGGTTCAACTGATAAAAAACTACATACAAAATGAAATGCTCCATATGCTTAAAGAGGACTCTCAG
GAAGTGCTAAAAATTACCAAGAATTTTAGTGTCATGATGCAGACCGAACATCATAATTTATCTGTTCTGCCCAAAATCAA
AAGTGCCAGTGCTTTTGCCAAGATCAACACCATCATCATCCCAAATGCCACCATTGTGAACTCTGCCACCACCAACCCCG
TGAACTCAGGGAAGATAATACACACTGCTACTTCTACCAGAAAAAGAAGAGATTTAGGCACTGACTCCCCACCACCAGCA
CCACCTCCATCGTATATACTTCCGACAGCATAA
>BBD 129
ATGAACCCAGATCCAAGGCTTCTTCTCTTGGAAGAAGAGAAGCTTCCAGCCATGAAGCTCCTTTTCCCTATCTTTGCCAG
CCTCATGCTACAGTGGCAGGTGAACACAGAATACTTTGGCTTGAGAAGATGCCTAATGGGTTTGGGGAGATGCAAAGAGC
ACTGCAACATGGATGAAAAAGAGTTAGATAAATGCAAAAAGAAAACATGTTGTATTAGATCAAAAGTGGTTCAACTGATA
AAAAACTACATACAAAATGAAATGCTCCATATGCTTAAAGAGGACTCTCAGGAAGTGCTAAAAATTACCAAGAATTTTAG
TGTCATGATGCAGACCGAACATCATAATTTATCTGTTCTGCCCAAAATCAAAAGTGCCAATGCTTTTGCCAAGATCAACA
CCATCATCATCCCAAATGCCACCATTGTGAACTCTGCCACCACCAACCCCGTGAACTCAGGGAAGATAATACACACTGCT
ACTTCTACCAGAAAAAGAAGAGATTTAGGCACTGACTCCCCACCACCAGCACCACCTCCATCGTATATACTTCCGACAGC
ATAA
>bibibd 129
ATGAAGCTCCTTTTCCCTATCTTTGCCAGCCTCATGCTACAGTGGCAGGTGAACACAGAATACTTTGGCTTGAGAAGATG
CGTAATGGGTTTGGGGAGATGCAAAGAGCACTGCAACATGGATGAAAAAGAGTTAGATAAATGCAAAAAGAAAACATGTT
GTATTAGAGCAAAAGTGGTTCAACTGATAAAAAACTACATACAAAATGAAATGCTCCATATGCTTAAAGAGGACTCTCAG
GAAGTGCTAAAAATTACCAAGAATTTTAGTGTCATGATGCAGACCGAACATCATAATTTATCTGTTCTGCCCAAAATCAA
AAGTGCCAGTGCTTTTGCCAAGATCAACACCATCATCATCCCAAATGCCACCATTGTGAACTCTGCCACCACCAACCCCG
TGAACTCAGGGAAGATAATACACACTGCTACTTCTACCAGAAAAAGAAGAGATTTAGGCACTGACTCCCCACCACCAGCA
CCACCTCCATCGTATATACTTCCGACAGCATAA
>BrBD 129
ATGAACCCAGATCCAAGGCTTCTTCTCTTGGAAGAAGAGAAGCTTCCAGCCATGAAGCTCCTTTTCCCTATCTTTGCCAG
CCTCATGCTACAGTGGCAGGTGAACACAGAATACTTTGGCTTGAGAAGATGCCTAATGGGTTTGGGGAGATGCAAAGAGC
ACTGCAACATGGATGAAAAAGAGTTAGATAAATGCAAAAAGAAAACATGTTGTATTAGATCAAAAGTGGTTCAACTGATA
AAAAACTACATACAAAATGAAATGCTCCATATGCTTAAAGAGGACTCTCAGGAAGTGCTAAAAATTACCAAGAATTTTAG
TGTCATGATGCAGACCGAACATCATAATTTATCTGTTCTGCCCAAAATCAAAAGTGCCAATGCTTTTGCCAAGATCAACA
CCATCATCATCCCAAATGCCACCATTGTGAACTCTGCCACCACCAACCCCGTGAACTCAGGGAAGATAATACACACTGCT
ACTTCTACCAGAAAAAGAAGAGATTTAGGCACTGACTCCCCACCACCAGCACCACCTCCATCGTATATACTTCCGACAGC
ATAA
>CaBD-129
ATGAAGCTCCTTTTTCCTATCTTTGCCAGTCTCATGCTACAGTACCAGGTGAACACAGAATACTTTGGCTTGGGAAGATG
TGTGATGGGTTTTGGGAGATGCAAAGACCACTGCGCCATGGATGAAAAAGAGGTAGAGAAATGCAGAAAGAAAAAATGTT
GTATTGGACCAAAAGTGGTTCAATTAATAAAAAGCTACCTGCAGAATGAAATGCTCCACGGACTTGAAGAAGACTCCCAG
AAACTGCTAAAAACTACCAAGAATTCTAGCGTAATGATGCAAACAAAGTATCATATTTTCTCTCTTCTCCCCAAAATCAA
AAGTTCCAACCCTTTTGCCAACATCAACACCATCATCATCCCAAATGGCACCGCTGGGGACTCTGCCACCGCCAACCCCA
TGATCTCAAGAAAGACTACACACACTTCTACTTCTACTAAGAGTGACACCAAGGAAAGAAGAGATTCAGCCACTGACTCC
CTGCCACTAGCACCACCACCATAG
>CadBD-129
ATGAAGCTCCTTTTTCCTATCTTTGCCAGTCTCATGCTACAGTACCAGGTGAACACAG
CAGAATACTTTGGCTTGGGAAGATGTGTGATGGGTTTTGGGAGATGCAAAGACCACTGTGCCATGGATGAAAAAGAGGTAGAGAAATGCAGAAAGAAAAAATGTTGTATTGGACCAAAAGTGGTTCAATTAGTAAAAAGCTACCTGCAGAATGAAATGCTCCACGGACTTGAAGAAGACTCCCAGAAACTGCTAAAAACTACCAAGAATTCTAGCGTAATGATGCAAACAAAGTATCATATTTTCTCTCTTCTCCCCAAAATCAAAAGTTCCAACCCTTTTGCCAACATCAACACCATCATCATCCCAAATGGCACCGCTGGGGACTCTGCCACCGCCAACCCCATGATCTCAAGAAAGACTACACACACTTCTACTTCTACTAAGAGTGACACCAAGG…
>FeBD 129
ATGAAGCTCCTTTTTCCTATCTTTGCCAGCCTCATGCTACAGTACCAGGTGAACACAGGTA
CAGAGTACTTTGGCTTGAGAAGATGTCTAATGGGTTTTGGGAGGTGCAAAGACTACTGTGCCGTGGGTGAAACGGAGATACAGAAATGCAAGAAGAGAAAATGTTGCATTGGACAGAAAGTGGTTCAAATGATAAAAAACTACATGCAAAATGAAATGTCCCACACACTTGAAGGGAACTCCCAAGAACACCTACAAGTTACCAAGAATTCTGATGCTTTGATACAAACAAAATACCAAATTTTATCTCTTCTCCCCAGAACCAAAAGCATCAGCCCTTTTGCCAACGTCCACCCCCTCCTCATCCCAAATGCCACCACTGTAAACTCAGCCATCACCAACCCTACGACCTCATGCAAGATCACATACACTGCAATTTCTGCCAAGAACAACACCACAG…
>CBD 129
atgaagctcctttttactatctttgccagcctcatgctacagtaccaggtgaacacagagtattttggcttgagaagatgtttaatgggttttggaagatgcagagaccactgtgccatggctgaaaaagagatacagaaatgcaaaaagaaaaaatgttgcattggaccaaaagtggttcaaatgataaaaaactacatgcaaaatgaaatgtcccacacacttgagggctcccaagaacaactaccaattaacaagaattttgatgttgagatgcaaacaaaaaatcgtattttatctcttctccccaaaagcaaaagcatcagcccttttgccaatgttagcactcttattatctcaaataccaccaatataaactctgtcatcgccaaccctgtg…
>LBD-129
ATGAAGCTCCTTTTTCCCATCTTTGCAAGCCTCATGCTACAGTCCCAGGTGAACACAGAATTCCTTGGCT
TGAAAAAATGTTTAATGGGTTTTGGGAAATGCAAGGACCATTGCACCGTGGATGAAAAAGAGATAGACAA
ATGCAAGAAGAAAAAATGTTGTATTGGACCAAAAGTGGTTCAAATAATAAAAAACTTCATCCAAATTGAA
ATGCTTCATGCATTTGAAGAAAACTCCCAAGGACTTTTAAAAAATTACAATAATTCTAATGCCATGATAC
AAAAAAAAAATCATGTTACATCTATTCTCCCCAAAATCATGAGCATCAGCCCTTCTACCAATACCAACAC
CGTCATCATCACAAATACCACCACTTTGAACTCCATCGTCACCAGTACTGCTGCTTCTACCAAGAGTGAC
>GBD-129
ATGAAGCTCCTTTTCCCTATCTTTGCCAGCCTCATGCTACAGTGGCAGGTGAACACAGAATATTTTGGCTTGAGAAGATG
CGTAATGGGTTTGGGGAGATGCAAAGAGCACTGCAACATGGATGAAAAAGAGTTAGATAAATGCAAGAAGAAAAAATGTT
GTATTAGATCAAAAGTGGTTCAACTGATAAAAAACTACATACAAAACGAAATGCTCCACATGCTTAAAGAGGACTCTCAG
GAAGTGCTAAAAATTACCAAAAACGTTAGTGTCATGATGCAGACCAAACATCACAATTTATCTGCTCTGCCCAAAATCAA
AAGTGCCAATGCTTTTGCCAACGTCAACACCATTATCATCCCAAATGCCACCATTGTGAACTCTGCCACCACCAACCCCG
TGAACTCAGGGAAGATAATACACACTGCTACTCCTACCAAAAAAAGAAGAGATTCAGGCACTGACTCCCCACCACCAGCA
CCACCTCCATCGTATACACTTCCAACAGCATGA
>EBD-129
ATGAAGCTCCTTTTTCCTATCTTTGCCAGCCTCGTGCTTCAGTACCAGGTGAACACAG
CAGAATACTTTGGCTTGAGAAGATGTTTAATGGGTTTGGGGAGATGCAAAGACCATTGTGCCACTAATGAAAGAGAGATACAGCAATGCAAGAATAAAAGATGTTGTATTGGACCAAAACTGGTTCAAGTGATAAAAAGTTACATGAAAAATGAACTGTCCCACATATTTGAAGAGAACTCCCAACAACTGCTAAAAACTACCAAGAGTTCTAGTGTTGTGATGCAAACAAAGCATCATATTTTATCTTCTCTGTCCAAAATCAAAAGCACCGGTTCTTTTGCCAAAATCAACACCATCACCATCCCAAGTGCCATCCCTGTGAACTCCACCACCATCAACCCCAAGATCACAGGAAAGATTACATACACTGCTACTTCTACCAAGAGTGACACCAAAG…
>HBD- 129 pre
ATGAAGCTCCTTTTTCCTATCTTTGCCAGCCTCATGCTACAGTACCAGGTGAACACAGAATTTATTGGCTTGAGACGCTG
TTTAATGGGTTTGGGGAGATGCAGGGATCACTGCAATGTGGATGAAAAAGAGATACAGAAATGCAAGATGAAAAAATGTT
GTGTTGGACCAAAAGTGGTTAAATTGATTAAAAACTACCTGCAATATGGAACACCAAATGTACTTAATGAAGACGTCCAA
GAAATGCTAAAACCTGCCAAGAATTCTAGTGCTGTGATACAAAGAAAACATATTTTATCTGTTCTCCCCCAAATCAAAAG
CACTAGCTTTTTTGCTAATACCAACTTTGTCATCATTCCAAATGCCACCCCTATGAACTCTGCCACCATCAGCACTATGA
CCCCAGGACAGATCACATACACTGCTACTTCTACCAAGAGTAACACCAAAGAAAGCAGAGATTCTGCCACTGCCTCGCCA
CCACCAGCACCACCTCCACCAAACATACTGCCAACACCATCACTGGAGCTAGAGGAAGCAGAAGAGCAGTAA
>OBD-129
ATGAAGCTCCTTTTCCCTATCTTTGCCAGCCTCATGCTACAGTGGCAGGTGAACACAGAATATTTTGGCTTGAGAAGATG
CGTAATGGGTTTGGGGAGATGCAAAGAGCACTGCAACATGGATGAAAAAGAGTTAGATAAATGCAAGAAGAAAAAATGTT
GTATTAGATCAAAAGTGGTTCAACTGATAAAAAACTACATACAAAACGAAATGCTCCACATGCTTAAAGAGGACTCTCAG
GAAGTGCTAAAAATTACCAAAAACGTTAGTGTCATGATGCAGACCAAACATCACAATTTATCTGCTCTGCCCAAAATCAA
AAGTGCCAATGCTTTTGCCAACGTCAACACCATTATCATCCCAAATGCCACCATTGTGAACTCTGCCACCACCAACCCCG
TGAACTCAGGGAAGATAATACACACTGCTACTCCTACCAAAAAAAGAAGAGATTCAGGCACTGACTCCCCACCACCAGCA
CCACCTCCATCGTATACACTTCCAACAGCATGA
>OcBD-129
ATGAAGCTCATTCTCCCTATCTTTGCCAGTCTCATGCTGCAGTACCAAGTGAACACAG
CAGAGTTTCTTGTCTTGAAAAAATGCTCAATGGGCTTTGGGAGATGCAGAAACCAGTGCGCTGCAGACGAAAAAGAGGTA
CAGAAATGCAAGAAGAAAAAGTGTTGTCTTGACCCCAAAGTGGTCCAGTTTATAAAAAGCTACCTGAAAAATCAAATACC
CCACGTCCTTGGCGACGACGTCCCAGAAATGCTGAAAATTGACAGAGATTTTGCCAAGATAAAAACACGATACGTTTTTC
CTCTTCCCACAAGAAATAACAGCCTCCCTTCTGCCGGTACCAAATCTGTCATCACCCCAAAGGCCACCCCCATGAATCCA
GAACCTGTCACGTCTGCTGCTGTTTCTAGCAAGAGTGACACCAAAGGCCGCGTAGCATCTGCCACTGCCTCCCCACCCCC
AGCACCGCCACCACCGTGA
>OVTbd-129
atgaagctcattctccctatctttgccagtctcatgctgcagtaccaagtgaacacagagtttcttgtcttgaaaaaatgctcaatgggctttgggagatgcagaaaccagtgcgctgcagacgaaaaagaggtacagaaatgcaagaagaaaaagtgttgtcttgaccccaaagtggtccagtttataaaaagctacctgaaaaatcaaataccccacgtccttggcgacgacgtcccagaaatgctgaaaattgacagagattttgccaagataaaaacacgatacgtttttcctcttcccacaagaaataacagcctcccttctgccggtaccaaatctgtcatcaccccaaaggccacccccatgaatccagaacctgtcacgtctgctgctgtt…
>YBD-129
ATGAACCCAGATCCAAGGCTTCTTCTCTTGGAAGAAGAGAAGCTTCCAGCCATGAAGCTCCTTTTCCCTATCTTTGCCAG
CCTCATGCTACAGTGGCAGGTGAACACAGAATACTTTGGCTTGAGAAGATGCCTAATGGGTTTGGGGAGATGCAAAGAGC
ACTGCAACATGGATGAAAAAGAGTTAGATAAATGCAAAAAGAAAACATGTTGTATTAGATCAAAAGTGGTTCAACTGATA
AAAAACTACATACAAAATGAAATGCTCCATATGCTTAAAGAGGACTCTCAGGAAGTGCTAAAAATTACCAAGAATTTTAG
TGTCATGATGCAGACCGAACATCATAATTTATCTGTTCTGCCCAAAATCAAAAGTGCCAATGCTTTTGCCAAGATCAACA
CCATCATCATCCCAAATGCCACCATTGTGAACTCTGCCACCACCAACCCCGTGAACTCAGGGAAGATAATACACACTGCT
ACTTCTACCAGAAAAAGAAGAGATTTAGGCACTGACTCCCCACCACCAGCACCACCTCCATCGTATATACTTCCGACAGC
ATAA

## Sheet: e1cds
>BuBD-129
ATGAAGCTCCTTTTCCCTATCTTTGCCAGCCTTATGCTACAGTGGCAGGTGAACACA
>BIBD 129
ATGAAGCTCCTTTTCCCTATCTTTGCCAGCCTCATGCTACAGTGGCAGGTGAACACA
>BBD 129
ATGAACCCAGATCCAAGGCTTCTTCTCTTGGAAGAAGAGAAGCTTCCAGCCATGAAGCTCCTTTTCCCTATCTTTGCCAG
CCTCATGCTACAGTGGCAGGTGAACACA
>bibibd 129
ATGAAGCTCCTTTTCCCTATCTTTGCCAGCCTCATGCTACAGTGGCAGGTGAACACA
>BrBD 129
ATGAACCCAGATCCAAGGCTTCTTCTCTTGGAAGAAGAGAAGCTTCCAGCCATGAAGCTCCTTTTCCCTATCTTTGCCAG
CCTCATGCTACAGTGGCAGGTGAACACA
>CaBD-129
ATGAAGCTCCTTTTTCCTATCTTTGCCAGTCTCATGCTACAGTACCAGGTGAACACA
>CadBD-129
ATGAAGCTCCTTTTTCCTATCTTTGCCAGTCTCATGCTACAGTACCAGGTGAACACA
>FeBD 129
ATGAAGCTCCTTTTTCCTATCTTTGCCAGCCTCATGCTACAGTACCAGGTGAACACA
>CBD 129
atgaagctcctttttactatctttgccagcctcatgctacagtaccaggtgaacacagagtatttt
>LBD-129
ATGAAGCTCCTTTTTCCCATCTTTGCAAGCCTCATGCTACAGTCCCAGGTGAACACA
>GBD-129
ATGAAGCTCCTTTTCCCTATCTTTGCCAGCCTCATGCTACAGTGGCAGGTGAACACA
>EBD-129
ATGAAGCTCCTTTTTCCTATCTTTGCCAGCCTCGTGCTTCAGTACCAGGTGAACACA
>HBD-129
ATGAAGCTCCTTTTTCCTATCTTTGCCAGCCTCATGCTACAGTACCAGGTGAACACA
>OBD-129
ATGAAGCTCCTTTTCCCTGTCTTTGCCAGCCTCATGCTACAGTGGCAGGTGAACACA
>OcBD-129
ATGAAGCTCATTCTCCCTATCTTTGCCAGTCTCATGCTGCAGTACCAAGTGAACACA
>OVTbd-129
atgaagctcattctccctatctttgccagtctcatgctgcagtaccaagtgaacaca
>YBD-129
ATGAACCCAGATCCAAGGCTTCTTCTCTTGGAAGAAGAGAAGCTTCCAGCCATGAAGCTCCTTTTCCCTATCTTTGCCAG
CCTCATGCTACAGTGGCAGGTGAACACA

## Sheet: e2cds
>BuBD-129
GAATACTTTGGCTTGAGAAGATGCGTAATGGGTTTGGGGAGATGCAAAGAGTACTGCA
ACATGGATGAAAAAGAGTTAGATAAATGCAAAAAGAAAAAATGTTGTATTAGATCAAAAG
TGGTTCAACTGATAAAAAACTACATACAAAATGAAATGCTCCATATGCTTAAAGAGGACT
CTCAGGAAGTGCTAAAAATTACCAAGAATTTTAGTTTCATGATGCAGACCGAACATCATA
ATTTATCTGTTCTGCCCAAAATCAAAAGTGCCAGTGCTTTTGCCAACATCAACACCATCA
TCATCCCAAATGCCACCATTGTGAACTCTGCCACCACCAACCCCGTGAACTCAGGGAAGA
TAATACACACTGCTACTTCTACCAAAAAAAGAAGAGATTCAGGCACTGACTCCCCACCAC
CAGCACCACCTCCATCGTATACACCTCCGACAGCA
>BIBD 129
GAATACTTTGGCTTGAGAAGATGCCTAATGGGTTTGGGGAGATGCAAAGAGCACTGCA
ACATGGATGAAAAAGAGTTAGATAAATGCAAAAAGAAAACATGTTGTATTAGAGCAAAAG
TGGTTCAACTGATAAAAAACTACATACAAAATGAAATGCTCCATATGCTTAAAGAGGACT
CTCAGGAAGTGCTAAAAATTACCAAGAATTTTAGTGTCATGATGCAGACCGAACATCATA
ATTTATCTGTTCTGCCCAAAATCAAAAGTGCCAGTGCTTTTGCCAAGATCAACACCATCA
TCATCCCAAATGCCACCATTGTGAACTCTGCCACCACCAACCCCGTGAACTCAGGGAAGA
TAATACACACTGCTACTTCTACCAGAAAAAGAAGAGATTTAGGCACTGACTCCCCACCAC
CAGCACCACCTCCATCGTATATACTTCCGACAGCA
>BBD 129
GAATACTTTGGCTTGAGAAGATGCCTAATGGGTTTGGGGAGATGCAAAGAGC
ACTGCAACATGGATGAAAAAGAGTTAGATAAATGCAAAAAGAAAACATGTTGTATTAGATCAAAAGTGGTTCAACTGATA
AAAAACTACATACAAAATGAAATGCTCCATATGCTTAAAGAGGACTCTCAGGAAGTGCTAAAAATTACCAAGAATTTTAG
TGTCATGATGCAGACCGAACATCATAATTTATCTGTTCTGCCCAAAATCAAAAGTGCCAATGCTTTTGCCAAGATCAACA
CCATCATCATCCCAAATGCCACCATTGTGAACTCTGCCACCACCAACCCCGTGAACTCAGGGAAGATAATACACACTGCT
ACTTCTACCAGAAAAAGAAGAGATTTAGGCACTGACTCCCCACCACCAGCACCACCTCCATCGTATATACTTCCGACAGC
A
>bibibd 129
GAATACTTTGGCTTGAGAAGATGCGTAATGGGTTTGGGGAGATGCAAAGAGCACTGCAACATGGATGAAAAAGAGTTA
GATAAATGCAAAAAGAAAACATGTTGTATTAGAGCAAAAGTGGTTCAACTGATAAAAAACTACATACAAAATGAAATGCT
CCATATGCTTAAAGAGGACTCTCAGGAAGTGCTAAAAATTACCAAGAATTTTAGTGTCATGATGCAGACCGAACATCATA
ATTTATCTGTTCTGCCCAAAATCAAAAGTGCCAGTGCTTTTGCCAAGATCAACACCATCATCATCCCAAATGCCACCATT
GTGAACTCTGCCACCACCAACCCCGTGAACTCAGGGAAGATAATACACACTGCTACTTCTACCAGAAAAAGAAGAGATTT
AGGCACTGACTCCCCACCACCAGCACCACCTCCATCGTATATACTTCCGACAGCA
>BrBD 129
GAATACTTTGGCTTGAGAAGATGCCTAATGGGTTTGGGGAGATGCAAAGAGC
ACTGCAACATGGATGAAAAAGAGTTAGATAAATGCAAAAAGAAAACATGTTGTATTAGATCAAAAGTGGTTCAACTGATA
AAAAACTACATACAAAATGAAATGCTCCATATGCTTAAAGAGGACTCTCAGGAAGTGCTAAAAATTACCAAGAATTTTAG
TGTCATGATGCAGACCGAACATCATAATTTATCTGTTCTGCCCAAAATCAAAAGTGCCAATGCTTTTGCCAAGATCAACA
CCATCATCATCCCAAATGCCACCATTGTGAACTCTGCCACCACCAACCCCGTGAACTCAGGGAAGATAATACACACTGCT
ACTTCTACCAGAAAAAGAAGAGATTTAGGCACTGACTCCCCACCACCAGCACCACCTCCATCGTATATACTTCCGACAGC
A
>CaBD-129
GAATACTTTGGCTTGGGAAGATGTGTGATGGGTTTTGGGAGATGCAAAGACCACTGCGCCATGGATGAAAAAGAGGTA
GAGAAATGCAGAAAGAAAAAATGTTGTATTGGACCAAAAGTGGTTCAATTAATAAAAAGCTACCTGCAGAATGAAATGCT
CCACGGACTTGAAGAAGACTCCCAGAAACTGCTAAAAACTACCAAGAATTCTAGCGTAATGATGCAAACAAAGTATCATA
TTTTCTCTCTTCTCCCCAAAATCAAAAGTTCCAACCCTTTTGCCAACATCAACACCATCATCATCCCAAATGGCACCGCT
GGGGACTCTGCCACCGCCAACCCCATGATCTCAAGAAAGACTACACACACTTCTACTTCTACTAAGAGTGACACCAAGGA
AAGAAGAGATTCAGCCACTGACTCCCTGCCACTAGCACCACCACCA
>CadBD-129
GCAGAATACTTTGGCTTGGGAAGATGTGTGATGGGTTTTGGGAGATGCAAAGACCACTGTGCCATGGATGAAAAAGAGGTAGAGAAATGCAGAAAGAAAAAATGTTGTATTGGACCAAAAGTGGTTCAATTAGTAAAAAGCTACCTGCAGAATGAAATGCTCCACGGACTTGAAGAAGACTCCCAGAAACTGCTAAAAACTACCAAGAATTCTAGCGTAATGATGCAAACAAAGTATCATATTTTCTCTCTTCTCCCCAAAATCAAAAGTTCCAACCCTTTTGCCAACATCAACACCATCATCATCCCAAATGGCACCGCTGGGGACTCTGCCACCGCCAACCCCATGATCTCAAGAAAGACTACACACACTTCTACTTCTACTAAGAGTGACACCAAG…
>FeBD 129
GAGTACTTTGGCTTGAGAAGATGTCTAATGGGTTTTGGGAGGTGCAAAGACTACTGTGCCGTGGGTGAAACGGAGATACAGAAATGCAAGAAGAGAAAATGTTGCATTGGACAGAAAGTGGTTCAAATGATAAAAAACTACATGCAAAATGAAATGTCCCACACACTTGAAGGGAACTCCCAAGAACACCTACAAGTTACCAAGAATTCTGATGCTTTGATACAAACAAAATACCAAATTTTATCTCTTCTCCCCAGAACCAAAAGCATCAGCCCTTTTGCCAACGTCCACCCCCTCCTCATCCCAAATGCCACCACTGTAAACTCAGCCATCACCAACCCTACGACCTCATGCAAGATCACATACACTGCAATTTCTGCCAAGAACAACACCACAGAA…
>CBD 129
ggcttgagaagatgtttaatgggttttggaagatgcagagaccactgtgccatggctgaaaaagagatacagaaatgcaaaaagaaaaaatgttgcattggaccaaaagtggttcaaatgataaaaaactacatgcaaaatgaaatgtcccacacacttgagggctcccaagaacaactaccaattaacaagaattttgatgttgagatgcaaacaaaaaatcgtattttatctcttctccccaaaagcaaaagcatcagcccttttgccaatgttagcactcttattatctcaaataccaccaatataaactctgtcatcgccaaccctgtgttctcaggaaagacttcacatactgcaatttctaccaagagtgacaccaaagaaaggagagattca…
>LBD-129
GAATTCCTTGGCT
TGAAAAAATGTTTAATGGGTTTTGGGAAATGCAAGGACCATTGCACCGTGGATGAAAAAGAGATAGACAA
ATGCAAGAAGAAAAAATGTTGTATTGGACCAAAAGTGGTTCAAATAATAAAAAACTTCATCCAAATTGAA
ATGCTTCATGCATTTGAAGAAAACTCCCAAGGACTTTTAAAAAATTACAATAATTCTAATGCCATGATAC
AAAAAAAAAATCATGTTACATCTATTCTCCCCAAAATCATGAGCATCAGCCCTTCTACCAATACCAACAC
CGTCATCATCACAAATACCACCACTTTGAACTCCATCGTCACCAGTACTGCTGCTTCTACCAAGAGTGAC
>GBD-129
GAATATTTTGGCTTGAGAAGATGCGTAATGGGTTTGGGGAGATGCAAAGAGCACTGCAACATGGATGAAAAAGAGTTAGATAAATGCAAGAAGAAAAAATGTTGTATTAGATCAAAAGTGGTTCAACTGATAAAAAACTACATACAAAACGAAATGCTCCACATGCTTAAAGAGGACTCTCAGGAAGTGCTAAAAATTACCAAAAACGTTAGTGTCATGATGCAGACCAAACATCACAATTTATCTGCTCTGCCCAAAATCAAAAGTGCCAATGCTTTTGCCAACGTCAACACCATTATCATCCCAAATGCCACCATTGTGAACTCTGCCACCACCAACCCCGTGAACTCAGGGAAGATAATACACACTGCTACTCCTACCAAAAAAAGAAGAGATTCA…
>EBD-129
GCAGAATACTTTGGCTTGAGAAGATGTTTAATGGGTTTGGGGAGATGCAAAGACCATTGTGCCACTAATGAAAGAGAGATACAGCAATGCAAGAATAAAAGATGTTGTATTGGACCAAAACTGGTTCAAGTGATAAAAAGTTACATGAAAAATGAACTGTCCCACATATTTGAAGAGAACTCCCAACAACTGCTAAAAACTACCAAGAGTTCTAGTGTTGTGATGCAAACAAAGCATCATATTTTATCTTCTCTGTCCAAAATCAAAAGCACCGGTTCTTTTGCCAAAATCAACACCATCACCATCCCAAGTGCCATCCCTGTGAACTCCACCACCATCAACCCCAAGATCACAGGAAAGATTACATACACTGCTACTTCTACCAAGAGTGACACCAAA…
>HBD-129
GAATTTATTGGCTTGAGACGCTGTTTAATGGGTTTGGGGAGATGCAGGGATCACTGCAATGTGGATGAAAAAGAGATACAGAAATGCAAGATGAAAAAATGTTGTGTTGGACCAAAAGTGGTTAAATTGATTAAAAACTACCTGCAATATGGAACACCAAATGTACTTAATGAAGACGTCCAAGAAATGCTAAAACCTGCCAAGAATTCTAGTGCTGTGATACAAAGAAAACATATTTTATCTGTTCTCCCCCAAATCAAAAGCACTAGCTTTTTTGCTAATACCAACTTTGTCATCATTCCAAATGCCACCCCTATGAACTCTGCCACCATCAGCACTATGACCCCAGGACAGATCACATACACTGCTACTTCTACCAAGAGTAACACCAAAGAAAGC…
>OBD-129
GAATATTTTGGCTTGAGAAGATGCGTAATGGGTTTGGGGAGATGCAAAGAGCACTGCAACATGGATGAAAAAGAGTTAGATAAATGCAAAAAGAAAAAATGTTGTATTAGATCAAAAGTGGTTCAACTGATAAAAAACTACATACAAAATGAAATGCTCCACGTGCTTAAAGAGGACTCTCAGGAAGTGCTAAAAATTACCAAAAATGTTAGTGTCATGATGCAGACCAAACATCACAATTTATCTGTTCTGCCCCAAATCAAAAGTGCCAATGCTTTTGCCAACATCAACACCATTATCATCCCAAATGCCACCATTGTGAACTCTGCCACCTCCAACCCCGTGAACTCAGGGAAGATAATACACACTGCTACTTCTACCAAAAAAAGAAGAGATTCA…
>OcBD-129
GAGTTTCTTGTCTTGAAAAAATGCTCAATGGGCTTTGGGAGATGCAGAAACCAGTGCGCTGCAGACGAAAAAGAGGTA
CAGAAATGCAAGAAGAAAAAGTGTTGTCTTGACCCCAAAGTGGTCCAGTTTATAAAAAGCTACCTGAAAAATCAAATACC
CCACGTCCTTGGCGACGACGTCCCAGAAATGCTGAAAATTGACAGAGATTTTGCCAAGATAAAAACACGATACGTTTTTC
CTCTTCCCACAAGAAATAACAGCCTCCCTTCTGCCGGTACCAAATCTGTCATCACCCCAAAGGCCACCCCCATGAATCCA
GAACCTGTCACGTCTGCTGCTGTTTCTAGCAAGAGTGACACCAAAGGCCGCGTAGCATCTGCCACTGCCTCCCCACCCCC
AGCACCGCCACCACCG
>OVTbd-129
gagtttcttgtcttgaaaaaatgctcaatgggctttgggagatgcagaaaccagtgcgctgcagacgaaaaagaggtacagaaatgcaagaagaaaaagtgttgtcttgaccccaaagtggtccagtttataaaaagctacctgaaaaatcaaataccccacgtccttggcgacgacgtcccagaaatgctgaaaattgacagagattttgccaagataaaaacacgatacgtttttcctcttcccacaagaaataacagcctcccttctgccggtaccaaatctgtcatcaccccaaaggccacccccatgaatccagaacctgtcacgtctgctgctgtttctagcaagagtgacaccaaaggccgcgtagcatctgccactgcctccccaccccca…
>YBD-129
GAATACTTTGGCTTGAGAAGATGCCTAATGGGTTTGGGGAGATGCAAAGAGC
ACTGCAACATGGATGAAAAAGAGTTAGATAAATGCAAAAAGAAAACATGTTGTATTAGATCAAAAGTGGTTCAACTGATA
AAAAACTACATACAAAATGAAATGCTCCATATGCTTAAAGAGGACTCTCAGGAAGTGCTAAAAATTACCAAGAATTTTAG
TGTCATGATGCAGACCGAACATCATAATTTATCTGTTCTGCCCAAAATCAAAAGTGCCAATGCTTTTGCCAAGATCAACA
CCATCATCATCCCAAATGCCACCATTGTGAACTCTGCCACCACCAACCCCGTGAACTCAGGGAAGATAATACACACTGCT
ACTTCTACCAGAAAAAGAAGAGATTTAGGCACTGACTCCCCACCACCAGCACCACCTCCATCGTATATACTTCCGACAGC
A

## Sheet: protein
>BuBD-129
MKLLFPIFASLMLQWQVNTEYFGLRRCVMGLGRCKEYCNMDEKELDKCKKKKCCIRSKVVQLIKNYIQNEMLHMLKEDSQEVLKITKNFSFMMQTEHHNLSVLPKIKSASAFANINTIIIPNATIVNSATTNPVNSGKIIHTATSTKKRRDSGTDSPPPAPPPSYTPPTA
>BIBD-129
MKLLFPIFASLMLQWQVNTEYFGLRRCLMGLGRCKEHCNMDEKELDKCKKKTCCIRAKVVQLIKNYIQNEMLHMLKEDSQEVLKITKNFSVMMQTEHHNLSVLPKIKSASAFAKINTIIIPNATIVNSATTNPVNSGKIIHTATSTRKRRDLGTDSPPPAPPPSYILPTA
>BBD 129
MNPDPRLLLLEEEKLPAMKLLFPIFASLMLQWQVNTEYFGLRRCLMGLGRCKEHCNMDEKELDKCKKKTCCIRSKVVQLI
KNYIQNEMLHMLKEDSQEVLKITKNFSVMMQTEHHNLSVLPKIKSANAFAKINTIIIPNATIVNSATTNPVNSGKIIHTA
TSTRKRRDLGTDSPPPAPPPSYILPTA
>bibibd 129
MKLLFPIFASLMLQWQVNTEYFGLRRCVMGLGRCKEHCNMDEKELDKCKKKTCCIRAKVVQLIKNYIQNEMLHMLKEDSQEVLKITKNFSVMMQTEHHNLSVLPKIKSASAFAKINTIIIPNATIVNSATTNPVNSGKIIHTATSTRKRRDLGTDSPPPAPPPSYILPTA
>BrBD 129
MNPDPRLLLLEEEKLPAMKLLFPIFASLMLQWQVNTEYFGLRRCLMGLGRCKEHCNMDEKELDKCKKKTCCIRSKVVQLIKNYIQNEMLHMLKEDSQEVLKITKNFSVMMQTEHHNLSVLPKIKSANAFAKINTIIIPNATIVNSATTNPVNSGKIIHTATSTRKRRDLGTDSPPPAPPPSYILPTA
>CaBD-129
MKLLFPIFASLMLQYQVNTEYFGLGRCVMGFGRCKDHCAMDEKEVEKCRKKKCCIGPKVVQLIKSYLQNEMLHGLEEDSQKLLKTTKNSSVMMQTKYHIFSLLPKIKSSNPFANINTIIIPNGTAGDSATANPMISRKTTHTSTSTKSDTKERRDSATDSLPLAPPP
>CadBD-129
MKLLFPIFASLMLQYQVNTAEYFGLGRCVMGFGRCKDHCAMDEKEVEKCRKKKCCIGPKVVQLVKSYLQNEMLHGLEEDSQKLLKTTKNSSVMMQTKYHIFSLLPKIKSSNPFANINTIIIPNGTAGDSATANPMISRKTTHTSTSTKSDTKERRDSATDSLPLAPPP
>FeBD 129
MKLLFPIFASLMLQYQVNTGTEYFGLRRCLMGFGRCKDYCAVGETEIQKCKKRKCCIGQKVVQMIKNYMQNEMSHTLEGNSQEHLQVTKNSDALIQTKYQILSLLPRTKSISPFANVHPLLIPNATTVNSAITNPTTSCKITYTAISAKNNTTESRDSASDSSPPAPPP
>CBD 129
MKLLFTIFASLMLQYQVNTEYFGLRRCLMGFGRCRDHCAMAEKEIQKCKKKKCCIGPKVVQMIKNYMQNEMSHTLEGSQEQLPINKNFDVEMQTKNRILSLLPKSKSISPFANVSTLIISNTTNINSVIANPVFSGKTSHTAISTKSDTKERRDSDTDSPPPAPPP
>LBD-129
MKLLFPIFASLMLQSQVNTEFLGLKKCLMGFGKCKDHCTVDEKEIDKCKKKKCCIGPKVVQIIKNFIQIEMLHAFEENSQGLLKNYNNSNAMIQKKNHVTSILPKIMSISPSTNTNTVIITNTTTLNSIVTSTAASTKSD
>GBD-129
MKLLFPIFASLMLQWQVNTEYFGLRRCVMGLGRCKEHCNMDEKELDKCKKKKCCIRSKVVQLIKNYIQNEMLHMLKEDSQEVLKITKNVSVMMQTKHHNLSALPKIKSANAFANVNTIIIPNATIVNSATTNPVNSGKIIHTATPTKKRRDSGTDSPPPAPPPSYTLPTA
>EBD-129
MKLLFPIFASLVLQYQVNTAEYFGLRRCLMGLGRCKDHCATNEREIQQCKNKRCCIGPKLVQVIKSYMKNELSHIFEENSQQLLKTTKSSSVVMQTKHHILSSLSKIKSTGSFAKINTITIPSAIPVNSTTINPKITGKITYTATSTKSDTKESKDSATDSPPTAPPP
>HBD- 129 pre
MKLLFPIFASLMLQYQVNTEFIGLRRCLMGLGRCRDHCNVDEKEIQKCKMKKCCVGPKVVKLIKNYLQYGTPNVLNEDVQEMLKPAKNSSAVIQRKHILSVLPQIKSTSFFANTNFVIIPNATPMNSATISTMTPGQITYTATSTKSNTKESRDSATASPPPAPPPPNILPTPSLELEEAEEQ
>OBD-129
MKLLFPIFASLMLQWQVNTEYFGLRRCVMGLGRCKEHCNMDEKELDKCKKKKCCIRSKVVQLIKNYIQNEMLHMLKEDSQEVLKITKNVSVMMQTKHHNLSALPKIKSANAFANVNTIIIPNATIVNSATTNPVNSGKIIHTATPTKKRRDSGTDSPPPAPPPSYTLPTA
>OcBD-129
MKLILPIFASLMLQYQVNTAEFLVLKKCSMGFGRCRNQCAADEKEVQKCKKKKCCLDPKVVQFIKSYLKNQIPHVLGDDVPEMLKIDRDFAKIKTRYVFPLPTRNNSLPSAGTKSVITPKATPMNPEPVTSAAVSSKSDTKGRVASATASPPPAPPPP
>OVTbd-129
MKLILPIFASLMLQYQVNTEFLVLKKCSMGFGRCRNQCAADEKEVQKCKKKKCCLDPKVVQFIKSYLKNQIPHVLGDDVPEMLKIDRDFAKIKTRYVFPLPTRNNSLPSAGTKSVITPKATPMNPEPVTSAAVSSKSDTKGRVASATASPPPAPPPP
>YBD-129
MNPDPRLLLLEEEKLPAMKLLFPIFASLMLQWQVNTEYFGLRRCLMGLGRCKEHCNMDEKELDKCKKKTCCIRSKVVQLIKNYIQNEMLHMLKEDSQEVLKITKNFSVMMQTEHHNLSVLPKIKSANAFAKINTIIIPNATIVNSATTNPVNSGKIIHTATSTRKRRDLGTDSPPPAPPPSYILPTA

## Sheet: e1pr
>BuBD-129
MKLLFPIFASLMLQWQVNT
>BIBD 129
MKLLFPIFASLMLQWQVNT
>BBD 129
MNPDPRLLLLEEEKLPAMKLLFPIFASLMLQWQVNT
>bibibd 129
MKLLFPIFASLMLQWQVNT
>BrBD 129
MNPDPRLLLLEEEKLPAMKLLFPIFASLMLQWQVNT
>CaBD-129
MKLLFPIFASLMLQYQVNT
>CadBD-129
MKLLFPIFASLMLQYQVNT
>FeBD 129
MKLLFPIFASLMLQYQVNT
>CBD 129
MKLLFTIFASLMLQYQVNTEYF
>LBD-129
MKLLFPIFASLMLQSQVNT
>GBD-129
MKLLFPIFASLMLQWQVNT
>EBD-129
MKLLFPIFASLVLQYQVNT
>HBD-129
MKLLFPIFASLMLQYQVNT
>OBD-129
MKLLFPVFASLMLQWQVNT
>OcBD-129
MKLILPIFASLMLQYQVNT
>OVTbd-129
MKLILPIFASLMLQYQVNT
>YBD-129
MNPDPRLLLLEEEKLPAMKLLFPIFASLMLQWQVNT

## Sheet: e2pr
>BuBD-129
EYFGLRRCVMGLGRCKEYCNMDEKELDKCKKKKCCIRSKVVQLIKNYIQNEMLHMLKEDSQEVLKITKNFSFMMQTEHHNLSVLPKIKSASAFANINTIIIPNATIVNSATTNPVNSGKIIHTATSTKKRRDSGTDSPPPAPPPSYTPPTA
>BIBD 129
EYFGLRRCLMGLGRCKEHCNMDEKELDKCKKKTCCIRAKVVQLIKNYIQNEMLHMLKEDSQEVLKITKNFSVMMQTEHHNLSVLPKIKSASAFAKINTIIIPNATIVNSATTNPVNSGKIIHTATSTRKRRDLGTDSPPPAPPPSYILPTA
>BBD 129
EYFGLRRCLMGLGRCKEHCNMDEKELDKCKKKTCCIRSKVVQLIKNYIQNEMLHMLKEDSQEVLKITKNFSVMMQTEHHNLSVLPKIKSANAFAKINTIIIPNATIVNSATTNPVNSGKIIHTATSTRKRRDLGTDSPPPAPPPSYILPTA
>bibibd 129
EYFGLRRCVMGLGRCKEHCNMDEKELDKCKKKTCCIRAKVVQLIKNYIQNEMLHMLKEDSQEVLKITKNFSVMMQTEHHNLSVLPKIKSASAFAKINTIIIPNATIVNSATTNPVNSGKIIHTATSTRKRRDLGTDSPPPAPPPSYILPTA
>BrBD 129
EYFGLRRCLMGLGRCKEHCNMDEKELDKCKKKTCCIRSKVVQLIKNYIQNEMLHMLKEDSQEVLKITKNFSVMMQTEHHNLSVLPKIKSANAFAKINTIIIPNATIVNSATTNPVNSGKIIHTATSTRKRRDLGTDSPPPAPPPSYILPTA
>CaBD-129
EYFGLGRCVMGFGRCKDHCAMDEKEVEKCRKKKCCIGPKVVQLIKSYLQNEMLHGLEEDSQKLLKTTKNSSVMMQTKYHIFSLLPKIKSSNPFANINTIIIPNGTAGDSATANPMISRKTTHTSTSTKSDTKERRDSATDSLPLAPPP
>CadBD-129
AEYFGLGRCVMGFGRCKDHCAMDEKEVEKCRKKKCCIGPKVVQLVKSYLQNEMLHGLEEDSQKLLKTTKNSSVMMQTKYHIFSLLPKIKSSNPFANINTIIIPNGTAGDSATANPMISRKTTHTSTSTKSDTKERRDSATDSLPLAPPP
>FeBD 129
EYFGLRRCLMGFGRCKDYCAVGETEIQKCKKRKCCIGQKVVQMIKNYMQNEMSHTLEGNSQEHLQVTKNSDALIQTKYQILSLLPRTKSISPFANVHPLLIPNATTVNSAITNPTTSCKITYTAISAKNNTTESRDSASDSSPPAPPP
>CBD 129
GLRRCLMGFGRCRDHCAMAEKEIQKCKKKKCCIGPKVVQMIKNYMQNEMSHTLEGSQEQLPINKNFDVEMQTKNRILSLLPKSKSISPFANVSTLIISNTTNINSVIANPVFSGKTSHTAISTKSDTKERRDSDTDSPPPAPPP
>LBD-129
EFLGLKKCLMGFGKCKDHCTVDEKEIDKCKKKKCCIGPKVVQIIKNFIQIEMLHAFEENSQGLLKNYNNSNAMIQKKNHVTSILPKIMSISPSTNTNTVIITNTTTLNSIVTSTAASTKSD
>GBD-129
EYFGLRRCVMGLGRCKEHCNMDEKELDKCKKKKCCIRSKVVQLIKNYIQNEMLHMLKEDSQEVLKITKNVSVMMQTKHHNLSALPKIKSANAFANVNTIIIPNATIVNSATTNPVNSGKIIHTATPTKKRRDSGTDSPPPAPPPSYTLPTA
>EBD-129
AEYFGLRRCLMGLGRCKDHCATNEREIQQCKNKRCCIGPKLVQVIKSYMKNELSHIFEENSQQLLKTTKSSSVVMQTKHHILSSLSKIKSTGSFAKINTITIPSAIPVNSTTINPKITGKITYTATSTKSDTKESKDSATDSPPTAPPP
>HBD-129
EFIGLRRCLMGLGRCRDHCNVDEKEIQKCKMKKCCVGPKVVKLIKNYLQYGTPNVLNEDVQEMLKPAKNSSAVIQRKHILSVLPQIKSTSFFANTNFVIIPNATPMNSATISTMTPGQITYTATSTKSNTKESRDSATASPPPAPPPPNILPTPSLELEEAEEQ
>OBD-129
EYFGLRRCVMGLGRCKEHCNMDEKELDKCKKKKCCIRSKVVQLIKNYIQNEMLHVLKEDSQEVLKITKNVSVMMQTKHHNLSVLPQIKSANAFANINTIIIPNATIVNSATSNPVNSGKIIHTATSTKKRRDSGTDSLPPAPPPSYTLPTA
>OcBD-129
EFLVLKKCSMGFGRCRNQCAADEKEVQKCKKKKCCLDPKVVQFIKSYLKNQIPHVLGDDVPEMLKIDRDFAKIKTRYVFPLPTRNNSLPSAGTKSVITPKATPMNPEPVTSAAVSSKSDTKGRVASATASPPPAPPPP
>OVTbd-129
EFLVLKKCSMGFGRCRNQCAADEKEVQKCKKKKCCLDPKVVQFIKSYLKNQIPHVLGDDVPEMLKIDRDFAKIKTRYVFPLPTRNNSLPSAGTKSVITPKATPMNPEPVTSAAVSSKSDTKGRVASATASPPPAPPPP
>YBD-129
EYFGLRRCLMGLGRCKEHCNMDEKELDKCKKKTCCIRSKVVQLIKNYIQNEMLHMLKEDSQEVLKITKNFSVMMQTEHHNLSVLPKIKSANAFAKINTIIIPNATIVNSATTNPVNSGKIIHTATSTRKRRDLGTDSPPPAPPPSYILPTA
