# Supplementary material for: Unusual interplay of contrasting selective pressures on β-defensin genes implicated in male fertility of the Buffalo (Bubalus bubalis)
Source: BMC Evol Biol. 2019 Nov 26;19:214. doi: 10.1186/s12862-019-1535-8 (PMC6878701; doi:10.1186/s12862-019-1535-8)
Supplement: Supplementary file 1 — Additional file 1. Orthologs of BDs. CDS & protein sequence data for 30 BDs in all the species. The data for gene loci, coordinates, orientation etc. is available on request. [file 12862_2019_1535_MOESM1_ESM.zip › Additional sheets 1.0-1.29 -orthologs of beta defensisn/1.25) BD-130.xlsx]

## Sheet: CDS
>BIBD-130-LIKE, e1 only
ATGAGACTCCATTTATTGCTTTCTGTTCTCCTTCTCTCTTTGGCTATAATACCAAAAGGTAGG
>bibibd 130 X1
ATGAGACTCCATTTATTGCTTTCTGTTCTCCTTCTGTCTTTGGCTATAATACCAAAAGCAAGGACTGGCCTTATTCCAGG
ACAGAAACAGTGTAATCTGCTGAAAGGGGTGTGCAAAGACGGAGGCTGCACCACTATAGAACAGCCCATTGGCGTATGTA
ATGAAGACAAAAGATGTTGTAGAAAGTGGTGGATATTTTTTCCCTATCCAACGCCAGCTCCCAAATCAAAATCTCCTTGA
>BBD 130 X1
ATGAGACTCCATTTATTGCTTTCTGTTCTCCTTCTGTCTTTGGCTATAATACCAAAAGCAAGGACTGGCCTTATTCCAGG
ACAGAAACAGTGTAATCTGCTGAAAGGGGTGTGCAAAGACGGAGGCTGCACCACTATAGAACAGCCCATTGGCGTATGTA
ATGAAGACAAAAGATGTTGTAGAAAGTGGTGGATATTTTTTCCCTATCCAACGCCAGCTCCCAAATCAAAATCTCCTTGA
>BrBD 130 X1
ATGAGACTCCATTTATTGCTTTCTGTTCTCCTTCTGTCTTTGGCTATAATACCAAAAGCAAGGACTGGCCTTATTCCAGG
ACAGAAACAGTGTAATCTGCTGAAAGGGGTGTGCAAAGACGGAGGCTGCACCACTATAGAACAGCCCATTGGCGTATGTA
ATGAAGACAAAAGATGTTGTAGAAAGTGGTGGATATTTTTTCCCTATCCAACGCCAGCTCCCAAATCAAAATCTCCTTGA
>BuBD-130 LIKE
ATGAGACTCCATTTATTGCTTTCTGTTCTCCTTCTCTCTTTGGCTATAATACCAAAAGGTAGGACTGGCCTTATTCCAGG
ACAGAAACAGTGTAATCTGCTGAAAGGGGTGTGCAGAGACGGAGGCTGCACCACTATAGAACAGCCCATTGGTGTATGTA
ATGAAGACAAAAGATGTTGTAGAAAGTGGTGGATATTTTTTCCCTATCCAACGCCAGCTCCCAAATCAAAATCTCCTTGA
>CaBD-130 LIKE
>CaBD-130 LIKE
>FeBD 130 ONLY
atgagactccattctcttctttctgttcttctcctctttgtgactataataccaaaagcaaggcctggcatgatcccggggaagaaacagtgtgttcttctgaaaggggtgtgcagagacggagggtgcacctccacagatgataccattggtgaatgcaatgatgagaaaaagtgttgtagaaagtggtggatattttatccctacgcaacaccggctcccaaagcaaaatctccttag
>CBD 130 X1
ATGAGACTCCATTCCCTTATTTCTGTTCTTCTCCTCTTTGTGACTATAATACCAAAAGCAAGGACTGGCG
TTATCCCAGGGCAGAAACAGTGTGTTCTTTTGAAGGGGGTGTGCAAGGACGGAGGCTGTACCACCACAGA
TGATACCATTGGTGAATGTAATGATGAGAAAAAGTGTTGTAGAAAGTGGTGGGTCCTCTTTCCTTATGCA
ACACCGGCTCCCAAAGCAAAATCTCCTTAG
>EBD-130 LIKE
ATGAGACTCCATTCCCTTCTTTCTGTTCTCCTCTTCTTTGTGACTATGATACCAAAAGCAAGAACTGGCG
TAATTCCGGGACAAAAACAATGTGTTTTTTTGAAAGGGATATGCAAAGATGGAGGATGTACCAGCACAGA
TGACACCATCGGTGTATGTAGCGAAGAAAAAAAATGTTGTAGAAAGTGGTGGGTATTTCTGCCCTATCCA
ACGCCGGCTCCCAAAGCAAAATCTCCTTAG
>HBD-130 A pre
ATGAAACTCCATTCCCTTATTTCTGTTCTCCTCCTCTTTGTGACTTTAATACCAAAAGGAAAGACTGGCGTTATTCCAGG
ACAAAAACAGTGTATTGCTTTGAAAGGGGTGTGCAGAGACAAACTATGCAGCACACTAGATGATACCATTGGTATATGTA
ATGAAGGAAAAAAATGTTGTAGAAGGTGGTGGATACTTGAGCCCTATCCAACTCCGGTTCCCAAAGGAAAATCTCCTTAG
>LBD-130 LIKE
atgagactttatttccttctttctgttctactcctctttgagactataataccaaaagcaaggactggtgttgttccggggcaaaaacaatgtgttcttttgaaaggggtgtgcaaagacaatggatgcacctccacagatgataccatcggtgtgtgtaatcatgaaaaaaaatgctgtaggaaatggtggatattcgaaccctatgcaacgccagttcccaaagcaaaatctccttag
>OcBD-130 LIKE
atgagactctattcccttatttctgttctcctcctgtttgtgactataataccaaaaggaaacactggtgttattccagggcagaagcagtgtattcttttgaaagggcggtgcaaagatggtgggtgcacctccacagaagacaccattggcgtttgcaatgatgaaaaaaggtgttgtaggaaatggtggatattcaatccctacccaacgccagttcccaaaggaaaatctccctag
>OVTbd-130 LIKE
ATGAGACTCCGTTTATTGCTTTCTGTTCTCCTTCTCTCTTTGGCTCTAATACCAAAAGGTAGGACTGGCCTTATCCCCGG
ACAGAAACAATGTAATCTGCTGAAAGGGGTGTGCAAAGACGGAGGCTGCACCAGCATAGAACAGCCCATTGGCGTATGTA
ATGAAGACAAAAGATGTTGTAGAAAGTGGTGGGTATTTTTTCCCTATCCAACGCCAGCTCCCAAATCAAAATCTCCTTGA
>OBD-130 LIKE
ATGAGACTCCATTTATTGCTTTCTGTTCTCCTTCTCTCTTTGGCTATAATACCAAAAGGTAGGACTGGCCTTATTCCAGG
ACAGAAACAGTGTAATCTGCTGAAAGGGGTGTGCAGAGACGGAGGCTGCACCACTATAGAACAGCCCATTGGTGTATGTA
ATGAAGACAAAAGATGTTGTAGAAAGTGGTGGATATTTTTTCCCTATCCAACGCCAGCTCCCAAATCAAAATCTCCTTGA
>YBD-130 LIKE
ATGAGACTCCATTTATTGCTTTCTGTTCTCCTTCTCTCTTTGGCTATAATACCAAA
AGCAAGGACTGGCCTTATTCCAGGACAGAAACAGTGTAATCTGCTGAAAGGGGTGTGCAAAGACGGAGGCTGCACCACTA
TAGAACAGCCCATTGGCGTATGTAATGAAGACAAAAGATGTTGTAGAAAGTGGTGGATATTTTTTCCCTATCCAACGCCA
GCTCCCAAATCAAAATCTCCTTGA

## Sheet: E1 CDS
>BIBD 130 like e1
ATGAGACTCCATTTATTGCTTTCTGTTCTCCTTCTCTCTTTGGCTATAATACCAAAAGGTAGG
>bibibd 130 X1
ATGAGACTCCATTTATTGCTTTCTGTTCTCCTTCTCTCTTTGGCTATAATACCAAAA
>BBD 130 X1
ATGAGACTCCATTTATTGCTTTCTGTTCTCCTTCTGTCTTTGGCTATAATACCAAAA
>BrBD 130 X1
ATGAGACTCCATTTATTGCTTTCTGTTCTCCTTCTGTCTTTGGCTATAATACCAAAAGCAAGGACTGGCCTTATTCCA
>BuBD-130 LIKE
ATGAGACTCCATTTATTGCTTTCTGTTCTCCTTCTCTCTTTGGCTATAATACCAAAAGGTAGG
>CaBD-130 LIKE
>CaBD-130 LIKE
>FeBD 130 X1
atgagactccattctcttctttctgttcttctcctctttgtgactataataccaaaagcaagg
>CBD 130 X1
ATGAGACTCCATTCCCTTATTTCTGTTCTTCTCCTCTTTGTGACTATAATACCAAAA
>EBD-130 LIKE
ATGAGACTCCATTCCCTTCTTTCTGTTCTCCTCTTCTTTGTGACTATGATACCA
>HBD-130 A pre
ATGAAACTCCATTCCCTTATTTCTGTTCTCCTCCTCTTTGTGACTTTAATACCAAAAGGTAAGA-T
>LBD-130 LIKE
atgagactttatttccttctttctgttctactcctctttgagactataatacca
>OcBD-130 LIKE
atgagactctattcccttatttctgttctcctcctgtttgtgactataataccaaaaggaaacactggt
>OVTbd-130 LIKE
ATGAGACTCCGTTTATTGCTTTCTGTTCTCCTTCTCTCTTTGGCTCTAATACCAAAAGGTAGG
>OBD-130 LIKE
ATGAGACTCCATTTATTACTTTCTGTTCTCCTTCTCTCTTTGGCTATAATACCAAAAGGTAGG
>YBD-130 LIKE
ATGAGACTCCATTTATTGCTTTCTGTTCTCCTTCTCTCTTTGGCTATAATACCAAAA

## Sheet: E2 CDS
>BIBD 130 like e1
>bibibd 130 X1
GCAAGGACTGGCCTTATTCCAGGACAGAAACAGTGTAATCTGCTGAAAGGGGTGTGCAAAGACGGAGGCTGCACCACTATAGAACAGCCCATTGGCGTATGTAATGAAGACAAAAGATGTTGTAGAAAGTGGTGGATATTTTTTCCCTATCCAACGCCAGCTCCCAAATCAAAATCTCCT
>BBD 130 X1
GCAAGGACTGGCCTTATTCCAGG
ACAGAAACAGTGTAATCTGCTGAAAGGGGTGTGCAAAGACGGAGGCTGCACCACTATAGAACAGCCCATTGGCGTATGTA
ATGAAGACAAAAGATGTTGTAGAAAGTGGTGGATATTTTTTCCCTATCCAACGCCAGCTCCCAAATCAAAATCTCCT
>BrBD 130 X1
GGACAGAAACAGTGTAATCTGCTGAAAGGGGTGTGCAAAGACGGAGGCTGCACCACTATAGAACAGCCCATTGGCGTATGTA
ATGAAGACAAAAGATGTTGTAGAAAGTGGTGGATATTTTTTCCCTATCCAACGCCAGCTCCCAAATCAAAATCTCCT
>BuBD-130 LIKE
ACTGGCCTTATTCCAGGACAGAAACAGTGTAATCTGCTGAAAGGGGTGTGCAGAGAC
GGAGGCTGCACCACTATAGAACAGCCCATTGGTGTATGTAATGAAGACAAAAGATGTTGT
AGAAAGTGGTGGATATTTTTTCCCTATCCAACGCCAGCTCCCAAATCAAAATCTCCT
>CaBD-130 LIKE
>CaBD-130 LIKE
>FeBD 130 X1
cctggcatgatcccggggaagaaacagtgtgttcttctgaaaggggtgtgcagagacggagggtgcacctccacagatgataccattggtgaatgcaatgatgagaaaaagtgttgtagaaagtggtggatattttatccctacgcaacaccggctcccaaagcaaaatctcct
>CBD 130 X1
GCAAGGACTGGCGTTATCCCAGGGCAGAAACAGTGTGTTCTTTTGAAGGGGGTGTGCAAGGACGGAGGCTGTACCACCACAGATGATACCATTGGTGAATGTAATGATGAGAAAAAGTGTTGTAGAAAGTGGTGGGTCCTCTTTCCTTATGCAACACCGGCTCCCAAAGCAAAATCTCCT
>EBD-130 LIKE
AAAGCAAGAACTGGCG
TAATTCCGGGACAAAAACAATGTGTTTTTTTGAAAGGGATATGCAAAGATGGAGGATGTACCAGCACAGA
TGACACCATCGGTGTATGTAGCGAAGAAAAAAAATGTTGTAGAAAGTGGTGGGTATTTCTGCCCTATCCA
ACGCCGGCTCCCAAAGCAAAATCTCCT
>HBD-130 A pre
GGCGTTATTCCAGGACAAAAACAGTGTATTGCTTTGAAAGGGGTGTGCAGAGACAAACTATGCAGCACACTAGATGATACCATTGGTATATGTAATGAAGGAAAAAAATGTTGTAGAAGGTGGTGGATACTTGAGCCCTATCCAACTCCGGTTCCCAAAGGAAAATCTCCT
>LBD-130 LIKE
Aaagcaaggactggtgttgttccggggcaaaaacaatgtgttcttttgaaaggggtgtgcaaagacaatggatgcacctccacagatgataccatcggtgtgtgtaatcatgaaaaaaaatgctgtaggaaatggtggatattcgaaccctatgcaacgccagttcccaaagcaaaatctcct
>OcBD-130 LIKE
Gttattccagggcagaagcagtgtattcttttgaaagggcggtgcaaagatggtgggtgcacctccacagaagacaccattggcgtttgcaatgatgaaaaaaggtgttgtaggaaatggtggatattcaatccctacccaacgccagttcccaaaggaaaatctccc
>OVTbd-130 LIKE
ACTGGCCTTATCCCCGGACAGAAACAATGTAATCTGCTGAAAGGGGTGTGCAAAGACGGAGGCTGCACCAGCATAGAACAGCCCATTGGCGTATGTAATGAAGACAAAAGATGTTGTAGAAAGTGGTGGGTATTTTTTCCCTATCCAACGCCAGCTCCCAAATCAAAATCTCCT
>OBD-130 LIKE
ACTGGCCTTATTCCAGGACAGAAACAATGTAATCGGCTGAAAGGGGTGTGCAAAGACGGAGGCTGCACCACCATAGAACAGCCCATTGGCATATGTAATGAAGACAAAAGATGTTGTAGAAAGTGGTGGGTATTTTTTCCCTATCCAACGCCAGCTCCCAGATCAAAATCTCCT
>YBD-130 LIKE
GCAAGGACTGGCCTTATTCCAGGACAGAAACAGTGTAATCTGCTGAAAGGGGTGTGCAAAGACGGAGGCTGCACCACTA
TAGAACAGCCCATTGGCGTATGTAATGAAGACAAAAGATGTTGTAGAAAGTGGTGGATATTTTTTCCCTATCCAACGCCA
GCTCCCAAATCAAAATCTCCT

## Sheet: PROTEIN
>BIBD-130-LIKE
MRLHLLLSVLLLSLAIIPKGR
>bibibd 130 X1
MRLHLLLSVLLLSLAIIPKARTGLIPGQKQCNLLKGVCKDGGCTTIEQPIGVCNEDKRCCRKWWIFFPYPTPAPKSKSP
>BBD 130 X1
MKFLLLTVFLILFQMLPVCRGRKSCWIIKGHCRKDCKSGEQVKKPCRNGDYCCVPSKTDSQPHRPTQATARKYQTFTDKMKSNALLEQIPVIFQ
>BrBD 130 X1
MRLHLLLSVLLLSLAIIPKARTGLIPGQKQCNLLKGVCKDGGCTTIEQPIGVCNEDKRCCRKWWIFFPYPTPAPKSKSP
>BuBD-130 LIKE
MRLHLLLSVLLLSLAIIPKGRTGLIPGQKQCNLLKGVCRDGGCTTIEQPIGVCNEDKRCCRKWWIFFPYPTPAPKSKSP
>CaBD-130 LIKE
>CaBD-130 LIKE
>FeBD 130 X1
MRLHSLLSVLLLFVTIIPKARPGMIPGKKQCVLLKGVCRDGGCTSTDDTIGECNDEKKCCRKWWIFYPYATPAPKAKSP
>CBD 130 X1
MRLHSLISVLLLFVTIIPKARTGVIPGQKQCVLLKGVCKDGGCTTTDDTIGECNDEKKCCRKWWVLFPYATPAPKAKSP
>EBD-130 LIKE
MRLHSLLSVLLFFVTMIPKARTGVIPGQKQCVFLKGICKDGGCTSTDDTIGVCSEEKKCCRKWWVFLPYPTPAPKAKSP
>HBD-130 A pre
MKLHSLISVLLLFVTLIPKGKTGVIPGQKQCIALKGVCRDKLCSTLDDTIGICNEGKKCCRRWWILEPYPTPVPKGKSP
>LBD-130 LIKE
MRLYFLLSVLLLFETIIPKARTGVVPGQKQCVLLKGVCKDNGCTSTDDTIGVCNHEKKCCRKWWIFEPYATPVPKAKSP
>OcBD-130 LIKE
MRLYSLISVLLLFVTIIPKGNTGVIPGQKQCILLKGRCKDGGCTSTEDTIGVCNDEKRCCRKWWIFNPYPTPVPKGKSP
>OVTbd-130 LIKE
MRLRLLLSVLLLSLALIPKGRTGLIPGQKQCNLLKGVCKDGGCTSIEQPIGVCNEDKRCCRKWWVFFPYPTPAPKSKSP
>OBD-130 LIKE
MRLHLLLSVLLLSLAIIPKGRTGLIPGQKQCNLLKGVCRDGGCTTIEQPIGVCNEDKRCCRKWWIFFPYPTPAPKSKSP
>YBD-130 LIKE
MRLHLLLSVLLLSLAIIPKARTGLIPGQKQCNLLKGVCKDGGCTTIEQPIGVCNEDKRCCRKWWIFFPYPTPAPKSKSP

## Sheet: E1 PROTEIN
>BIBD-130-LIKE
MRLHLLLSVLLLSLAIIPKGR
>bibibd 130 X1
MRLHLLLSVLLLSLAIIPK
>BBD 130 X1
MRLHLLLSVLLLSLAIIPK
>BrBD 130 X1
MRLHLLLSVLLLSLAIIPKARTGLIP
>BuBD-130 LIKE
MRLHLLLSVLLLSLAIIPKGR
>CaBD-130 LIKE
>CaBD-130 LIKE
>FeBD 130 X1
MRLHSLLSVLLLFVTIIPKAR
>CBD 130 X1
MRLHSLISVLLLFVTIIPK
>EBD-130 LIKE
MRLHSLLSVLLFFVTMIP
>HBD-130 A pre
MKLHSLISVLLLFVTLIPKGK
>LBD-130 LIKE
MRLYFLLSVLLLFETIIP
>OcBD-130 LIKE
MRLYSLISVLLLFVTIIPKGNTG
>OVTbd-130 LIKE
MRLRLLLSVLLLSLALIPKGR
>OBD-130 LIKE
MRLHLLLSVLLLSLAIIPKGR
>YBD-130 LIKE
MRLHLLLSVLLLSLAIIPK

## Sheet: E2 PROTEIN
>bibibd 130 X1
ARTGLIPGQKQCNLLKGVCKDGGCTTIEQPIGVCNEDKRCCRKWWIFFPYPTPAPKSKSP
>BBD 130 X1
ARTGLIPGQKQCNLLKGVCKDGGCTTIEQPIGVCNEDKRCCRKWWIFFPYPTPAPKSKSP
>BrBD 130 X1
GQKQCNLLKGVCKDGGCTTIEQPIGVCNEDKRCCRKWWIFFPYPTPAPKSKSP
>BuBD-130 LIKE
TGLIPGQKQCNLLKGVCRDGGCTTIEQPIGVCNEDKRCCRKWWIFFPYPTPAPKSKSP
>CaBD-130 LIKE
>CaBD-130 LIKE
>FeBD 130 X1
PGMIPGKKQCVLLKGVCRDGGCTSTDDTIGECNDEKKCCRKWWIFYPYATPAPKAKSP
>CBD 130 X1
ARTGVIPGQKQCVLLKGVCKDGGCTTTDDTIGECNDEKKCCRKWWVLFPYATPAPKAKSP
>EBD-130 LIKE
KARTGVIPGQKQCVFLKGICKDGGCTSTDDTIGVCSEEKKCCRKWWVFLPYPTPAPKAKSP
>HBD-130 A pre
GVIPGQKQCIALKGVCRDKLCSTLDDTIGICNEGKKCCRRWWILEPYPTPVPKGKSP
>LBD-130 LIKE
KARTGVVPGQKQCVLLKGVCKDNGCTSTDDTIGVCNHEKKCCRKWWIFEPYATPVPKAKSP
>OcBD-130 LIKE
VIPGQKQCILLKGRCKDGGCTSTEDTIGVCNDEKRCCRKWWIFNPYPTPVPKGKSP
>OVTbd-130 LIKE
TGLIPGQKQCNLLKGVCKDGGCTSIEQPIGVCNEDKRCCRKWWVFFPYPTPAPKSKSP
>OBD-130 LIKE
TGLIPGQKQCNRLKGVCKDGGCTTIEQPIGICNEDKRCCRKWWVFFPYPTPAPRSKSP
>YBD-130 LIKE
TGLIPGQKQCNRLKGVCKDGGCTTIEQPIGICNEDKRCCRKWWVFFPYPTPAPRSKSP
