# Supplementary material for: Unusual interplay of contrasting selective pressures on β-defensin genes implicated in male fertility of the Buffalo (Bubalus bubalis)
Source: BMC Evol Biol. 2019 Nov 26;19:214. doi: 10.1186/s12862-019-1535-8 (PMC6878701; doi:10.1186/s12862-019-1535-8)
Supplement: Supplementary file 1 — Additional file 1. Orthologs of BDs. CDS & protein sequence data for 30 BDs in all the species. The data for gene loci, coordinates, orientation etc. is available on request. [file 12862_2019_1535_MOESM1_ESM.zip › Additional sheets 1.0-1.29 -orthologs of beta defensisn/1.26) BD-132.xlsx]

## Sheet: cds 
>BuBD-132
ATGACAGTAGAGGACCCTGACTCCACTAAACTACCGTCTACTCCCCAGGCCAGCCCTTCAGCCATGAAGCTCCTGCTCCT
GGTCTTTACAGCCCTGGGATTCCTGGTGACCCCAG
CCAAAGGGGGCGGGACAATTTGTGGGCGTAAGATCGCGGGACACTGCAAGCTGGAATGCGGCTCCCTGGAAAAAACG
ATATTCATGTGTGACAGGTACAAACAGTGTTGTGTCAAAGGCCTCTTCATAGCAAAGCCCGTGATGCAACCACCCATCCA
GAAACCTAACAAACCGAATACAGTTGGCCAAACCAAGGACCAATGGGTAA
>BIBD 132
ATGACAGTAGAGGACCCTGACTCCACTAAACTACCGTCTACTCCCCAGGCCAGCCCTTCAGCCATGAAGCTCCTGCTCCT
GGTCTTTACAGCCCTGGGATTCCTGGTGACCCCAG
CCAAAGGGGGCGGGACAATTTGTGGGCGTAAGATCGCGGGACACTGCAAGCTGGAATGCGGCTCCCTGGAAAAAACG
ATATTCATGTGTGACAGGTACAAACAGTGTTGTGTCAAAGGCCTCTTCATAGCAAAGCCCGTGATGCAACCACCCATCCA
GAAACCTAACAAACCGAATACAGTTGGCCAAACCAAGGACCAATGGGTAA
>BBD 132
ATGACAGTAGAGGACCCTGACTCCACCAAACCACCATCTACTCCCCAGGCCAGCCCTTCAGCCATGAAGCTCCTGCTCCT
GGTCTTTACAGCCCTGGGATTCCTGGTGACCCCAGCCAAAGGGGGCGGGACAATTTGTGGGCGTAAGATCGCGGGACACT
GCAAGCTGGAATGCGGCTCCCTGGAAAAAACGATATTCATGTGTGACAGGTACAAACAGTGTTGTGTCAAAGGCCTCTTC
ATAGCACAGCCCGTGATGCAACCACCCATCCAGAAGCCTAACAAACCAGATACACAGTTGGCCAAAGCAAGGACCAATGG
GTAA
>bibibd 132
ATGAAGCTCCTGCTCCTGGTCTTTACAGCCCTGGGATTCCTGGTGACCCCAGCCAAAGGGGGCGGGACAATTTGTGGGCG
TAAGATCGCGGGACACTGCAAGCTGGAATGCGGCTCCCTGGAAAAAACGATATTCATGTGTGACAGGTACAAACAGTGTT
GTGTCAAAGGCCTCTTCATAGCACAGCCTGTGATGCAACCACCCATCCAGAAGCCTAACAAACCAGATACACAGTTGGCC
AAAGCAAGGACCAATGGGTAA
>BrBD 132
ATGACAGTAGAGGACCCTGACTCCACCAAACCACCATCTACTCCCCAGGCCAGCCCTTCAGCCATGAAGCTCCTGCTCCT
GGTCTTTACAGCCCTGGGATTCCTGGTGACCCCAGCCAAAGGGGGCGGGACAATTTGTGGGCGTAAGATCGCGGGACACT
GCAAGCTGGAATGCGGCTCCCTGGAAAAAACGATATTCATGTGTGACAGGTACAAACAGTGTTGTGTCAAAGGCCTCTTC
ATAGCACAGCCCGTGATGCAACCACCCATCCAGAAGCCTAACAAACCAGATACACAGTTGGCCAAAGCAAGGACCAATGG
GTAA
>CadBD-132
ATGACAGTAGAGGACCCTGACTCCACTAAACTACCGTCTACTCCCCAGGCCAGCCCTTCAGCCATGAAGCTCCTGCTCCT
GGTCTTTACAGCCCTGGGATTCCTGGTGACCCCAG
CCAAAGGGGGCGGGACAATTTGTGGGCGTAAGATCGCGGGACACTGCAAGCTGGAATGCGGCTCCCTGGAAAAAACG
ATATTCATGTGTGACAGGTACAAACAGTGTTGTGTCAAAGGCCTCTTCATAGCAAAGCCCGTGATGCAACCACCCATCCA
GAAACCTAACAAACCGAATACAGTTGGCCAAACCAAGGACCAATGGGTAA
>FeBD 132
ATGAACTCTTCCTCTGGTTCACTGCCCAGTATCCTGGCATCATGTGGCTTCTATAAAGGCAGTAGCTCCAAGCACACCACACAGAGGGTCCGGACTCCATTAAACCGCCACCTTGCTTCCCAAGCCATCCCTTCGGCCATGAAGCTCCTGTTCCTGGTCTTTGCATCCCTTGGATTCCTGGTGACTCCAG
CTGCAGCCAGCGGGGGTGGGTCGGGCTGTGGGCGCAAGTTCCCAGGACCCTGCAGGCTGCACTGCAGCTCCCTGGAGAGATCCACCTTCATGTGCGACAGGAGCAAACAGCGCTGCACCAAAGACCACGGGAGGCCCATCGCGCCACC
CCGCGGTGCACAACGCGACACCGTCTCCAAGTCGTCCCAGTACTGTTAG
>CBD 132
ATGAAGCTCCTGCTCCTGGTCTTTGCATCCTTTGGATTCCTGGTGACTCCAG
CAGCCAGCGGGGGCGGGACCAGCTGCGGGCGCAAGTACCCCGGTCGCTGCAAGCTGCACTGCCACTCCCAGGAAAGATCCATATTCATCTGCGACAGGTACCGACTGTGTTGTATGAAAAACCCCATAGAGGGCATCACGGCATCTCCTGTCCACAGAGCTAAGCACCCCTGCAGAAAAACGACAGAAAGCCAAAATGTGGAGCAACAAATGGCTTCAACTCCACAACCACTGTCCTCTCCGAGTATTCCAAGTACTGTCATCTCCTCATAA
>GBD-132
ATGAAGCTCCTGCTCCTCGTCTTTACAGCCCTGGGATTCCTGGTGACCCCAGCCAAAGGAGGCGGGACAATTTGTGGGCG
TAAGATCGCGGGACACTGCAAGCTGGAATGCGGCTCCCTGGAAAAAACGGTATTCATGTGTGACAGGTACAAACAGTGTT
GTGTCAAAGGCCTCTTCATAGCAAAGCCCATGATGCAACCACCCACCCAGAAACCTAACAAACCATACAGAAAATACACA
GTTGGCTAA
>HBD- 132 pre
ATGAAGTTCCTGCTCCTGGTCTTGGCAGCCCTCGGATTCCTGACCCAGGTGATCCCAGCCAGTGCAGGTGGGTCAAAATG
TGTGAGTAACACCCCAGGATACTGCAGGACATGTTGCCACTGGGGGGAGACAGCATTGTTCATGTGCAACGCTTCCAGAA
AATGCTGCATCAGCTACTCCTTCCTGCCGAAGCCTGACCTACCACAGCTCATCGGTAACCACTGGCAATCAAGGAGAAGA
AACACACAAAGGAAAGACAAGAAGCAACAAACGACCGTAACATCATAA
>OBD-132
ATGACAGTAGAGGACCCTGACTCCACTAAACTACCGTCTACTCCCCAGGCCAGCCCTTCAGCCATGAAGCTCCTGCTCCT
GGTCTTTACAGCCCTGGGATTCCTGGTGACCCCAG
CCAAAGGGGGCGGGACAATTTGTGGGCGTAAGATCGCGGGACACTGCAAGCTGGAATGCGGCTCCCTGGAAAAAACG
ATATTCATGTGTGACAGGTACAAACAGTGTTGTGTCAAAGGCCTCTTCATAGCAAAGCCCGTGATGCAACCACCCATCCA
GAAACCTAACAAACCGAATACA
>OVTbd-132
ATGAAGCTCCTGCTCCTGGTCTTTACAGCCCTGGGATTCCTGGTGACCCCAG
CAGCCAAAGGGGGCGGGACAATTTGTGGGCGGAAGATCGCAGGACACTGCAAGCTGAAATGCGGCTCCCTGGAGAAAACG
ATGTTCATGTGTGACAGGTATAAGCAGTGTTGTGTCAAAGGCCTCTTCATAGCAAAGCCCGTGATGCAACCACCCATCCA
GAACCTTAACAAACCATACAGAAAATACACAGTTGGCCAAACCAAGGACCAATGGGTAA
>YBD-132
ATGACAGTAGAGGACCCTGACTCCACCAAACCACCATCTACTCCCCAGGCCAGCCCTTCAGCCATGAAGCTCCTGCTCCT
GGTCTTTACAGCCCTGGGATTCCTGGTGACCCCAG
CAGCCAAAGGGGGCGGGACAATTTGTGGGCGTAAGATCGCGGGACACTGCAAGCTGGAATGCGGCTCCCTGGAAAAAACG
ATATTCATGTGTGACAGGTACAAACAGTGTTGTGTCAAAGGCCTCTTCATAGCACAGCCCGTGATGCAACCACCCATCCA
GAAGCCTAACAAACCAGATACACAGTTGGCCAAAGCAAGGACCAATGGGTAA

## Sheet: e1cds
>BuBD-132
ATGACAGTAGAGGACCCTGACTCCACTAAACTACCGTCTACTCCCCAGGCCAGCCCTTCAGCCATGAAGCTCCTGCTCCTGGTCTTTACAGCCCTGGGATTCCTGGTGACCCCA
>BIBD 132
ATGACAGTAGAGGACCCTGACTCCACCAAACCACCATCTACTCCCCAGGCCAGCCCTTCAGCCATGAAGCTCCTGCTCCTGGTCTTTACAGCCCTGGGATTCCTGGTGACCCCA
>BBD 132
ATGACAGTAGAGGACCCTGACTCCACCAAACCACCATCTACTCCCCAGGCCAGCCCTTCAGCCATGAAGCTCCTGCTCCT
GGTCTTTACAGCCCTGGGATTCCTGGTGACCCCA
>bibibd 132
ATGAAGCTCCTGCTCCTGGTCTTTACAGCCCTGGGATTCCTGGTGACCCCA
>BrBD 132
ATGACAGTAGAGGACCCTGACTCCACCAAACCACCATCTACTCCCCAGGCCAGCCCTTCAGCCATGAAGCTCCTGCTCCT
GGTCTTTACAGCCCTGGGATTCCTGGTGACCCCA
>CaBD-132
ATGACAGTAGAGGACCCTGACTCCACTAAACTACCGTCTACTCCCCAGGCCAGCCCTTCAGCCATGAAGCTCCTGCTCCTGGTCTTTACAGCCCTGGGATTCCTGGTGACCCCA
>FeBD 132
ATGAACTCTTCCTCTGGTTCACTGCCCAGTATCCTGGCATCATGTGGCTTCTATAAAGGCAGTAGCTCCAAGCACACCACACAGAGGGTCCGGACTCCATTAAACCGCCACCTTGCTTCCCAAGCCATCCCTTCGGCCATGAAGCTCCTGTTCCTGGTCTTTGCATCCCTTGGATTCCTGGTGACT
>CBD 132
ATGAAGCTCCTGCTCCTGGTCTTTGCATCCTTTGGATTCCTGGTGACTCCA
>GBD-132
ATGAAGCTCCTGCTCCTCGTCTTTACAGCCCTGGGATTCCTGGTGACCCCA
>HBD-132
ATGAAGTTCCTGCTCCTGGTCTTGGCAGCCCTCGGATTCCTGACCCAGGTGATCCCA
>OBD-132
ATGACAGTAGAGGGCCCTGACCCCACTCAACCACCTCCTACTCCTCAGGCgTGCCCTTCAGCTATGAAGCTCCTGCTCCTCGTCTTTACAGCCCTGGGATTCCTGGTGACCCC
>OVTbd-132
ATGAAGCTCCTGCTCCTGGTCTTTACAGCCCTGGGATTCCTGGTGACCCCA
>YBD-132
ATGACAGTAGAGGACCCTGACTCCACTAAACTACCGTCTACTCCCCAGGCCAGCCCTTCA
GCCATGAAGCTCCTGCTCCTGGTCTTTACAGCCCTGGGATTCCTGGTGACCCCA

## Sheet: e2cds
>BuBD-132
GCCAAAGGGGGCGGGACAATTTGTGGGCGTAAGATCGCGGGACACTGCAAGCTGGAATGCGGCTCCCTGGAAAAAACGATATTCATGTGTGACAGGTACAAACAGTGTTGTGTCAAAGGCCTCTTCATAGCAAAGCCCGTGATGCAACCACCCATCCAGAAACCTAACAAACCGAATACAGTTGGCCAAACCAAGGACCAATGGG
>BIBD 132
GCCAAAGGGGGCGGGACAATTTGTGGGCGTAAGATCGCGGGACACTGCAAGCTGGAATGCGGCTCCCTGGAAAAAACGATATTCATGTGTGACAGGTACAAACAGTGTTGTGTCAAAGGCCTCTTCATAGCACAGCCCGTGATGCAACCACCCATCCAGAAGCCTAACAAACCAGATACACAGTTGGCCAAAGCAAGGACCAATGGG
>BBD 132
GCCAAAGGGGGCGGGACAATTTGTGGGCGTAAGATCGCGGGACACT
GCAAGCTGGAATGCGGCTCCCTGGAAAAAACGATATTCATGTGTGACAGGTACAAACAGTGTTGTGTCAAAGGCCTCTTC
ATAGCACAGCCCGTGATGCAACCACCCATCCAGAAGCCTAACAAACCAGATACACAGTTGGCCAAAGCAAGGACCAATGG
G
>bibibd 132
GCCAAAGGGGGCGGGACAATTTGTGGGCGTAAGATCGCGGGACACTGCAAGCTGGAATGCGGCTCCCTGGAAAAAACG
ATATTCATGTGTGACAGGTACAAACAGTGTTGTGTCAAAGGCCTCTTCATAGCACAGCCTGTGATGCAACCACCCATCCA
GAAGCCTAACAAACCAGATACACAGTTGGCCAAAGCAAGGACCAATGGG
>BrBD 132
GCCAAAGGGGGCGGGACAATTTGTGGGCGTAAGATCGCGGGACACT
GCAAGCTGGAATGCGGCTCCCTGGAAAAAACGATATTCATGTGTGACAGGTACAAACAGTGTTGTGTCAAAGGCCTCTTC
ATAGCACAGCCCGTGATGCAACCACCCATCCAGAAGCCTAACAAACCAGATACACAGTTGGCCAAAGCAAGGACCAATGG
G
>CadBD-132
GCCAAAGGGGGCGGGACAATTTGTGGGCGTAAGATCGCGGGACACTGCAAGCTGGAATGCGGCTCCCTGGAAAAAACGATATTCATGTGTGACAGGTACAAACAGTGTTGTGTCAAAGGCCTCTTCATAGCAAAGCCCGTGATGCAACCACCCATCCAGAAACCTAACAAACCGAATACAGTTGGCCAAACCAAGGACCAATGGG
>FeBD 132
GCAGCCAGCGGGGGTGGGTCGGGCTGTGGGCGCAAGTTCCCAGGACCCTGCAGGCTGCACTGCAGCTCCCTGGAGAGATCCACCTTCATGTGCGACAGGAGCAAACAGCGCTGCACCAAAGACCACGGGAGGCCCATCGCGCCACC
>CBD 132
GCCAGCGGGGGCGGGACCAGCTGCGGGCGCAAGTACCCCGGTCGCTGCAAGCTGCACTGCCACTCCCAGGAAAGATCCATATTCATCTGCGACAGGTACCGACTGTGTTGTATGAAAAACCCCATAGAGGGCATCACGGCATCTCCTGTCCACAGAGCTAAGCACCCCTGCAGAAAAACGACAGAAAGCCAAAATGTGGAGCAACAAATGGCTTCAACTCCACAACCACTGTCCTCTCCGAGTATTCCAAGTACTGTCATCTCCTCA
>GBD-132
GCCAAAGGAGGCGGGACAATTTGTGGGCGTAAGATCGCGGGACACTGCAAGCTGGAATGCGGCTCCCTGGAAAAAACGGTATTCATGTGTGACAGGTACAAACAGTGTTGTGTCAAAGGCCTCTTCATAGCAAAGCCCATGATGCAACCACCCACCCAGAAACCTAACAAACCATACAGAAAATACACAGTTGGC
>HBD-132
GCCAGTGCAGGTGGGTCAAAATGTGTGAGTAACACCCCAGGATACTGCAGGACATGTTGCCACTGGGGGGAGACAGCATTGTTCATGTGCAACGCTTCCAGAAAATGCTGCATCAGCTACTCCTTCCTGCCGAAGCCTGACCTACCACAGCTCATCGGTAACCACTGGCAATCAAGGAGAAGAAACACACAAAGGAAAGACAAGAAGCAACAAACGACCGTAACATCA
>OBD-132
aCCAAAGGAGGTGGGACAATTTGTGGGCGTAAGATTGCGGGACACTGCAAGCTGGAATGCGGCTCCCTGGAAAAAACGGTATTCATGTGTGACAGGTACAAACAGTGTTGTGTCAAAGGCCTCTTCATAGCAAAGCCCATGATGCAACCACCCCCCCAGAAACCTAACAAACCATACAGAAAATACA
>OVTbd-132
GCAGCCAAAGGGGGCGGGACAATTTGTGGGCGGAAGATCGCAGGACACTGCAAGCTGAAATGCGGCTCCCTGGAGAAAACG
ATGTTCATGTGTGACAGGTATAAGCAGTGTTGTGTCAAAGGCCTCTTCATAGCAAAGCCCGTGATGCAACCACCCATCCA
GAACCTTAACAAACCATACAGAAAATACACAGTTGGCCAAACCAAGGACCAATGGG
>YBD-132
GCAGCCAAAGGGGGCGGGACAATTTGTGGGCGTAAGATCGCGGGACACTGCAAGCTGGAA
TGCGGCTCCCTGGAAAAAACGATATTCATGTGTGACAGGTACAAACAGTGTTGTGTCAAA
GGCCTCTTCATAGCACAGCCCGTGATGCAACCACCCATCCAGAAGCCTAACAAACCAGAT
ACACAGTTGGCCAAAGCAAGGACCAATGGG

## Sheet: protein
>BuBD-132
MTVEDPDSTKLPSTPQASPSAMKLLLLVFTALGFLVTPAKGGGTICGRKIAGHCKLECGSLEKTIFMCDRYKQCCVKGLFIAKPVMQPPIQKPNKPNTVGQTKDQWV
>BIBD 132
MTVEDPDSTKLPSTPQASPSAMKLLLLVFTALGFLVTPAKGGGTICGRKIAGHCKLECGSLEKTIFMCDRYKQCCVKGLFIAKPVMQPPIQKPNKPNTVGQTKDQWV
>BBD 132
M T V E D P D S T K P P S T P Q A S P S A M K L L L L V F T A L G F L V T P A K G G G T I C G R K I A G H C K L E C G S L E K T I F M C D R Y K Q C C V K G L F I A Q P V M Q P P I Q K P N K P D T Q L A K A R T N G
>bibibd 132
MKLLLLVFTALGFLVTPAKGGGTICGRKIAGHCKLECGSLEKTIFMCDRYKQCCVKGLFIAQPVMQPPIQKPNKPDTQLAKARTNG
>BrBD 132
MTVEDPDSTKPPSTPQASPSAMKLLLLVFTALGFLVTPAKGGGTICGRKIAGHCKLECGSLEKTIFMCDRYKQCCVKGLFIAQPVMQPPIQKPNKPDTQLAKARTNG
>CadBD-132
MTVEDPDSTKLPSTPQASPSAMKLLLLVFTALGFLVTPAKGGGTICGRKIAGHCKLECGSLEKTIFMCDRYKQCCVKGLFIAKPVMQPPIQKPNKPNTVGQTKDQWV
>FeBD 132
MNSSSGSLPSILASCGFYKGSSSKHTTQRVRTPLNRHLASQAIPSAMKLLFLVFASLGFLVTPAAASGGGSGCGRKFPGPCRLHCSSLERSTFMCDRSKQRCTKDHGRPIAPPRGAQRDTVSKSSQYC
>CBD 132
MKLLLLVFASFGFLVTPAASGGGTSCGRKYPGRCKLHCHSQERSIFICDRYRLCCMKNPIEGITASPVHRAKHPCRKTTESQNVEQQMASTPQPLSSPSIPSTVISS
>GBD-132
MKLLLLVFTALGFLVTPAKGGGTICGRKIAGHCKLECGSLEKTVFMCDRYKQCCVKGLFIAKPMMQPPTQKPNKPYRKYTVG
>HBD- 132 pre
MKFLLLVLAALGFLTQVIPASAGGSKCVSNTPGYCRTCCHWGETALFMCNASRKCCISYSFLPKPDLPQLIGNHWQSRRRNTQRKDKKQQTTVTS
>OBD- 132
MTVEDPDSTKLPSTPQASPSAMKLLLLVFTALGFLVTPAKGGGTICGRKIAGHCKLECGSLEKTIFMCDRYKQCCVKGLFIAKPVMQPPIQKPNKPNTVGQTKDQWV
>OVTbd-132
MKLLLLVFTALGFLVTPAAKGGGTICGRKIAGHCKLKCGSLEKTMFMCDRYKQCCVKGLFIAKPVMQPPIQNLNKPYRKYTVGQTKDQWV
>YBD-132
MTVEDPDSTKPPSTPQASPSAMKLLLLVFTALGFLVTPAAKGGGTICGRKIAGHCKLECGSLEKTIFMCDRYKQCCVKGLFIAQPVMQPPIQKPNKPDTQLAKARTNG

## Sheet: e1pr
>BuBD-132
MTVEDPDSTKLPSTPQASPSAMKLLLLVFTALGFLVTP
>BIBD 132
MTVEDPDSTKPPSTPQASPSAMKLLLLVFTALGFLVTP
>BBD 132
MTVEDPDSTKPPSTPQASPSAMKLLLLVFTALGFLVTP
>bibibd 132
MKLLLLVFTALGFLVTP
>BrBD 132
MTVEDPDSTKPPSTPQASPSAMKLLLLVFTALGFLVTP
>CaBD-132
MTVEDPDSTKLPSTPQASPSAMKLLLLVFTALGFLVTP
>FeBD 132
MNSSSGSLPSILASCGFYKGSSSKHTTQRVRTPLNRHLASQAIPSAMKLLFLVFASLGFLVT
>CBD 132
MKLLLLVFASFGFLVTP
>GBD-132
MKLLLLVFTALGFLVTP
>HBD-132
MKFLLLVLAALGFLTQVIP
>OBD-132
MTVEGPDPTQPPPTPQACPSAMKLLLLVFTALGFLVTP
>OVTbd-132
MKLLLLVFTALGFLVTP
>YBD-132
MTVEDPDSTKLPSTPQASPSAMKLLLLVFTALGFLVTP

## Sheet: e2pr
>BuBD-132
AKGGGTICGRKIAGHCKLECGSLEKTIFMCDRYKQCCVKGLFIAKPVMQPPIQKPNKPNTVGQTKDQWV
>BIBD 132
AKGGGTICGRKIAGHCKLECGSLEKTIFMCDRYKQCCVKGLFIAQPVMQPPIQKPNKPDTQLAKARTNG
>BBD 132
AKGGGTICGRKIAGHCKLECGSLEKTIFMCDRYKQCCVKGLFIAQPVMQPPIQKPNKPDTQLAKARTNG
>bibibd 132
AKGGGTICGRKIAGHCKLECGSLEKTIFMCDRYKQCCVKGLFIAQPVMQPPIQKPNKPDTQLAKARTNG
>BrBD 132
AKGGGTICGRKIAGHCKLECGSLEKTIFMCDRYKQCCVKGLFIAQPVMQPPIQKPNKPDTQLAKARTNG
>CadBD-132
AKGGGTICGRKIAGHCKLECGSLEKTIFMCDRYKQCCVKGLFIAKPVMQPPIQKPNKPNTVGQTKDQWV
>FeBD 132
AASGGGSGCGRKFPGPCRLHCSSLERSTFMCDRSKQRCTKDHGRPIAP
>CBD 132
ASGGGTSCGRKYPGRCKLHCHSQERSIFICDRYRLCCMKNPIEGITASPVHRAKHPCRKTTESQNVEQQMASTPQPLSSPSIPSTVISS
>GBD-132
AKGGGTICGRKIAGHCKLECGSLEKTVFMCDRYKQCCVKGLFIAKPMMQPPTQKPNKPYRKYTVG
>HBD-132
ASAGGSKCVSNTPGYCRTCCHWGETALFMCNASRKCCISYSFLPKPDLPQLIGNHWQSRRRNTQRKDKKQQTTVTS
>OBD-132
TKGGGTICGRKIAGHCKLECGSLEKTVFMCDRYKQCCVKGLFIAKPMMQPPPQKPNKPYRKY
>OVTbd-132
AAKGGGTICGRKIAGHCKLKCGSLEKTMFMCDRYKQCCVKGLFIAKPVMQPPIQNLNKPYRKYTVGQTKDQWV
>YBD-132
AAKGGGTICGRKIAGHCKLECGSLEKTIFMCDRYKQCCVKGLFIAQPVMQPPIQKPNKPDTQLAKARTNG
