# Supplementary material for: Unusual interplay of contrasting selective pressures on β-defensin genes implicated in male fertility of the Buffalo (Bubalus bubalis)
Source: BMC Evol Biol. 2019 Nov 26;19:214. doi: 10.1186/s12862-019-1535-8 (PMC6878701; doi:10.1186/s12862-019-1535-8)
Supplement: Supplementary file 1 — Additional file 1. Orthologs of BDs. CDS & protein sequence data for 30 BDs in all the species. The data for gene loci, coordinates, orientation etc. is available on request. [file 12862_2019_1535_MOESM1_ESM.zip › Additional sheets 1.0-1.29 -orthologs of beta defensisn/1.27) BD-133.xlsx]

## Sheet: cds
>BuBD-133
ATGGGTTTGACTTTTTCCCTATACGGCCTAGTTATCCAAAGGAAATGTGCCATGAAAGACACCTATAGTTGTTTTCTCAA
GAGAGGCAAATGTAAGCTTGCATGCCACATTTTTGAAACACCAGTTGGTTTCTGCACAAAACTAAATGCCAACTGTGGTA
TATAG
>BIBD 133
ATGAAGATTCTTGTCCTTCTCTTTGCTGTATTTTTCTTCCTGGCCCCACTGTCACCAGTGAAATGTGCCATGAAAGACAC
CTATAGTTGTTTTCTCAAGAGAGGCAAATGTAGGCATGCATGCCACAATTTTGAAACACCGGTTGGTTTCTGCACAAAGC
TAAATGCCAACTGTTGTATGTAG
>BBD 133
ATGTCAGCTGGAGATAGAGTGACTGAATTGCCAAGAGAGTGGTTTGTGATAGCCCCAGAAGTAAGTCTTACAGAAAGGAC
TTGTGATCTTACTAAAAAGGTTTCTGTGAAATGTGCCATGAAGGACACCTATAGTTGTTTTCTCAAGAGAGGCAAATGTA
GGCTTGCATGCCACAATTTTGAAACACCAGTTCGTTTCTGCACAAAACTAAATGCCAACTGTGGTATATAG
>bibibd 133
ATGTCAGCTGGAGATAGAGTGACTGAATTGCCAAGAGAGTGGTTTGTGATAGCCCCAGAAGTAAGTCTTACAGAAAGGAC
TTGTGATCTTACTAAAAAGGTTTCTGTGAAATGTGCCATGAAGGACACCTATAGTTGTTTTCTCAAGAGAGGCAAATGTA
GGCTTGCATGCCACAATTTTGAAACACCAGTTCGTTTCTGCACAAAACTAAATGCCAACTGTGGTATATAG
>bibibd 43 LIKE
>BrBD 133
ATGTCAGCTGGAGATAGAGTGACTGAATTGCCAAGAGAGTGGTTTGTGATAGCCCCAGAAGTAAGTCTTACAGAAAGGAC
TTGTGATCTTACTAAAAAGGTTTCTGTGAAATGTGCCATGAAGGACACCTATAGTTGTTTTCTCAAGAGAGGCAAATGTA
GGCTTGCATGCCACAATTTTGAAACACCAGTTCGTTTCTGCACAAAACTAAATGCCAACTGTGGTATATAG
>CaBD-133
>CadBD-133
>GBD-133
ATGAAGATTCTTGTCCTTCTCTTTGCTGTATTTTTCTTCCTGGCCCCACTGTCACCAGTGAAATGTGCCATGAAAGACAC
CTATAGTTGTTTTCTCAAGAGAGGCAAATGTAGGCATGCATGCCACAATTTTGAAACACCGGTTGGTTTCTGCACAAAGC
TAAATGCCAACTGTTGTATGTAG
>FeBD 133
>CBD 133
>EBD-133
ATGAAGATTCCTGTCTTTCTCTTTGTTTTATTTTTCTTTCTGGCCCCACTGTCACCAGTGAAATGTGCCA
TGAAAGACACCTACAGTTGCTTTGTCAAGAAAGGCAAATGTAGACGTGAGTGCCATAATTTTGAAAAACC
AGTTGGTTTCTGCACAAAACTAAATGTCACCTGTTGTATGTAG
>HBD- 133 PRE
ATGAAGATTCACGTCTTTCTCTTTGTTTTATTTTTCTTTCTGGTCCCCATTGCCACCAGGGTGAAATGTGCCGTGAAAGA
CACCTATAGTTGCTTTATCATGAGAGGCAAATGTCGACATGAGTGTCATGATTTTGAAAAACCAATTGGTTTCTGCACAA
AACTAAATGCCAACTGTTATATGTAG
>LBD-133
atgaagctttctgtccttctctttgttttatttttctttctggccccgttgccaccagcagtgaaatgtgccatgaaagacacctataactgctttctcaagaaaggcaaatgtagatttgagtgccgtgaatttgaaaagccagttggttgctgcacaaaactgaaggccaactgctgtatgttgaagtctgaaatataa
>OcBD-133
atgaagattcctatcctctttgttttttttcttttccttttaccagtgaaatgtgccatgaaagacacctatttttgctttgtcaacagaggcaaatgtagacttaagtgccagcattttgaaaaacctgttggtttctgcacaaagctaaatgccaactgtttgactaataaggtagaagtttgtctgaggaaagaggttttcctagaagcaggtatgactttttcctctgtagcccccagtgacaatgtgactgacagctactcttaa
>OVTbd-133
ATGAAGATTCCTGTCCTTCTCTTTGTTGTATTTTTCTTTCTAGCCCCACTGTTACCAGTGAAATGTGCCA
TGAAAGATACCTATAGTTGTTTTCTCAAGAGAGGCAAATGTAGGCATGCATGCCACAATTTTGAAATACC
ATTTGGTTTCTGCACAAAACTAAATGCGAACTGTTGTATGTAG
>OBD-133
ATGAAGATTCTTGTCCTTCTCTTTGCTGTATTTTTCTTCCTGGCCCCACTGTCACCAGTGAAATGTGCCATGAAAGACAC
CTATAGTTGTTTTCTCAAGAGAGGCAAATGTAGGCATGCATGCCACAATTTTGAAACACCGGTTGGTTTCTGCACAAAGC
TAAATGCCAACTGTTGTATGTAG
>YBD-133
ATGTCAGCTGGAGATAGAGTGACTGAATTGCCAAGAGAGTGGTTTGTGATAGCCCCAGAAGTAAGTCTTACAGAAAGGAC
TTGTGATCTTACTAAAAAGGTTTCTGTGAAATGTGCCATGAAGGACACCTATAGTTGTTTTCTCAAGAGAGGCAAATGTA
GGCTTGCATGCCACAATTTTGAAACACCAGTTCGTTTCTGCACAAAACTAAATGCCAACTGTGGTATATAG

## Sheet: e1 cds
>BuBD-133
ATGGGTTTGACTTTTTCCCTATACGGCCTAGTTATCCAA
>BIBD 133
ATGAAGATTCTTGTCCTTCTCTTTGCTGTATTTTTCTTCCTGGCCCCACTGTCACCAGTG
>BBD 133
ATGTCAGCTGGAGATAGAGTGACTGAATTGCCAAGAGAGTGGTTTGTGATAGCCCCAGAAGTAAGTCTTACAGAAAGGACTTGTGATCTTACTAAAAAGGTTTCTGGTG
>bibibd 133
ATGTCAGCTGGAGATAGAGTGACTGAATTGCCAAGAGAGTGGTTTGTGATAGCCCCAGAAGTAAGTCTTACAGAAAGGAC
TTGTGATCTTACTAAAAAGGTTCCTGGTGA
>BrBD 133
ATGTCAGCTGGAGATAGAGTGACTGAATTGCCAAGAGAGTGGTTTGTGATAGCCCCAGAAGTAAGTCTTACAGAAAGGACTTGTGATCTTACTAAAAAGGTTCCTGGTG
>CaBD-133
>CadBD-133
>GBD-133
ATGAAGATTCTTGTCCTTCTCTTTGCTGTATTTTTCTTCCTGGCCCCACTGTCACCA
>FeBD 133
>CBD 133
>EBD-133
ATGAAGATTCCTGTCTTTCTCTTTGTTTTATTTTTCTTTCTGGCCCCACTGTCACCAGTGAAATGTGCC
>HBD-133
ATGAAGATTCACGTCTTTCTCTTTGTTTTATTTTTCTTTCTGGTCCCCATTGCCACCAGG
>LBD-133
atgaagctttctgtccttctctttgttttatttttctttctggccccgttgccac
>OcBD-133
atgaagattcctatcctctttgttttttttcttttccttttaccagtgaaatgtgccatg
>OVTbd-133
atgaagattcctgtccttctctttgttgtatttttctttctagccccactgttacca
>OBD-133
ATGAAGATTCTTGTCCTTCTCTTTGTTGTATTTTTCTTCCTGGCCCCACTGTCACCAGGTAAA
>YBD-133
ATGTCAGCTGGAGATAGAGTGACTGAATTGCCAAGAGAGTGGTTTGTGATAGCCCCAGAAGTAAGTCTTACAGAAAGGACTTGTGATCTTACTAAAAAGGTTTCTGGTG

## Sheet: e2 cds
>BuBD-133
AGGAAATGTGCCATGAAAGACACCTATAGTTGTTTTCTCAAGAGAGGCAAATGTAAGCTTG
CATGCCACATTTTTGAAACACCAGTTGGTTTCTGCACAAAACTAAATGCCAACTGTGGTA
TA
>BIBD 133
AAATGTGCCATGAAGGACACCTATAGTTGTTTTCTCAAGAGAGGCAAATGTAGGCTTGCATGCCACAATTTTGAAACACCAGTTYGTTTCTGCACAAAACTAAATGCCAACTGTGGTATA
>BBD 133
AAATGTGCCATGAAGGACACCTATAGTTGTTTTCTCAAGAGAGGCAAATGTAGGCTTGCATGCCACAATTTTGAAACACCAGTTCGTTTCTGCACAAAACTAAATGCCAACTGTGGTATA
>bibibd 133
GTGAAATGTGCCATGAAAGACACCTATAGTTGTTTTCTCAAGAGAGGCAAATGTAGGCTTGCATGCCACAATTTTGAAAC
ACCAGTTCGTTTCTGCACAAAACTAAATGCCAACTGTGGTATA
>BrBD 133
AAATGTGCCATGAAGGACACCTATAGTTGTTTTCTCAAGAGAGGCAAATGTAGGCTTGCATGCCACAATTTTGAAACACCAGTTCGTTTCTGCACAAAACTAAATGCCAACTGTGGTATA
>CaBD-133
>CadBD-133
>GBD-133
GTGAAATGTGCCATGAAAGACACCTATAGTTGTTTTCTCAAGAGAGGCAAATGTAGGCATGCATGCCACAATTTTGAAACACCGGTTGGTTTCTGCACAAAGCTAAATGCCAACTGTTGTATG
>FeBD 133
>CBD 133
>EBD-133
ATGAAAGACACCTACAGTTGCTTTGTCAAGAAAGGCAAATGTAGACGTGAGTGCCATAATTTTGAAAAACC
AGTTGGTTTCTGCACAAAACTAAATGTCACCTGTTGTATG
>HBD-133
GCCGTGAAAGACACCTATAGTTGCTTTATCATGAGAGGCAAATGTCGACATGAGTGTCATGATTTTGAAAAACCAATTGGTTTCTGCACAAAACTAAATGCCAACTGTTATATG
>LBD-133
Ctgaaatgtgccatgaaagacacctataactgctttctcaagaaaggcaaatgtagatttgagtgccgtgaatttgaaaagccagttggttgctgcacaaaactgaaggccaactgctgtatgttgaagtctgaaata
>OcBD-133
aaagacacctatttttgctttgtcaacagaggcaaatgtagacttaagtgccagcattttgaaaaacctgttggtttctgcacaaagctaaatgccaactgtttgactaataaggtagaagtttgtctgaggaaagaggttttcctagaagcaggtatgactttttcctctgtagcccccagtgacaatgtgactgacagctactct
>OVTbd-133
GTGAAAGATACCTATAGTTGTTTTCTCAAGAGAGGCAAATGTAGGCATGCATGCCACAATTTTGAAATACC
ATTTGGTTTCTGCACAAAACTAAATGCGAACTGTTGTATG
>OBD-133
TGTGCCATGAAAGACACCTATAGTTGTTTTCTCAAGAGAGGCAAATGTAGGCATGCATGCCACAATTTTGAAACACCGGTTGGTTTCTGCACAAAGCTAAATGCCAACTGCTGTATG
>YBD-133
AAATGTGCCATGAAGGACACCTATAGTTGTTTTCTCAAGAGAGGCAAATGTAGGCTTGCATGCCACAATTTTGAAACACCAGTTCGTTTCTGCACAAAACTAAATGCCAACTGTGGTATA

## Sheet: protein
>BuBD-133
MGLTFSLYGLVIQRKCAMKDTYSCFLKRGKCKLACHIFETPVGFCTKLNANCGI
>BIBD-133
MKILVLLFAVFFFLAPLSPVKCAMKDTYSCFLKRGKCRHACHNFETPVGFCTKLNANCCM
>BBD 133
MSAGDRVTELPREWFVIAPEVSLTERTCDLTKKVSVKCAMKDTYSCFLKRGKCRLACHNFETPVRFCTKLNANCGI
>bibibd 133
MSAGDRVTELPREWFVIAPEVSLTERTCDLTKKVSVKCAMKDTYSCFLKRGKCRLACHNFETPVRFCTKLNANCGI
>BrBD 133
MSAGDRVTELPREWFVIAPEVSLTERTCDLTKKVSVKCAMKDTYSCFLKRGKCRLACHNFETPVRFCTKLNANCGI
>CaBD-133
>CadBD-133
>GBD-133
MKILVLLFAVFFFLAPLSPVKCAMKDTYSCFLKRGKCRHACHNFETPVGFCTKLNANCCM
>FeBD 133
>CBD 133
>EBD-133
MKIPVFLFVLFFFLAPLSPVKCAMKDTYSCFVKKGKCRRECHNFEKPVGFCTKLNVTCCM
>HBD- 133
MKIHVFLFVLFFFLVPIATRVKCAVKDTYSCFIMRGKCRHECHDFEKPIGFCTKLNANCYM
>LBD-133
MKLSVLLFVLFFFLAPLPPAVKCAMKDTYNCFLKKGKCRFECREFEKPVGCCTKLKANCCMLKSEI
>OcBD-133
MKIPILFVFFLFLLPVKCAMKDTYFCFVNRGKCRLKCQHFEKPVGFCTKLNANCLTNKVEVCLRKEVFLEAGMTFSSVAPSDNVTDSYS
>OVTbd-133
MKIPVLLFVVFFFLAPLLPVKCAMKDTYSCFLKRGKCRHACHNFEIPFGFCTKLNANCCM
>OBD-133
MKILVLLFAVFFFLAPLSPVKCAMKDTYSCFLKRGKCRHACHNFETPVGFCTKLNANCCM
>YBD-133
MSAGDRVTELPREWFVIAPEVSLTERTCDLTKKVSVKCAMKDTYSCFLKRGKCRLACHNFETPVRFCTKLNANCGI

## Sheet: e1 protein
>BuBD-133
ATGGGTTTGACTTTTTCCCTATACGGCCTAGTTATCCAA
>BIBD 133
ATGAAGATTCTTGTCCTTCTCTTTGCTGTATTTTTCTTCCTGGCCCCACTGTCACCAGTG
>BBD 133
ATGTCAGCTGGAGATAGAGTGACTGAATTGCCAAGAGAGTGGTTTGTGATAGCCCCAGAAGTAAGTCTTACAGAAAGGACTTGTGATCTTACTAAAAAGGTTTCTGGTG
>bibibd 133
ATGTCAGCTGGAGATAGAGTGACTGAATTGCCAAGAGAGTGGTTTGTGATAGCCCCAGAAGTAAGTCTTACAGAAAGGAC
TTGTGATCTTACTAAAAAGGTTCCTGGTGA
>BrBD 133
MSAGDRVTELPREWFVIAPEVSLTERTCDLTKKVPG
>CaBD-133
>CadBD-133
>GBD-133
MKILVLLFAVFFFLAPLSP
>FeBD 133
>CBD 133
>EBD-133
MKIPVFLFVLFFFLAPLSPVKCA
>HBD-133
MKIHVFLFVLFFFLVPIATR
>LBD-133
MKLSVLLFVLFFFLAPLP
>OcBD-133
MKIPILFVFFLFLLPVKCAM
>OVTbd-133
MKIPVLLFVVFFFLAPLLP
>OBD-133
MKILVLLFVVFFFLAPLSPGK
>YBD-133
MSAGDRVTELPREWFVIAPEVSLTERTCDLTKKVSG

## Sheet: e2 protein
>BuBD-133
RKCAMKDTYSCFLKRGKCKLACHIFETPVGFCTKLNANCGI
>BIBD 133
KCAMKDTYSCFLKRGKCRLACHNFETPVXFCTKLNANCGI
>BBD 133
KCAMKDTYSCFLKRGKCRLACHNFETPVRFCTKLNANCGI
>bibibd 133
VKCAMKDTYSCFLKRGKCRLACHNFETPVRFCTKLNANCGI
>BrBD 133
KCAMKDTYSCFLKRGKCRLACHNFETPVRFCTKLNANCGI
>CaBD-133
>CadBD-133
>GBD-133
VKCAMKDTYSCFLKRGKCRHACHNFETPVGFCTKLNANCCM
>FeBD 133
>CBD 133
>EBD-133
MKDTYSCFVKKGKCRRECHNFEKPVGFCTKLNVTCCM
>HBD-133
AVKDTYSCFIMRGKCRHECHDFEKPIGFCTKLNANCYM
>LBD-133
LKCAMKDTYNCFLKKGKCRFECREFEKPVGCCTKLKANCCMLKSEI
>OcBD-133
KDTYFCFVNRGKCRLKCQHFEKPVGFCTKLNANCLTNKVEVCLRKEVFLEAGMTFSSVAPSDNVTDSYS
>OVTbd-133
VKDTYSCFLKRGKCRHACHNFEIPFGFCTKLNANCCM
>OBD-133
CAMKDTYSCFLKRGKCRHACHNFETPVGFCTKLNANCCM
>YBD-133
KCAMKDTYSCFLKRGKCRLACHNFETPVRFCTKLNANCGI
