# Supplementary material for: Unusual interplay of contrasting selective pressures on β-defensin genes implicated in male fertility of the Buffalo (Bubalus bubalis)
Source: BMC Evol Biol. 2019 Nov 26;19:214. doi: 10.1186/s12862-019-1535-8 (PMC6878701; doi:10.1186/s12862-019-1535-8)
Supplement: Supplementary file 1 — Additional file 1. Orthologs of BDs. CDS & protein sequence data for 30 BDs in all the species. The data for gene loci, coordinates, orientation etc. is available on request. [file 12862_2019_1535_MOESM1_ESM.zip › Additional sheets 1.0-1.29 -orthologs of beta defensisn/1.28) BD-134.xlsx]

## Sheet: CDS
>BuBD-134
ATGGAGTCTCCCTTCACTGTGTTTGTGTTTCTCATCTTTTGGGATACAGCACTAGCAGGCTTGAATCCATTATCATCAGA
ATTATACAGAAGATGTCACATAAATGGTACCTGCAGACTTGAGTGCTTTGGAAGTGAAATGCTAGTTGCCTACTGCATGT
TTCAGCTGGAGTGCTGTCTCAAAGGAAACCCTGAGCCCTGA
>BIBD-134
ATGGAGTCTCCCTTCACTGTGTTTGTGTTTCTCATCTTTTGGGATACAGCACTAGCAGGCTTGAATCCATTATCATCAGA
ATTATACAGAAGATGTCACATAAATGGTACCTGCAGACTTGAGTGCTTTGGAAGTGAAATGCTAGTTGCCTACTGCATGT
TTCAGCTGGAGTGCTGTCTCAAAGGAAATCCTGAGCCCTGA
>BBD 134
ATGGAGTCTCCCTTCACTGTGTTTGTGTTTCTCATCTTTTGGGATACAGCACTAGCAGGCTTGAATCCATTATCATCAGA
ATTATACAGAAGATGTCACATAAATGGTACCTGCAGACTTGAGTGCTTTGGAAGTGAAATGCTAGTTGCCTACTGCATGT
TTCAGCTGGAGTGCTGTCTCAAAGGAAATCCTGAGCCCTGA
>bibibd 134
ATGGAGTCTCCCTTCACTGTGTTTGTGTTTCTCATCTTTTGGGATACAGCACTAGCAGGCTTGAATCCATTATCATCAGA
ATTATACAGAAGATGTCACATAAATGGTACCTGCAGACTTGAGTGCTTTGGAAGTGAAATGCTAGTTGCCTACTGCATGT
TTCAGCTGGAGTGCTGTCTCAAAGGAAATCCTGAGCCCTGA
>BrBD 134
ATGGAGTCTCCCTTCACTGTGTTTGTGTTTCTCATCTTTTGGGATACAGCACTAGCAGGCTTGAATCCATTATCATCAGA
ATTATACAGAAGATGTCACATAAATGGTACCTGCAGACTTGAGTGCTTTGGAAGTGAAATGCTAGTTGCCTACTGCATGT
TTCAGCTGGAGTGCTGTCTCAAAGGAAATCCTGAGCCCTGA
>CaBD-134
>CadBD-134
>GBD-134
ATGGCGTCTCCCTTCACTGTGCTTGTGTTTCTTGTCTTCTGGGATACAGGACTAGCAGGCTTGAATCCAT
TATCATCAGAATTATACAGAAGATGTTATAAAAATGGTACCTGCAGACTTGAGTGCTTTGGAAGTGAAAT
GTTAGTTGCCTACTGTATGTATCAGCTGGAATGCTGTCTCAAAGGAAACCCTGACCCCTGA
>FeBD 134
atgaagcctctcgtcattgtccttgtcttactctcccatgtggacccagctctggcaggcttgaatccactgtcatcagaaatgcaccagaaatgctacgggaatggtatctgtagacttgagtgctctacaagtgaaatgttagttgcctactgtatgtttcagctggagtgctgtgtcaaaggaaaccctgagccctga
>CBD 134
atgaagcctctcctcgttgtgcttatcttgctcttcttttgggacccagtgctggcaggtttgaatccactgtcatcagaaatacacaggaaatgctatgggaatggtatctgcagacttgagtgctttacaagtgaaatgttagttgactattgtctgtttcaactagagtgctgtatcaaaggaaacccggagccctga
>EBD-134
ATGAAGCTTCTCCTCATTGTGTTTGTCTTTCTCTTCTTTTGGGACTCAACACTGGAAGGCTTGAATGTAT
TGTCATCAGAAATACACAAGAAATGCCGTGGAAATGGTACCTGCAGACTTGAGTGCTACGGAAGTGAAAT
GTTAGTCGCCCACTGTATGTTTCAGCTGGAGTGCTGTATCAAAGGAAACCCTGAGCCCTGA
>HBD- 134 PRE
ATGAAGCCTCTCCTTGTTGTGTTTGTCTTTCTTTTCCTTTGGGATCCAGTGCTGGCAGGTATAAATTCATTATCATCAGA
AATGCACAAGAAATGCTATAAAAATGGCATCTGCAGACTTGAATGCTATGAGAGTGAAATGTTAGTTGCCTACTGTATGT
TTCAGCTGGAGTGCTGTGTCAAAGGAAATCCTGCACCCTGA
>LBD-134
atggtcatttggtctggagaaaagtataaatgtgggtgtttgttgcctttttctcatggacacgtgctgctctctcaggaccctccaatcatgtggaccttcctctttctttttgctgttttcttctttctggccccagccagaaatgaattctttaatgaaaaatgctaccacttacaagggaaatgtcagtcttcttgtgctaaaaatgaagaacttgttgctttctgctggaagaatctgaaatgctgtgtgaaaatcaaaccctgtaagaagattggagagcaagactga
>OcBD-134
atgagctgcctcgggggtgttcagcgcagcctgtctgcctggagtagggcatgtcctcagccgagaggttgtgcaggagtgcgtgctcgacctcccctttccctctgtcctctggcacccagggtcagactccgcctccagccccttcggtggaagtttgcagccatgaagcctctcctcatcctgtctgtccttctgttcttctggaatgcagcactggcaggtttgaacccagtatcatcagaactgcacaagaaatgctctgagaatggtctctgccgacttgagtgctatgggagtgaaatgctagttgcctactgtatgtttcagctggaatgctgtgtcagaggaaaccctgagccctga
>OVTbd-134
ATGAAGTCTCCCTTCACTGTGTTCGTGTTTCTCATCTTTTGGGATACAACACTAGCAGG
CAGGCTTGAATCCATTATCATCAGAATTATACAGAAGATGTTATAAAAATGGTACCTGCAGACTTGAGTGCTTTGGAAGT
GAAATGTTAGTTGCCTACTGTATGTTTCAGCTGGAGTGCTGTCTCAAAGGAAACCCTGAGCCCTGA
>OBD-134
ATGGAGTCTCCCTTCACTGTGTTTGTGTTTCTCATCTTTTGGGATACAGCACTAGCAGGCTTGAATCCATTATCATCAGA
ATTATACAGAAGATGTCACATAAATGGTACCTGCAGACTTGAGTGCTTTGGAAGTGAAATGCTAGTTGCCTACTGCATGT
TTCAGCTGGAGTGCTGTCTCAAAGGAAACCCTGAGCCCTGA
>YBD-134
ATGGAGTCTCCCTTCACTGTGTTTGTGTTTCTCATCTTTTGGGATACAGCACTAGCAGGCTTGAATCCATTATCATCAGA
ATTATACAGAAGATGTCACATAAATGGTACCTGCAGACTTGAGTGCTTTGGAAGTGAAATGCTAGTTGCCTACTGCATGT
TTCAGCTGGAGTGCTGTCTCAAAGGAAATCCTGAGCCCTGA

## Sheet: E1 CDS
>BuBD-134
ATGGAGTCTCCCTTCACTGTGTTTGTGTTTCTCATCTTTTGGGATACAGCACTAGCA
>BIBD 134
ATGGAGTCTCCCTTCACTGTGTTTGTGTTTCTCATCTTTTGGGATACAGCACTAGCA
>BBD 134
ATGGAGTCTCCCTTCACTGTGTTTGTGTTTCTCATCTTTTGGGATACAGCACTAGCA
>bibibd 134
ATGGAGTCTCCCTTCACTGTGTTTGTGTTTCTCATCTTTTGGGATACAGCACTAGCA
>BrBD 134
ATGGAGTCTCCCTTCACTGTGTTTGTGTTTCTCATCTTTTGGGATACAGCACTAGCA
>CaBD-134
>CadBD-134
>GBD-134
ATGGCGTCTCCCTTCACTGTGCTTGTGTTTCTTGTCTTCTGGGATACAGGACTAGCA
>FeBD 134
atgaagcctctcgtcattgtccttgtcttactctcccatgtggacccagctctggca
>CBD 134
atgaagcctctcctcgttgtgcttatcttgctcttcttttgggacccagtgctggcaggt
>EBD-134
ATGAAGCTTCTCCTCATTGTGTTTGTCTTTCTCTTCTTTTGGGACTCAACACTGGAAGGCTTGAATGTA
>HBD- 134 PRE
ATGAAGCCTCTCCTTGTTGTGTTTGTCTTTCTTTTCCTTTGGGATCCAGTGCTGGCA
>LBD-134
atggtcatttggtctggagaaaagtataaatgtgggtgtttgttgcctttttctcatggacacgtgctgctctctcaggaccctccaatcatgtggaccttcctctttctttttgctgttttcttctttctggccccagccagaaat
>OcBD-134
atgagctgcctcgggggtgttcagcgcagcctgtctgcctggagtagggcatgtcctcagccgagaggttgtgcaggagtgcgtgctcgacctcccctttccctctgtcctctggcacccagggtcagactccgcctccagccccttcggtggaagtttgcagccatgaagcctctcctcatcctgtctgtccttctgttcttctggaatgcagcactggcaggt
>OVTbd-134
ATGAAGTCTCCCTTCACTGTGTTCGTGTTTCTCATCTTTTGGGATACAACACTAGCA
>OBD-134
>YBD-134
ATGGAGTCTCCCTTCACTGTGTTTGTGTTTCTCATCTTTTGGGATACAGCACTAGCA

## Sheet: E2 CDS
>BuBD-134
AGCTTGAATCCATTATCATCAGAATTATACAGAAGATGTCACATAAATGGTACCTGCA
GACTTGAGTGCTTTGGAAGTGAAATGCTAGTTGCCTACTGCATGTTTCAGCTGGAGTGCT
GTCTCAAAGGAAACCCTGAGCCC
>BIBD 134
GGCTTGAATCCATTATCATCAGAATTATACAGAAGATGTCACATAAATGGTACCTGCAGACTTGAGTGCTTTGGAAGTGAAATGCTAGTTGCCTACTGCATGTTTCAGCTGGAGTGCTGTCTCAAAGGAAATCCTGAGCCC
>BBD 134
GGCTTGAATCCATTATCATCAGA
ATTATACAGAAGATGTCACATAAATGGTACCTGCAGACTTGAGTGCTTTGGAAGTGAAATGCTAGTTGCCTACTGCATGT
TTCAGCTGGAGTGCTGTCTCAAAGGAAATCCTGAGCCC
>bibibd 134
GGCTTGAATCCATTATCATCAGAATTATACAGAAGATGTCACATAAATGGTACCTGCAGACTTGAGTGCTTTGGAAGT
GAAATGCTAGTTGCCTACTGCATGTTTCAGCTGGAGTGCTGTCTCAAAGGAAATCCTGAGCCC
>BrBD 134
GGCTTGAATCCATTATCATCAGA
ATTATACAGAAGATGTCACATAAATGGTACCTGCAGACTTGAGTGCTTTGGAAGTGAAATGCTAGTTGCCTACTGCATGT
TTCAGCTGGAGTGCTGTCTCAAAGGAAATCCTGAGCCC
>CaBD-134
>CadBD-134
>GBD-134
GGCTTGAATCCATTATCATCAGAATTATACAGAAGATGTTATAAAAATGGTACCTGCAGACTTGAGTGCTTTGGAAGTGAAATGTTAGTTGCCTACTGTATGTATCAGCTGGAATGCTGTCTCAAAGGAAACCCTGACCCC
>FeBD 134
Ggcttgaatccactgtcatcagaaatgcaccagaaatgctacgggaatggtatctgtagacttgagtgctctacaagtgaaatgttagttgcctactgtatgtttcagctggagtgctgtgtcaaaggaaaccctgagccc
>CBD 134
ttgaatccactgtcatcagaaatacacaggaaatgctatgggaatggtatctgcagacttgagtgctttacaagtgaaatgttagttgactattgtctgtttcaactagagtgctgtatcaaaggaaacccggagccc
>EBD-134
TTGTCATCAGAAATACACAAGAAATGCCGTGGAAATGGTACCTGCAGACTTGAGTGCTACGGAAGTGAAAT
GTTAGTCGCCCACTGTATGTTTCAGCTGGAGTGCTGTATCAAAGGAAACCCTGAGCCC
>HBD- 134 PRE
GGTATAAATTCATTATCATCAGAAATGCACAAGAAATGCTATAAAAATGGCATCTGCAGACTTGAATGCTATGAGAGT
GAAATGTTAGTTGCCTACTGTATGTTTCAGCTGGAGTGCTGTGTCAAAGGAAATCCTGCACCC
>LBD-134
Gaattctttaatgaaaaatgctaccacttacaagggaaatgtcagtcttcttgtgctaaaaatgaagaacttgttgctttctgctggaagaatctgaaatgctgtgtgaaaatcaaaccctgtaagaagattggagagcaagac
>OcBD-134
ttgaacccagtatcatcagaactgcacaagaaatgctctgagaatggtctctgccgacttgagtgctatgggagtgaaatgctagttgcctactgtatgtttcagctggaatgctgtgtcagaggaaaccctgagccc
>OVTbd-134
GGCTTGAATCCATTATCATCAGAATTATACAGAAGATGTTATAAAAATGGTACCTGCAGACTTGAGTGCTTTGGAAGT
GAAATGTTAGTTGCCTACTGTATGTTTCAGCTGGAGTGCTGTCTCAAAGGAAACCCTGAGCCC
>OBD-134
GCAGGCTTGAATCCATTATCATCAGAATTATACAGAAGATGTCACATAAATGGTACCTGCA
GACTTGAGTGCTTTGGAAGTGAAATGCTAGTTGCCTACTGCATGTTTCAGCTGGAGTGCT
GTCTCAAAGGAAACCCTGAGCCC
>YBD-134
GGCTTGAATCCATTATCATCAGA
ATTATACAGAAGATGTCACATAAATGGTACCTGCAGACTTGAGTGCTTTGGAAGTGAAATGCTAGTTGCCTACTGCATGT
TTCAGCTGGAGTGCTGTCTCAAAGGAAATCCTGAGCCC

## Sheet: PROTEIN
>BuBD-134
MESPFTVFVFLIFWDTALAGLNPLSSELYRRCHINGTCRLECFGSEMLVAYCMFQLECCLKGNPEP
>BIBD-134
MESPFTVFVFLIFWDTALAGLNPLSSELYRRCHINGTCRLECFGSEMLVAYCMFQLECCLKGNPEP
>BBD 134
MESPFTVFVFLIFWDTALAGLNPLSSELYRRCHINGTCRLECFGSEMLVAYCMFQLECCLKGNPEP
>bibibd 134
MESPFTVFVFLIFWDTALAGLNPLSSELYRRCHINGTCRLECFGSEMLVAYCMFQLECCLKGNPEP
>BrBD 134
MESPFTVFVFLIFWDTALAGLNPLSSELYRRCHINGTCRLECFGSEMLVAYCMFQLECCLKGNPEP
>CaBD-134
>CadBD-134
>GBD-134
MASPFTVLVFLVFWDTGLAGLNPLSSELYRRCYKNGTCRLECFGSEMLVAYCMYQLECCLKGNPDP
>FeBD 134
MKPLVIVLVLLSHVDPALAGLNPLSSEMHQKCYGNGICRLECSTSEMLVAYCMFQLECCVKGNPEP
>CBD 134
MKPLLVVLILLFFWDPVLAGLNPLSSEIHRKCYGNGICRLECFTSEMLVDYCLFQLECCIKGNPEP
>EBD-134
MKLLLIVFVFLFFWDSTLEGLNVLSSEIHKKCRGNGTCRLECYGSEMLVAHCMFQLECCIKGNPEP
>HBD- 134 PRE
MKPLLVVFVFLFLWDPVLAGINSLSSEMHKKCYKNGICRLECYESEMLVAYCMFQLECCVKGNPAP
>LBD-134
MVIWSGEKYKCGCLLPFSHGHVLLSQDPPIMWTFLFLFAVFFFLAPARNEFFNEKCYHLQGKCQSSCAKNEELVAFCWKNLKCCVKIKPCKKIGEQD
>OcBD-134
MSCLGGVQRSLSAWSRACPQPRGCAGVRARPPLSLCPLAPRVRLRLQPLRWKFAAMKPLLILSVLLFFWNAALAGLNPVSSELHKKCSENGLCRLECYGSEMLVAYCMFQLECCVRGNPEP
>OVTbd-134
MKSPFTVFVFLIFWDTTLAGRLESIIIRIIQKML
>OBD-134
MESPFTVFVFLIFWDTALAGLNPLSSELYRRCHINGTCRLECFGSEMLVAYCMFQLECCLKGNPEP
>YBD-134
MESPFTVFVFLIFWDTALAGLNPLSSELYRRCHINGTCRLECFGSEMLVAYCMFQLECCLKGNPEP

## Sheet: E1 PROTEIN
>BuBD-134
MESPFTVFVFLIFWDTALA
>BIBD 134
MESPFTVFVFLIFWDTALA
>BBD 134
MESPFTVFVFLIFWDTALA
>bibibd 134
MESPFTVFVFLIFWDTALA
>BrBD 134
MESPFTVFVFLIFWDTALA
>CaBD-134
>CadBD-134
>GBD-134
MASPFTVLVFLVFWDTGLA
>FeBD 134
MKPLVIVLVLLSHVDPALA
>CBD 134
MKPLLVVLILLFFWDPVLAG
>EBD-134
MKLLLIVFVFLFFWDSTLEGLNV
>HBD- 134 PRE
MKPLLVVFVFLFLWDPVLA
>LBD-134
MVIWSGEKYKCGCLLPFSHGHVLLSQDPPIMWTFLFLFAVFFFLAPARN
>OcBD-134
MSCLGGVQRSLSAWSRACPQPRGCAGVRARPPLSLCPLAPRVRLRLQPLRWKFAAMKPLLILSVLLFFWNAALAG
>OVTbd-134
MKSPFTVFVFLIFWDTTLA
>OBD-134
>YBD-134
MESPFTVFVFLIFWDTALA

## Sheet: E2 PROTEIN
>BuBD-134
SLNPLSSELYRRCHINGTCRLECFGSEMLVAYCMFQLECCLKGNPEP
>BIBD 134
GLNPLSSELYRRCHINGTCRLECFGSEMLVAYCMFQLECCLKGNPEP
>BBD 134
GLNPLSSELYRRCHINGTCRLECFGSEMLVAYCMFQLECCLKGNPEP
>bibibd 134
GLNPLSSELYRRCHINGTCRLECFGSEMLVAYCMFQLECCLKGNPEP
>BrBD 134
GLNPLSSELYRRCHINGTCRLECFGSEMLVAYCMFQLECCLKGNPEP
>CaBD-134
>CadBD-134
>GBD-134
GLNPLSSELYRRCYKNGTCRLECFGSEMLVAYCMYQLECCLKGNPDP
>FeBD 134
GLNPLSSEMHQKCYGNGICRLECSTSEMLVAYCMFQLECCVKGNPEP
>CBD 134
LNPLSSEIHRKCYGNGICRLECFTSEMLVDYCLFQLECCIKGNPEP
>EBD-134
LSSEIHKKCRGNGTCRLECYGSEMLVAHCMFQLECCIKGNPEP
>HBD- 134 PRE
GINSLSSEMHKKCYKNGICRLECYESEMLVAYCMFQLECCVKGNPAP
>LBD-134
EFFNEKCYHLQGKCQSSCAKNEELVAFCWKNLKCCVKIKPCKKIGEQD
>OcBD-134
LNPVSSELHKKCSENGLCRLECYGSEMLVAYCMFQLECCVRGNPEP
>OVTbd-134
GLNPLSSELYRRCYKNGTCRLECFGSEMLVAYCMFQLECCLKGNPEP
>OBD-134
AGLNPLSSELYRRCHINGTCRLECFGSEMLVAYCMFQLECCLKGNPEP
>YBD-134
GLNPLSSELYRRCHINGTCRLECFGSEMLVAYCMFQLECCLKGNPEP
