# Supplementary material for: Unusual interplay of contrasting selective pressures on β-defensin genes implicated in male fertility of the Buffalo (Bubalus bubalis)
Source: BMC Evol Biol. 2019 Nov 26;19:214. doi: 10.1186/s12862-019-1535-8 (PMC6878701; doi:10.1186/s12862-019-1535-8)
Supplement: Supplementary file 1 — Additional file 1. Orthologs of BDs. CDS & protein sequence data for 30 BDs in all the species. The data for gene loci, coordinates, orientation etc. is available on request. [file 12862_2019_1535_MOESM1_ESM.zip › Additional sheets 1.0-1.29 -orthologs of beta defensisn/1.29) BD-136.xlsx]

## Sheet: complete cds
>BuBD-136
ATGAGACTCCGTCTCTCTGGGTTACTCTTCCTCCTCGTGATCTCATTGCCTTCAGGGAACAGTGTGTTTAGTAACAATGG
AGCGACAGTCCGTACTTGCACTCAACTTGGCGGAGATTGTTACTTCGGCTGTAAACTGGGATGGAAATGGGTCGCCTTCT
GTCACAATGTACTGTCTTGCTGCATAAAACTGAAGGTTAATAAACCCCCTCAAGTCAACTTACCTTGA
>BIBD-136
ATGAGACTCCGTCTCTCTGGGTTACTCTTCCTCCTGGTGATCTCATTGCCTTCAGGGAACAGTGTGTTTAGTAATAATGG
AGCGACAGTCCGTACTTGCACTCAACTTGGCGGCGACTGTTACTTCGGCTGTAAACTGGGATGGAAATGGGTCGCCTACT
GTCACAATGTACTGTCTTGCTGCATAGAACTGAAGATTAATAAACCCCCTCAAGTCAACTTACCATGA
>BBD 136
ATGAGACTCCGTCTCTCTGGGTTACTCTTCCTCCTGGTGATCTCATTGCCTTCAGGGAACAGTGTGTTTAGTAATAATGG
AGCGACAGTCCGTACTTGCACTCAACTTGGCGGCGACTGTTACTTCGGCTGTAAACTGGGATGGAAATGGGTCGCCTACT
GTCACAATGTACTGTCTTGCTGCATAGAACTGAAGATTAATAAACCCCCTCAAGTCAACTTACCATGA
>bibibd 136
ATGAGACTCCGTCTCTCTGGGTTACTCTTCCTCCTGGTGATCTCATTGCCTTCAGGGAACAGTGTGTTTAGTAATAATGG
AGCGACAGTCCGTACTTGCACTCAACTTGGCGGCGACTGTTACTTCGGCTGTAAACTGGGATGGAAATGGGTCGCCTACT
GTCACAATGTACTGTCTTGCTGCATAGAACTGAAGATTAATAAACCCCCTCAAGTCAACTTACCATGA
>BrBD 136
ATGAGACTCCGTCTCTCTGGGTTACTCTTCCTCCTGGTGATCTCATTGCCTTCAGGGAACAGTGTGTTTAGTAATAATGG
AGCGACAGTCCGTACTTGCACTCAACTTGGCGGCGACTGTTACTTCGGCTGTAAACTGGGATGGAAATGGGTCGCCTACT
GTCACAATGTACTGTCTTGCTGCATAGAACTGAAGATTAATAAACCCCCTCAAGTCAACTTACCATGA
>FeBD 136
atgaggcactctctcattgggttactcttcctcctggtaatctcactgccttcagggaatggattgtttggacatgatggaatacaaatccgtacttgcactgcgctcaaaggcaggtgcttcttcggttgcagagtgggatggacgtgggtttcattctgtcacaacatattgtcttgttgtgtaaaaatgttgaaaaataatcctccccaggtcgatgagtattga
>CBD 136
atgaagcctctcctcgttgtgcttatcttgctcttcttttgggacccagtgctggcaggtttgaatccactgtcatcagaaatacacaggaaatgctatgggaatggtatctgcagacttgagtgctttacaagtgaaatgttagttgactattgtctgtttcaactagagtgctgtatcaaaggaaacccggagccctga
>LBD-136
atgaagctctgtctttctggattagcactcttcctcctgatgatctcttttccttcagggaatggtttatttggaaatgatggagtagaatttcgcgcttgtactacacgtaagggcttatgtttcttcggttgcaaacctggttggaaatgggttgcattctgtcacaatgtattatcttgttgtgtgaaaaagacagaaaatatccccccccatgtcaatgaaatgtggtgggccaattaa
>GBD-136
ATGAGACTCCGTCTCTCTGGGTTACTCTTCCTCCTGGTGATCTCATTGCCTTCAGGGAACAGTGTGTTTAGAAATGATGG
AGCGACAGTTCGTACTTGCACTCGACGTGGTGGCAACTGTTACTTTGGCTGTAAACTGGGATGGAAATGGGTCGCCTTCT
GTCACAATGTATTGTCTTGCTGCGTAGAACTGAAGATTAATAAACCCCCTCAGGTCAACTTACCATGA
>EBD-136
ATGAGGCTCTGTCTCTCTGGGTTATTCTTCCTCCTGGTGATCTCACTGCCTTCAGGGCATTGTTTGTTTG
GAGTTGATGGAGTAGAAATTCGTACTTGCAAGGCAATTAAGGGCAGATGTTTTTTCGGTTGTAAACCGGG
GTGGCAATGGGTGGCATACTGTCACAACGTAATGTCTTGTTGCAAAGAAATGAAGATAAATAAGCCCCCC
CAAGCCCTACTACCCTGA
>HBD- 136 pre
ATGAACCTCTGTCTTTCTGCATTACTCTTTTTCCTGGTGATCTTACTGCCTTCAGGAAAAGGTATGTTTGGGAATGATGG
AGTCAAAGTTCGCACCTGCACTAGCCAGAAAGCCGTATGTTTCTTCGGGTGTCCGCCAGGATACAGGTGGATTGCGTTCT
GCCACAATATTCTGTCTTGCTGTAAAAATATGACACGTTTTCAACCCCCGCAAGCCAAAGATCCATGGGTTCATTAA
>OBD-136
ATGAGACTCCGTCTCTCTGGGTTACTCTTCCTCCTGGTGATCTCATTGCCTTCAGGGAACAGTGTGTTTAGAAATGATGG
AGCGACAGTTCGTACTTGCACTCGACGTGGTGGCAACTGTTACTTTGGCTGTAAACTGGGATGGAAATGGGTCGCCTTCT
GTCACAATGTATTGTCTTGCTGCGTAGAACTGAAGATTAATAAACCCCCTCAGGTCAACTTACCATGA
>OcBD-136
atgagcctccctctctcggggctgctctgtctcctgctactctggctgccctcagggaacgctatgtttgggaatgatggagtagaaattaaaacttgcaccgcactccagggcaggtgtttcttcggctgtagaccagggtggacctggattgctttctgtcacaatatactgtcttgttgtaagaaaatggaaaaccttgcacccccccaagccagagatttttga
>OVTbd-136
ATGAGACTCCGTCTCTCTGGGTTACTCTTCCTCCTGGTGATCTCATTGCCTTCAGG
CCTTCAGGGAGCAGTTTGTTTAACAACAATGGCGCAACAGTCCGCACGTGCACCAAACTCGGTGGCGACTGTAGCTTCGG
CTGTAAGCTGGGGTGGAAGTGGGTCGCCTTCTGTCACAACGTGTTGTCCTGCTGCGTGCAACTGAAGTTTCATAAACCCC
CTCAGACCAAGTTACCATGA
>YBD-136
ATGAGACTCCGTCTCTCTGGGTTACTCTTCCTCCTGGTGATCTCATTGCCTTCAGGTAA
TAGTAATAATGGAGCGACAGTCCGTACTTGCACTCAACTTGGCGGCGACTGTTACTTCGGCTGTAAACTGGGATGGAAATGGGTCGCCTACTGTCACAATGTACTGTCTTGCTGCATAGAACTGAAGATTAATAAACCCCCTCAAGTCAACTTACCATGA

## Sheet: e1 cds
>BuBD-136
ATGAGACTCCGTCTCTCTGGGTTACTCTTCCTCCTCGTGATCTCATTGCCTTCA
>BIBD 136
ATGAGACTCCGTCTCTCTGGGTTACTCTTCCTCCTGGTGATCTCATTG
>BBD 136
ATGAGACTCCGTCTCTCTGGGTTACTCTTCCTCCTGGTGATCTCATTGCCTTCA
>bibibd 136
ATGAGACTCCGTCTCTCTGGGTTACTCTTCCTCCTGGTGATCTCATTGCCTTCA
>BrBD 136
ATGAGACTCCGTCTCTCTGGGTTACTCTTCCTCCTGGTGATCTCATTGCCTTCA
>FeBD 136
atgaggcactctctcattgggttactcttcctcctggtaatctcactgccttcaggg
>CBD 136
atgaagcctctcctcgttgtgcttatcttgctcttcttttgggacccagtgctggcagg
>LBD-136
atgaagctctgtctttctggattagcactcttcctcctgatgatctcttttccttca
>GBD-136
ATGAGACTCCGTCTCTCTGGGTTACTCTTCCTCCTGGTGATCTCATTGCCTTCA
>EBD-136
ATGAGGCTCTGTCTCTCTGGGTTATTCTTCCTCCTGGTGATCTCACTGCCTTCAGGGCATTGTTTGTTT
>HBD-136
ATGAACCTCTGTCTTTCTGCATTACTCTTTTTCCTGGTGATCTTACTGCCTTCAGGT
>OBD-136
ATGAGACTCCGTCTCTCGGGGTTACTCTTCCTCCTGGTGATCTCATTGCCTTCAGGTA
>OcBD-136
atgagcctccctctctcggggctgctctgtctcctgctactctggctgccctca
>OVTbd-136
ATGAGACTCCGTCTCTCTGGGTTACTCTTCCTCCTGGTGATCTCATTGCCTTCAGG
>YBD-136
ATGAGACTCCGTCTCTCTGGGTTACTCTTCCTCCTGGTGATCTCATTGCCTTCAGGTAA--GTAATGAT

## Sheet: e2 cds
>BuBD-136
GGGAACAGTGTGTTTAGTAACAATGGAGCGACAGTCCGTACTTGCACTCAACTT
GGCGGAGATTGTTACTTCGGCTGTAAACTGGGATGGAAATGGGTCGCCTTCTGTCACAAT
GTACTGTCTTGCTGCATAAAACTGAAGGTTAATAAACCCCCTCAAGTCAACTTACCT
>BIBD 136
CCTTCAGGGAACAGTGTGTTTAGTAATAATGGAGCGACAGTCCGTACTTGCACTCAACTT
GGCGGCGACTGTTACTTCGGCTGTAAACTGGGATGGAAATGGGTCGCCTACTGTCACAAT
GTACTGTCTTGCTGCATAGAACTGAAGATTAATAAACCCCCTCAAGTCAACTTACCA
>BBD 136
GGGAACAGTGTGTTTAGTAATAATGG
AGCGACAGTCCGTACTTGCACTCAACTTGGCGGCGACTGTTACTTCGGCTGTAAACTGGGATGGAAATGGGTCGCCTACT
GTCACAATGTACTGTCTTGCTGCATAGAACTGAAGATTAATAAACCCCCTCAAGTCAACTTACCA
>bibibd 136
GGGAACAGTGTGTTTAGTAATAATGG
AGCGACAGTCCGTACTTGCACTCAACTTGGCGGCGACTGTTACTTCGGCTGTAAACTGGGATGGAAATGGGTCGCCTACT
GTCACAATGTACTGTCTTGCTGCATAGAACTGAAGATTAATAAACCCCCTCAAGTCAACTTACCA
>BrBD 136
GGGAACAGTGTGTTTAGTAATAATGG
AGCGACAGTCCGTACTTGCACTCAACTTGGCGGCGACTGTTACTTCGGCTGTAAACTGGGATGGAAATGGGTCGCCTACT
GTCACAATGTACTGTCTTGCTGCATAGAACTGAAGATTAATAAACCCCCTCAAGTCAACTTACCA
>FeBD 136
Aatggattgtttggacatgatggaatacaaatccgtacttgcactgcgctcaaaggcaggtgcttcttcggttgcagagtgggatggacgtgggtttcattctgtcacaacatattgtcttgttgtgtaaaaatgttgaaaaataatcctccccaggtcgatgagtat
>CBD 136
ttgaatccactgtcatcagaaatacacaggaaatgctatgggaatggtatctgcagacttgagtgctttacaagtgaaatgttagttgactattgtctgtttcaactagagtgctgtatcaaaggaaacccggagccc
>LBD-136
gggaatggtttatttggaaatgatggagtagaatttcgcgcttgtactacacgtaagggcttatgtttcttcggttgcaaacctggttggaaatgggttgcattctgtcacaatgtattatcttgttgtgtgaaaaagacagaaaatatccccccccatgtcaatgaaatgtggtgggccaat
>GBD-136
GGGAACAGTGTGTTTAGAAATGATGGAGCGACAGTTCGTACTTGCACTCGACGTGGTGGCAACTGTTACTTTGGCTGTAAACTGGGATGGAAATGGGTCGCCTTCTGTCACAATGTATTGTCTTGCTGCGTAGAACTGAAGATTAATAAACCCCCTCAGGTCAACTTACCA
>EBD-136
GGAGTTGATGGAGTAGAAATTCGTACTTGCAAGGCAATTAAGGGCAGATGTTTTTTCGGTTGTAAACCGGG
GTGGCAATGGGTGGCATACTGTCACAACGTAATGTCTTGTTGCAAAGAAATGAAGATAAATAAGCCCCCC
CAAGCCCTACTACCC
>HBD-136
AAAGGTATGTTTGGGAATGATGGAGTCAAAGTTCGCACCTGCACTAGCCAGAAAGCCGTATGTTTCTTCGGGTGTCCGCCAGGATACAGGTGGATTGCGTTCTGCCACAATATTCTGTCTTGCTGTAAAAATATGACACGTTTTCAACCCCCGCAAGCCAAAGATCCATGGGTTCAT
>OBD-136
AACAGTGTGTTTAGAAATGATGGAGCGACAGTCCGTACTTGCACTCGACGTGGTGGCAACTGTTACTTTGGCTGTAAACTGGGATGGAAATGGGTCGCCTTCTGTCACAATGTATTGTCTTGCTGCATAGAACTGAAGATTAATAAACCCCCTCAGGTCAACTTACCA
>OcBD-136
Gggaacgctatgtttgggaatgatggagtagaaattaaaacttgcaccgcactccagggcaggtgtttcttcggctgtagaccagggtggacctggattgctttctgtcacaatatactgtcttgttgtaagaaaatggaaaaccttgcacccccccaagccagagatttt
>OVTbd-136
CCTTCAGGGAGCAGTTTGTTTAACAACAATGGCGCAACAGTCCGCACGTGCACCAAACTCGGTGGCGACTGTAGCTTCGG
CTGTAAGCTGGGGTGGAAGTGGGTCGCCTTCTGTCACAACGTGTTGTCCTGCTGCGTGCAACTGAAGTTTCATAAACCCC
CTCAGACCAAGTTACCA
>YBD-136
GGAGCGACAGTCCGTACTTGCACTCAACTTGGCGGCGACTGTTACTTCGG
CTGTAAACTGGGATGGAAATGGGTCGCCTACTGTCACAATGTACTGTCTTGCTGCATAGA
ACTGAAGATTAATAAACCCCCTCAAGTCAACTTACCA

## Sheet: protein complete 
>BuBD-136
MRLRLSGLLFLLVISLPSGNSVFSNNGATVRTCTQLGGDCYFGCKLGWKWVAFCHNVLSCCIKLKVNKPPQVNLP
>BIBD-136
MRLRLSGLLFLLVISLPSGNSVFSNNGATVRTCTQLGGDCYFGCKLGWKWVAYCHNVLSCCIELKINKPPQVNLP
>BBD 136
MRLRLSGLLFLLVISLPSGNSVFSNNGATVRTCTQLGGDCYFGCKLGWKWVAYCHNVLSCCIELKINKPPQVNLP
>bibibd 136
MRLRLSGLLFLLVISLPSGNSVFSNNGATVRTCTQLGGDCYFGCKLGWKWVAYCHNVLSCCIELKINKPPQVNLP
>FeBD 136
MRHSLIGLLFLLVISLPSGNGLFGHDGIQIRTCTALKGRCFFGCRVGWTWVSFCHNILSCCVKMLKNNPPQVDEY
>CBD 136
MKPLLVVLILLFFWDPVLAGLNPLSSEIHRKCYGNGICRLECFTSEMLVDYCLFQLECCIKGNPEP
>LBD-136
MKLCLSGLALFLLMISFPSGNGLFGNDGVEFRACTTRKGLCFFGCKPGWKWVAFCHNVLSCCVKKTENIPPHVNEMWWAN
>GBD-136
MRLRLSGLLFLLVISLPSGNSVFRNDGATVRTCTRRGGNCYFGCKLGWKWVAFCHNVLSCCVELKINKPPQVNLP
>EBD-136
MRLCLSGLFFLLVISLPSGHCLFGVDGVEIRTCKAIKGRCFFGCKPGWQWVAYCHNVMSCCKEMKINKPPQALLP
>HBD-136 PRE
MNLCLSALLFFLVILLPSGKGMFGNDGVKVRTCTSQKAVCFFGCPPGYRWIAFCHNILSCCKNMTRFQPPQAKDPWVH
>OBD-136
MRLRLSGLLFLLVISLPSGNSVFRNDGATVRTCTRRGGNCYFGCKLGWKWVAFCHNVLSCCVELKINKPPQVNLP
>OcBD-136
MSLPLSGLLCLLLLWLPSGNAMFGNDGVEIKTCTALQGRCFFGCRPGWTWIAFCHNILSCCKKMENLAPPQARDF
>OVTbd-136
MRLRLSGLLFLLVISLPSGLQGAVCLTTMAQQSARAPNSVATVASAVSWGGSGSPSVTTCCPAACN
>YBD-136
MRLRLSGLLFLLVISLPSGNSNNGATVRTCTQLGGDCYFGCKLGWKWVAYCHNVLSCCIELKINKPPQVNLP

## Sheet: e1 pr
>BuBD-136
MRLRLSGLLFLLVISLPS
>BIBD 136
MRLRLSGLLFLLVISL
>BBD 136
MRLRLSGLLFLLVISLPS
>bibibd 136
MRLRLSGLLFLLVISLPS
>BrBD 136
MRLRLSGLLFLLVISLPS
>FeBD 136
MRHSLIGLLFLLVISLPSG
>CBD 136
MKPLLVVLILLFFWDPVLA
>LBD-136
MKLCLSGLALFLLMISFPS
>GBD-136
MRLRLSGLLFLLVISLPS
>EBD-136
MRLCLSGLFFLLVISLPSGHCLF
>HBD-136
MNLCLSALLFFLVILLPSG
>OBD-136
MRLRLSGLLFLLVISLPSG
>OcBD-136
MSLPLSGLLCLLLLWLPS
>OVTbd-136
MRLRLSGLLFLLVISLPS
>YBD-136
MRLRLSGLLFLLVISLPSGKGND

## Sheet: e2 pr 
>BuBD-136
GNSVFSNNGATVRTCTQLGGDCYFGCKLGWKWVAFCHNVLSCCIKLKVNKPPQVNLP
>BIBD 136
PSGNSVFSNNGATVRTCTQLGGDCYFGCKLGWKWVAYCHNVLSCCIELKINKPPQVNLP
>BBD 136
GNSVFSNNGATVRTCTQLGGDCYFGCKLGWKWVAYCHNVLSCCIELKINKPPQVNLP
>bibibd 136
GNSVFSNNGATVRTCTQLGGDCYFGCKLGWKWVAYCHNVLSCCIELKINKPPQVNLP
>BrBD 136
GNSVFSNNGATVRTCTQLGGDCYFGCKLGWKWVAYCHNVLSCCIELKINKPPQVNLP
>FeBD 136
NGLFGHDGIQIRTCTALKGRCFFGCRVGWTWVSFCHNILSCCVKMLKNNPPQVDEY
>CBD 136
LNPLSSEIHRKCYGNGICRLECFTSEMLVDYCLFQLECCIKGNPEP
>LBD-136
GNGLFGNDGVEFRACTTRKGLCFFGCKPGWKWVAFCHNVLSCCVKKTENIPPHVNEMWWAN
>GBD-136
GNSVFRNDGATVRTCTRRGGNCYFGCKLGWKWVAFCHNVLSCCVELKINKPPQVNLP
>EBD-136
GVDGVEIRTCKAIKGRCFFGCKPGWQWVAYCHNVMSCCKEMKINKPPQALLP
>HBD-136
KGMFGNDGVKVRTCTSQKAVCFFGCPPGYRWIAFCHNILSCCKNMTRFQPPQAKDPWVH
>OBD-136
NSVFRNDGATVRTCTRRGGNCYFGCKLGWKWVAFCHNVLSCCIELKINKPPQVNLP
>OcBD-136
GNAMFGNDGVEIKTCTALQGRCFFGCRPGWTWIAFCHNILSCCKKMENLAPPQARDF
>OVTbd-136
PSGSSLFNNNGATVRTCTKLGGDCSFGCKLGWKWVAFCHNVLSCCVQLKFHKPPQTKLP
>YBD-136
GATVRTCTQLGGDCYFGCKLGWKWVAYCHNVLSCCIELKINKPPQVNLP
