# Supplementary material for: Unusual interplay of contrasting selective pressures on β-defensin genes implicated in male fertility of the Buffalo (Bubalus bubalis)
Source: BMC Evol Biol. 2019 Nov 26;19:214. doi: 10.1186/s12862-019-1535-8 (PMC6878701; doi:10.1186/s12862-019-1535-8)
Supplement: Supplementary file 1 — Additional file 1. Orthologs of BDs. CDS & protein sequence data for 30 BDs in all the species. The data for gene loci, coordinates, orientation etc. is available on request. [file 12862_2019_1535_MOESM1_ESM.zip › Additional sheets 1.0-1.29 -orthologs of beta defensisn/1.3) BD-103.xlsx]

## Sheet: cds
>BuBD-103A
ATGAGGCTCTACTACCTTCTCTTTGCGTTGCTCTTCTTGTTCTTGCTGCCTGTTCCAGGCAATGGCGGCATCATAAGCGG
GTTACAAAGGTATTATTGCAAAATAAGAAGCGGCCGGTGTGCTCTGATTGGCTGCCTTCCAAAGGAGGAACAGATAGGCC
GCTGTTCACTGAGTGGCCGAAAATGCTGCCGGAAGAAGAAATGA
>BIBD-103A
ATGAGGCTCTACTACCTTCTCTTTGCGTTGCTCTTCTTGTTCTTGCTGCCTGTTCCAGGCAACGGCGGCATCATAAGCGG
GTTACAAAGGTATTATTGCAAAATAAGAAGCGGCCGGTGTGCTCTGATTGGCTGCCTTCCAAAGGAGGAACAGATAGGCC
GCTGTTCACTGAGTGGCCGAAAATGCTGCCGGAAGAAGAAATGA
>BBD 103A
ATGAGGCTCTACTACCTTCTCTTTGCGTTGCTCTTCTTGTTCTTGCTGCCTGTTCCAGGCAATGGCGGCATCATAAGCGG
GTTACAAAGGTATTATTGCAAAATAAGAAGCGGCCGGTGTGCTCTGATTGGCTGCCTTCCAAAGGAGGAACAGATAGGCC
GCTGTTCACTGAGTGGCCGAAAATGCTGCCGGAAGAAGAAATGA
>bibibd 103A
ATGAGGCTCTACTACCTTCTCTTTGCGTTGCTCTTCTTGTTCTTGCTGCCTGTTCCAGGCAATGGCGGCATCATAAGCGG
GTTACAAAGGTATTATTGCAAAATAAGAAGCGGCCGGTGTGCTCTGATTGGCTGCCTTCCAAAGGAGGAACAGATAGGCC
GCTGTTCACTGAGTGGCCGAAAATGCTGCCGGAAGAAGAAATGA
>CaBD-103A
>CabBD-103A
>GBD-103AX1
ATGAGGCTCTACTACCTTCTCTTTGCGTTGCTCTTCTTGTTCTTGCTGCCTGTTCCAGGCAATGGCGGCATCATAAGCGG
GTTACGAAAGTATTATTGCAAAATAAGAAGCGGCCGGTGTGCTCTGATTGGCTGCCTTCCAAAGGAGGAAGAGATAGGCC
ACTGTTCCCTGACTGGCCGAAAATGCTGCCGGAAGAAGAAATGA
>FeBD 103A
ATGGCTGTGTCCTGCAATCCTTATAAAGTGGACGAACACACCTTCCTACCCAGTCTCAGCGTGCTGCGAAGCCTGCCGGCCATGAGAATCTATTATCTCCTCTTCGTGTTGCCCTTCCTGTTCTTGATGCCTGTTCCAGGTAAGATGG
CAGGAAATGGAGGAATTATAAGCCTCCTGCAGAAGCAGTTTTGCAGTTTGAGAAGCGGCCGGTGCGCTCTGCTAACCTGCCTTCCAAAGGAGGAGCAAATCGGCCGATGCTCTCTCAGCGGCCGAAAGTGCTGCCGAAGAAAGAAATAA
>CBD 103A
atgaggatctattaccttctcctcctgttgcccttgctgttcttgatgcctgttccaggaaatgggggaattataaataccctgcagaggtattattgcagaataaggagcggtcggtgcgccttgctgagctgcctgccaaaggaggagcagataggccgctgttcttccactggccgaaaatgctgccgaagaaagaaataa
>EBD-103A
ATGAGGATCCATTTCCTTCTCTTCGCATTGCTCTTTCTGTTCTTGATGCCTGTTCCAGGTAAGATGG
TTGCAGGAAATGGAGGAATAATAAATATGTTACAAAAATCTTATTGCAAAATAAGAAAGGGCCGGTGTGCTTTGCTTGGC
TGCCTTCCAAAGGAGGAACAGATAGGCAGCTGTTCTGTGAGTGGCCGAAAATGCTGCCGGAAAAAGAAATGA
>HBD-103A
ATGAGGATCCATTATCTTCTGTTTGCTTTGCTCTTCCTGTTTTTGGTGCCTGTTCCAGGTCATGGAGGAATCATAAACAC
ATTACAGAAATATTATTGCAGAGTCAGAGGCGGCCGGTGTGCTGTGCTCAGCTGCCTTCCAAAGGAGGAACAGATCGGCA
AGTGCTCGACGCGTGGCCGAAAATGCTGCCGAAGAAAGAAATAA
>LBD-103A
>OcBD-103A
atgaggatccattatctcctgtttgcattactcttcctattcttggtgcctgttccaggcaatggaggactcataaatgcagcacataaatattactgcaagctaagaaggggccgatgtgctttgcttagctgccttccaaaggaggaacagattggccgttgttctctgcgtggccgaaagtgctgccgaacaaagaaataa
>OVTbd-103A
>OBD-103A
ATGAGGCTCTACTACCTTCTCTTTGCGTTGCTCTTCTTGTTCTTGCTGCCTGTTCCAGGCAATGGCGGCATCATAAGCGG
GTTACAAAGGTATTATTGCAAAATAAGAAGCGGCCGGTGTGCTCTGATTGGCTGCCTTCCAAAGGAGGAACAGATAGGCC
GCTGTTCACTGAGTGGCCGAAAATGCTGCCGGAAGAAGAAATGA
>yBD-103A
ATGAGGCTCTACTACCTTCTCTTTGCGTTGCTCTTCTTGTTCTTGCTGCCTGTTCCAGGCAATGGCGGCATCATAAGCGG
GTTACAAAGGTATTATTGCAAAATAAGAAGCGGCCGGTGTGCTCTGATTGGCTGCCTTCCAAAGGAGGAACAGATAGGCC
GCTGTTCACTGAGTGGCCGAAAATGCTGCCGGAAGAAGAAATGA

## Sheet: e1 cds
>BuBD-103A
ATGAGGCTCTACTACCTTCTCTTTGCGTTGCTCTTCTTGTTCTTGCTGCCTGTTCCA
>BIBD 103a LIKE
ATGAGGCTCTACTACCTTCTCTTTGCGTTGCTCTTCTTGTTCTTGCTGCCTGTT
>BBD 103
ATGAGGCTCTTCTGCCTTCTCTTTGCATTGCTCTTCTTGTTCTTGCTGCCTGTTCCAG
>BBD 103
ATGAGGCTCTTCTGCCTTCTCTTTGCATTGCTCTTCTTGTTCTTGCTGCCTGTTCCAG
>BiBibD 103
ATGAGGCTCTTCTGCCTTCTCTTTGCATTGCTCTTCTTGTTCTTGCTGCCTGTTCCAG
>CaBD-103A
>CabBD-103A
>GBD-103 A
ATGAGGCTCTACTACCTTCTCTTTGCGTTGCTCTTCTTGTTCTTGCTGCCTGTTCCAGGT
>FeBD 103A
ATGGCTGTGTCCTGCAATCCTTATAAAGTGGACGAACACACCTTCCTACCCAGTCTCAGCGTGCTGCGAAGCCTGCCGGCCATGAGAATCTATTATCTCCTCTTCGTGTTGCCCTTCCTGTTCTTGATGCCTGTTCCAGGTAAGATG
>CBD 103A
atgaggatctattaccttctcctcctgttgcccttgctgttcttgatgcctgttcca
>EBD-103A
ATGAGGATCCATTTCCTTCTCTTCGCATTGCTCTTTCTGTTCTTGATGCCTGTTCCAGGTAAGATGG--GCAGAGAAACGAGA
>HBD-103A
ATGAGGATCCATTATCTTCTGTTTGCTTTGCTCTTCCTGTTTTTGGTGCCTGTTCCAGGT
>LBD-103A
>OcBD-103A
atgaggatccattatctcctgtttgcattactcttcctattcttggtgcctgttcca
>OVTbd-103A
>OBD-103A
ATGAGGCTCTACTACCTTCTCTTTGCGTTGCTCTTCTTGTTCTTGCTGCCTGTTCCA
>YBD-103A
ATGAGGCTCTTCTGCCTTCTCTTTGCATTGCTCTTCTTGTTCTTGCTGCCTGTTCCAG

## Sheet: e2 cds
>BuBD-103A
GGCAATGGCGGCATCATAAGCGGGTTACAAAGGTATTATTGCAAAATAAGAAGCGGCC
GGTGTGCTCTGATTGGCTGCCTTCCAAAGGAGGAACAGATAGGCCGCTGTTCACTGAGTG
GCCGAAAATGCTGCCGGAAGAAGAAA
>BIBD 103a LIKE
CCAGGCAACGGCGGCATCATAAGCGGGTTACAAAGGTATTATTGCAAAATAAGAAGCGGCCGGTGTGCTCTGATTGGCTGCCTTCCAAAGGAGGAACAGATAGGCCGCTGTTCACTGAGTGGCCGAAAATGCTGCCGGAAGAAGAAA
>BBD 103
GCAGGCAATGGCAGCATCATAAGCGGGTTACAAAAGTATTATTGCAAAATAAGAAGTGGCCAGTGTGCTCTGATTGGCTGT
CTTCCAAAGGAGGAACAGATAGGCCGCTGTTCCCTGAGGGGCCGAAAATGCTGCCGGAAGAAGAAA
>bibibd 103
GCAGGCAATGGCAGCATCATAAGCGGGTTACAAAAGTATTATTGCAAAATAAGAAGTGGCCAGTGTGCTCTGATTGGCTGT
CTTCCAAAGGAGGAACAGATAGGCCGCTGTTCCCTGAGGGGCCGAAAATGCTGCCGGAAGAAGAAA
>CaBD-103A
>CabBD-103A
>GBD-103AX1
AATGGCGGCATCATAAGCGGGTTACGAAAGTATTATTGCAAAATAAGAAGCGGCCGGTGTGCTCTGATTGGCTGCCTTCCAAAGGAGGAAGAGATAGGCCACTGTTCCCTGACTGGCCGAAAATGCTGCCGGAAGAAGAAA
>FeBD 103A
GCAGGAAATGGAGGAATTATAAGCCTCCTGCAGAAGCAGTTTTGCAGTTTGAGAAGCGGCCGGTGCGCTCTGCTAACCTGCCTTCCAAAGGAGGAGCAAATCGGCCGATGCTCTCTCAGCGGCCGAAAGTGCTGCCGAAGAAAGAAA
>CBD 103A
Ggaaatgggggaattataaataccctgcagaggtattattgcagaataaggagcggtcggtgcgccttgctgagctgcctgccaaaggaggagcagataggccgctgttcttccactggccgaaaatgctgccgaagaaagaaa
>EBD-103A
GGAATAATAAATATGTTACAAAAATCTTATTGCAAAATAAGAAAGGGCCGGTGTGCTTTGCTTGGC
TGCCTTCCAAAGGAGGAACAGATAGGCAGCTGTTCTGTGAGTGGCCGAAAATGCTGCCGGAAAAAGAAA
>HBD-103A
CATGGAGGAATCATAAACACATTACAGAAATATTATTGCAGAGTCAGAGGCGGCCGGTGTGCTGTGCTCAGCTGCCTTCCAAAGGAGGAACAGATCGGCAAGTGCTCGACGCGTGGCCGAAAATGCTGCCGAAGAAAGAAA
>LBD-103A
>OcBD-103A
GGcaatggaggactcataaatgcagcacataaatattactgcaagctaagaaggggccgatgtgctttgcttagctgccttccaaaggaggaacagattggccgttgttctctgcgtggccgaaagtgctgccgaacaaagaaata
>OVTbd-103A
>OBD-103A
GGCAATGGCGGCATCATAAGCGGGTTACGAAAGTATTATTGCAAAATAAGAAGCGGCCGGTGTGCTCTGATTGGCTGCCTTCCAAAGGAGGAAGAGATAGGCCGCTGTTCCCTGACTGGCCGAAAATGCTGCCGGAAGAAGAAA
>YBD-103A
GCAGGCAATGGCAGCATCATAAGCGGGTTACAAAAGTATTATTGCAAAATAAGAAGTGGCCAGTGTGCTCTGATTGGCTGT
CTTCCAAAGGAGGAACAGATAGGCCGCTGTTCCCTGAGGGGCCGAAAATGCTGCCGGAAGAAGAAA

## Sheet: protein
>BuBD-103A
MRLYYLLFALLFLFLLPVPGNGGIISGLQRYYCKIRSGRCALIGCLPKEEQIGRCSLSGRKCCRKKK
>BIBD-103A
MRLYYLLFALLFLFLLPVPGNGGIISGLQRYYCKIRSGRCALIGCLPKEEQIGRCSLSGRKCCRKKK
>BBD 103A
MRLYYLLFALLFLFLLPVPGNGGIISGLQRYYCKIRSGRCALIGCLPKEEQIGRCSLSGRKCCRKKK
>bibibd 103A
MRLYYLLFALLFLFLLPVPGNGGIISGLQRYYCKIRSGRCALIGCLPKEEQIGRCSLSGRKCCRKKK
>CaBD-103A
>CabBD-103A
>GBD-103AX1
MRLYYLLFALLFLFLLPVPGNGGIISGLRKYYCKIRSGRCALIGCLPKEEEIGHCSLTGRKCCRKKK
>FeBD 103A
MAVSCNPYKVDEHTFLPSLSVLRSLPAMRIYYLLFVLPFLFLMPVPGKMAGNGGIISLLQKQFCSLRSGRCALLTCLPKEEQIGRCSLSGRKCCRRKK
>CBD 103A
MRIYYLLLLLPLLFLMPVPGNGGIINTLQRYYCRIRSGRCALLSCLPKEEQIGRCSSTGRKCCRRKK
>EBD-103A
MRIHFLLFALLFLFLMPVPGKMVAGNGGIINMLQKSYCKIRKGRCALLGCLPKEEQIGSCSVSGRKCCRKKK
>HBD-103 PRE
MRIHYLLFALLFLFLVPVPGHGGIINTLQKYYCRVRGGRCAVLSCLPKEEQIGKCSTRGRKCCRRKK
>LBD-103A
>OcBD-103A
MRIHYLLFALLFLFLVPVPGNGGLINAAHKYYCKLRRGRCALLSCLPKEEQIGRCSLRGRKCCRTKK
>OVTbd-103A
>OBD-103A
MRLYYLLFALLFLFLLPVPGNGGIISGLQRYYCKIRSGRCALIGCLPKEEQIGRCSLSGRKCCRKKK
>YBD-103A
MRLYYLLFALLFLFLLPVPGNGGIISGLQRYYCKIRSGRCALIGCLPKEEQIGRCSLSGRKCCRKKK

## Sheet: e1 protein
>BuBD-103A
MRLYYLLFALLFLFLLPVP
>BIBD 103a LIKE
MRLYYLLFALLFLFLLPV
>BBD 103
MRLFCLLFALLFLFLLPVP
>BBD 103
MRLFCLLFALLFLFLLPVP
>BiBibD 103
MRLFCLLFALLFLFLLPVP
>CaBD-103A
>CabBD-103A
>GBD-103 A
MRLYYLLFALLFLFLLPVPG
>FeBD 103A
MAVSCNPYKVDEHTFLPSLSVLRSLPAMRIYYLLFVLPFLFLMPVPGKM
>CBD 103A
MRIYYLLLLLPLLFLMPVP
>EBD-103A
MRIHFLLFALLFLFLMPVPGKMGRETR
>HBD-103A
MRIHYLLFALLFLFLVPVPG
>LBD-103A
>OcBD-103A
MRIHYLLFALLFLFLVPVP
>OVTbd-103A
>OBD-103A
MRLYYLLFALLFLFLLPVP
>YBD-103A
MRLFCLLFALLFLFLLPVP

## Sheet: e2 protein
>BuBD-103A
GNGGIISGLQRYYCKIRSGRCALIGCLPKEEQIGRCSLSGRKCCRKKK
>BIBD 103a LIKE
PGNGGIISGLQRYYCKIRSGRCALIGCLPKEEQIGRCSLSGRKCCRKKK
>BBD 103
AGNGSIISGLQKYYCKIRSGQCALIGCLPKEEQIGRCSLRGRKCCRKKK
>bibibd 103
AGNGSIISGLQKYYCKIRSGQCALIGCLPKEEQIGRCSLRGRKCCRKKK
>CaBD-103A
>CabBD-103A
>GBD-103AX1
NGGIISGLRKYYCKIRSGRCALIGCLPKEEEIGHCSLTGRKCCRKKK
>FeBD 103A
AGNGGIISLLQKQFCSLRSGRCALLTCLPKEEQIGRCSLSGRKCCRRKK
>CBD 103A
GNGGIINTLQRYYCRIRSGRCALLSCLPKEEQIGRCSSTGRKCCRRKK
>EBD-103A
GIINMLQKSYCKIRKGRCALLGCLPKEEQIGSCSVSGRKCCRKKK
>HBD-103A
HGGIINTLQKYYCRVRGGRCAVLSCLPKEEQIGKCSTRGRKCCRRKK
>LBD-103A
>OcBD-103A
GNGGLINAAHKYYCKLRRGRCALLSCLPKEEQIGRCSLRGRKCCRTKK
>OVTbd-103A
>OBD-103A
GNGGIISGLRKYYCKIRSGRCALIGCLPKEEEIGRCSLTGRKCCRKKK
>YBD-103A
AGNGSIISGLQKYYCKIRSGQCALIGCLPKEEQIGRCSLRGRKCCRKKK
