# Supplementary material for: Unusual interplay of contrasting selective pressures on β-defensin genes implicated in male fertility of the Buffalo (Bubalus bubalis)
Source: BMC Evol Biol. 2019 Nov 26;19:214. doi: 10.1186/s12862-019-1535-8 (PMC6878701; doi:10.1186/s12862-019-1535-8)
Supplement: Supplementary file 1 — Additional file 1. Orthologs of BDs. CDS & protein sequence data for 30 BDs in all the species. The data for gene loci, coordinates, orientation etc. is available on request. [file 12862_2019_1535_MOESM1_ESM.zip › Additional sheets 1.0-1.29 -orthologs of beta defensisn/1.5) BD-105.xlsx]

## Sheet: cds
>BuBD-105 like
ATGGCGCCAGGCAGGAAGATGTTTTATTTTGTCTTGGCCTTTTTCTTCATGCTGGCTCAATTTCCGTCAGGGTGCCAGGC
AGGACTCCAGTATTCCCAGCCACTTTCAGCAGGTGATATATCTCCCTGTGAGTCGTGCTGGCTCGGTCGGGGCAAATGCA
GGAAAATATGCACTGAGGATGAGAAGATTGTTGGAAATTGCAAAGTGAACTTTTTCTGCTGCCGGCGGAGGATCCTGTAA
>BIBD-105-LIKE
ATGGCGCCGAGCAGGAAGATGTTTTATTTTGTCTTGGCCTTCTTCTTCATGCTGGCTCAATTTCCGTCAGGGTGCCAGGC
AGGACTCCAGTATTCCCAGCCACTTTCAGCAGGTGACGTATCTCCCTGTGAGTYGTGCTGGCTCGGTCGGGGCAAATGCA
GGAAAATATGCACTGAGGATGAGAAGATTGTTGGAAATTGCAAAGTGAACTTTTTCTGCTGCCGGCGGAGGATCCTGTAA
>BBD 105
ATGGCGCCGAGCAGGAAGATGTTTTATTTTGTCTTGGCCTTCTTCTTCATGCTGGCTCAATTTCCGTCAGGGTGCCAGGC
AGGACTCCAGTATTCCCAGCCACTTTCAGCAGGTGACGTATCTCCCTGTGAGTCGTGCTGGCTCGGTCGGGGCAAATGCA
GGAAAATATGCACTGAGGATGAGAAGATTGTTGGAAATTGCAAAGTGAACTTTTTCTGCTGCCGGCGGAGGATCCTGTAA
>bibibd 105
ATGGCGCTGAGCAGGAAGATGTTTTATTTTGTCTTGGCCTTCTTCTTCATGCTGGCTCATTTTCCGTCAGGGTGCCAGGC
AGGACTCCAGTATTCCCAGCCACTTTCAGCAGGTGACGTATCTCCCTGTGAGTCGTGCTGGCTCGGTCGGGGCAAATGCA
GGAAAATATGCACTGAGGATGAGAAGATTGTTGGAAATTGCAAAGTGAACTTTTTCTGCTGCCGGCGGAGGATCCTGTAA
>BrBD 105
ATGGCGCCGAGCAGGAAGATGTTTTATTTTGTCTTGGCCTTCTTCTTCATGCTGGCTCAATTTCCGTCAGGGTGCCAGGC
AGGACTCCAGTATTCCCAGCCACTTTCAGCAGGTGACGTATCTCCCTGTGAGTCGTGCTGGCTCGGTCGGGGCAAATGCA
GGAAAATATGCACTGAGGATGAGAAGATTGTTGGAAATTGCAAAGTGAACTTTTTCTGCTGCCGGCGGAGGATCCTGTAA
>CaBD-105 like
>CadBD-105 like
>GBD-105
ATGGCGTCGAGCAGGAAGATGTTTTATTTTGTCTTGGCCTTTTTCTTCATGTTGGCTCAATTTCCGTCAGGGTGCCAGGC
AGGACTCCAGTATTCCCAGCCACTTTCAGCAGAGTCCTCAGGAAGGTCAAGTCAGCAGCTCTTTCTTGGTGCAGGTGATA
CGTCTCCCTGTGAGCCGTGCTGGCTCGGTCGGGGCAAATGCAGGAAGATATGCGCTGAGGACGAGAAGATTGTTGGAAAT
TGCAAAGTGAACTTTTTCTGTTGCCGGCGGAGGATCCTGTAA
>FeBD 105
atgaccctgaccgggaagatgtcttatgttatctttgcctttttcttcattttcgcccagtttccatcagggtgccaggcaggactcgagtattccaagccacttccaggaggtgactttgctgcttgtgagccatgcaggctcggccggggcaagtgcaggaagatgtgtgctgaggatgagaagcctgttggacattgcaagctgaactttttctgttgccgacggaaggtcagctga
>CBD 105
atgaccctgagcagaaagatgtcttgttttttctttgcctttttcttcattttggctcaatttttatcagggtgccaagcaggacttgaatattcccagccatttccaggaggtgagtttgctgtttgtgagccgtgctggcttggccggggcaaatgcaggaggatatgcaccgaggatgagaaggttgttggaaattgcaagatgaactttttctgttgccgacggaggatcaggtga
>EBD-105 like
atggccccaaacaggaagatgttttattttttctttgcctttttctttgttttggctcaatttccatcagggtgccaggcaggacttgagtattcccagccatttccaggaggtgagtttgctgcttgtgagccctgcaggctccgacggggcaaatgcaggaggatgtgcgccgaggatgaaaaagctgtgggaaattgcaagctgaactttttctgctgccgacagagaatctga
>HBD-105
ATGGCCCTGATCAGGAAGACATTTTATTTTCTATTTGCTATGTTCTTCATTTTGGTTCAACTGCCATCAGGGTGCCAGGC
AGGACTTGATTTTTCCCAACCATTTCCATCAGGTGAGTTTGCTGTCTGTGAGTCGTGCAAGCTTGGTCGGGGAAAATGCA
GGAAGGAGTGCTTGGAGAATGAGAAGCCCGATGGAAATTGCAGGCTGAACTTTCTCTGCTGCAGACAGAGGATCTGA
>LBD-105 like
>OcBD-105 like
atggccttgagcaggaaaacattttcttttttttttgttttgctcttcattttggctcagcttacatcagagggccaggcaggactcgattattcccagtcatttccaggaggtgagtttgctgtttgtgagccatgcaggctcggtcggggcaaatgcaggaaggtttgtttggagaatgagaagatttctggaaattgcaagctgaactacttctgctgccggcacaggatctga
>OVTbd-105 like
ATGGCGCCGAGCAGGAAGGTGTTTTATTTTGTCTTGGCCTTTTTCTTCCTGTTGTGTTGTTTCCCTGCATTGGTTTTCAT
ATTCAAAATGTGCTTTGTTTTGAATTTAGGGTGCCAGGCAGGACTCCAGTATTCCCAGCCACTCTCAGCAGGTGGTATGT
CGCCCTGTGAGCCGTGCTGGCTCGGTCGGGGCAGATGCAGGAAGATGTGCAATGAGGACGAGAAGATTGTCGGAAATTGC
AAAGTGAACTTTTTCTGTTGCCGACGGAGGATCATGTAA
>OBD-105 like
ATGGCGCTGAGCAGGAAGATGTTTTATTTTGTCTTGGCCTTTTTCTTCATGTTGGCTCAATTTCTGTCAGGGTGCCAGGC
AGGACTCCAGTATTCCCAGCCACTTTCAGCAGGTGATACGTCTCCCTGTGAGCCGTGCTGGCTCGGTCGGGGCAAATGCA
GGAAGATATGTGCTGAGGACGAGAAGATTGTTGGAAATTGCAAAGTGAACTTTTTCTGTTGCCGGCGGAGGATCCTGTAA
>YBD-105 like
ATGGCGCCGAGCAGGAAGATGTTTTATTTTGTCTTGGCCTTCTTCTTCATGCTGGCTCAATTTCCGTCAGG
AGGGTGCCAGGCAGGACTCCAGTATTCCCAGCCACTTTCA
GCAGGTGACGTATCTCCCTGTGAGTCGTGCTGGCTCGGTCGGGGCAAATGCAGGAAAATATGCACTGAGGATGAGAAGAT
TGTTGGAAATTGCAAAGTGAACTTTTTCTGCTGCCGGCGGAGGATCCTGTAA

## Sheet: e1 cds
>BuBD-105 like
ATGGCGCCAGGCAGGAAGATGTTTTATTTTGTCTTGGCCTTTTTCTTCATGCTGGCTCAA
TTTCCGTC
>BIBD 105like
ATGGCGCCGAGCAGGAAGATGTTTTATTTTGTCTTGGCCTTCTTCTTCATGCTGGCTCAATTTCCGTC
>BBD 105
ATGGCGCCGAGCAGGAAGATGTTTTATTTTGTCTTGGCCTTCTTCTTCATGCTGGCTCAATTTCCGTCA
>bibibd 105
ATGGCGCTGAGCAGGAAGATGTTTTATTTTGTCTTGGCCTTCTTCTTCATGCTGGCTCATTTTCCGTCAGG
>BrBD 105
ATGGCGCCGAGCAGGAAGATGTTTTATTTTGTCTTGGCCTTCTTCTTCATGCTGGCTCAATTTCCGTCAGG
>CaBD-105 like
>CadBD-105 like
>GBD-105
ATGGCGTCGAGCAGGAAGATGTTTTATTTTGTCTTGGCCTTTTTCTTCATGTTGGCTCAATTTCCGTCAGG
>FeBD 105
atgaccctgaccgggaagatgtcttatgttatctttgcctttttcttcattttcgcccagtttccatcagggtgccaggcaggactcgagtattccaagccacttccaggaggt
>CBD 105
atgaccctgagcagaaagatgtcttgttttttctttgcctttttcttcattttggctcaatttttatcaggg
>EBD-105 like
atggccccaaacaggaagatgttttattttttctttgcctttttctttgttttggctcaatttccatcaggg
>HBD-105
ATGGCCCTGATCAGGAAGACATTTTATTTTCTATTTGCTATGTTCTTCATTTTGGTTCAACTGCCATCAG
>LBD-105 like
>OcBD-105 like
atggccttgagcaggaaaacattttcttttttttttgttttgctcttcattttggctcagcttacatcagagggccaggca
>OVTbd-105 like
>OBD-105 like
ATGGCGCCAGGCAGGAAGATGTTTTATTTTGTCTTGGCCTTTTTCTTCATGCTGGCTCAATTTCCGTCAGG
>YBD-105 like
ATGGCGCCGAGCAGGAAGATGTTTTATTTTGTCTTGGCCTTCTTCTTCATGCTGGCTCAA
TTTCCGTCAGG

## Sheet: e2 cds
>BuBD-105 like
AGGGTGCCAGGCAGGACTCCAGTATTCCCAGCCACTTTCA
>BIBD 105like
GTGCCAGGCAGGACTCCAGTATTCCCAGCCACTTTCA
>BBD 105
GGGTGCCAGGCAGGACTCCAGTATTCCCAGCCACTTTCAGCAGGTGACGTATCTCCCTGTGAGTCGTGCTGGCTCGGTCGGGGCAAATGCAGGAAAATATGCACTGAGGATGAGAAGATTGTTGGAAATTGCAAAGTGAACTTTTTCTGCTGCCGGCGGAGGATCCTGTAA
>bibibd 105
GTGCCAGGCAGGACTCCAGTATTCCCAGCCACTTTCAGCAGGT
>BrBD 105
GTGCCAGGC
AGGACTCCAGTATTCCCAGCCACTTTCAGCAGGT
>CaBD-105 like
>CadBD-105 like
>GBD-105
GTGCCAGGCAGGACTCCAGTATTCCCAGCCACTTTCAGCA
>FeBD 105
gactttgctgcttgtgagccatgcaggctcggccggggcaagtgcaggaagatgtgtgctgaggatgagaagcctgttggacattgcaagctgaactttttctgttgccgacggaaggtcagctga
>CBD 105
tgccaagcaggacttgaatattcccagccatttccaggaggtgagtttgctgtttgtgagccgtgctggcttggccggggcaaatgcaggaggatatgcaccgaggatgagaaggttgttggaaattgcaagatgaactttttctgttgccgacggaggatcaggtga
>EBD-105 like
Tgccaggcaggacttgagtattcccagccatttccaggaggtgagtttgctgcttgtgagccctgcaggctccgacggggcaaatgcaggaggatgtgcgccgaggatgaaaaagctgtgggaaattgcaagctgaactttttctgctgccgacagagaatctga
>HBD-105
GGTGCCAGGCAGGACTTGATTTTTCCCAACCATTTCCATCAGGTAAG
>LBD-105 like
>OcBD-105 like
GGactcgattattcccagtcatttccaggaggtgagtttgctgtttgtgagccatgcaggctcggtcggggcaaatgcaggaaggtttgtttggagaatgagaagatttctggaaattgcaagctgaactacttctgctgccggcacaggatctga
>OVTbd-105 like
>OBD-105 like
GTGCCAGGCAGGACTCCAGTATTCCCAGCCACTTTCAGCAGGT
>YBD-105 like
AGGGTGCCAGGCAGGACTCCAGTATTCCCAGCCACTTTCAGCAGGT

## Sheet: e3 cds
>BuBD-105 like
GCAGGTGATATATCTCCCTGTGAGTCGTGCTGGCTCGGTCGGGGCAAATGCAGGAAAATA
TGCACTGAGGATGAGAAGATTGTTGGAAATTGCAAAGTGAACTTTTTCTGCTGCCGGCGG
AGGATCCTG
>BIBD 105like
GCAGGTGACGTATCTCCCTGTGAGTYGTGCTGGCTCGGTCGGGGCAAATGCAGGAAAATATGCACTGAGGATGAGAAGATTGTTGGAAATTGCAAAGTGAACTTTTTCTGCTGCCGGCGGAGGATCCTG
>BBD 105
GACGTATCTCCCTGTGAGTCGTGCTGGCTCGGTCGGGGCAAATGCA
GGAAAATATGCACTGAGGATGAGAAGATTGTTGGAAATTGCAAAGTGAACTTTTTCTGCTGCCGGCGGAGGATCCTG
>bibibd 105
GACGTATCTCCCTGTGAGTCGTGCTGGCTCGGTCGGGGCAAATGCAGGAAAATATGCACTGAGGATGAGAAGAT
TGTTGGAAATTGCAAAGTGAACTTTTTCTGCTGCCGGCGGAGGATCCTG
>BrBD 105
GACGTATCTCCCTGTGAGTCGTGCTGGCTCGGTCGGGGCAAATGCA
GGAAAATATGCACTGAGGATGAGAAGATTGTTGGAAATTGCAAAGTGAACTTTTTCTGCTGCCGGCGGAGGATCCTG
>CaBD-105 like
>CadBD-105 like
>GBD-105
GAGTCCTCAGGAAGGTCAAGTCAGCAGCTCTTTCTTGGTGCAGGTGATACGTCTCCCTGTGAGCCGTGCTGGCTCGGTCGGGGCAAATGCAGGAAGATATGCGCTGAGGACGAGAAGATTGTTGGAAATTGCAAAGTGAACTTTTTCTGTTGCCGGCGGAGGATCCTG
>FeBD 105
GGTGACTTTGCTGCTTGTGAGCCATGCAGGCTCGGCCGGGGCAAGTGCAGGAAGATGTGTGCTGAGGATGAGAAGCCTGTTGGACATTGCAAGCTGAACTTTTTCTGTTGCCGACGGAAGGTCAGC
>HBD-105
TTTGCTGTCTGTGAGTCGTGCAAGCTTGGTCGGGGAAAATGCAGGAAGGAGTGCTTGGAGAATGAGAAGCCCGATGGAAATTGCAGGCTGAACTTTCTCTGCTGCAGACAGAGGATC
>LBD-105 like
>OVTbd-105 like
GATATATCTCCCTGTGAGTCGTGCTGGCTCGGTCGGGGCAAATGCAGGAAAATA
TGCACTGAGGATGAGAAGATTGTTGGAAATTGCAAAGTGAACTTTTTCTGCTGCCGGCGG
AGGATCCTG
>OBD-105 like
GATATATCTCCCTGTGAGTCGTGCTGGCTCGGTCGGGGCAAATGCAGGAAAATATGCACTGAGGATGAGAAGATTGTTGGAAATTGCAAAGTGAACTTTTTCTGCTGCCGGCGGAGGATCCTG
>YBD-105 like
GACGTATCTCCCTGTGAGTCGTGCTGGCTCGGTCGGGGCAAATGCAGGAAAATA
TGCACTGAGGATGAGAAGATTGTTGGAAATTGCAAAGTGAACTTTTTCTGCTGCCGGCGG
AGGATCCTG

## Sheet: protein
>BuBD-105 LIKE
MAPGRKMFYFVLAFFFMLAQFPSGCQAGLQYSQPLSAGDISPCESCWLGRGKCRKICTEDEKIVGNCKVNFFCCRRRIL
>BIBD-105-LIKE
MAPSRKMFYFVLAFFFMLAQFPSGCQAGLQYSQPLSAGDVSPCEXCWLGRGKCRKICTEDEKIVGNCKVNFFCCRRRIL
>BBD 105
MAPSRKMFYFVLAFFFMLAQFPSGCQAGLQYSQPLSAGDVSPCESCWLGRGKCRKICTEDEKIVGNCKVNFFCCRRRIL
>bibibd 105
MALSRKMFYFVLAFFFMLAHFPSGCQAGLQYSQPLSAGDVSPCESCWLGRGKCRKICTEDEKIVGNCKVNFFCCRRRIL
>BrBD 105
MAPSRKMFYFVLAFFFMLAQFPSGCQAGLQYSQPLSAGDVSPCESCWLGRGKCRKICTEDEKIVGNCKVNFFCCRRRIL
>CaBD-105 like
>CadBD-105 like
>GBD-105
MASSRKMFYFVLAFFFMLAQFPSGCQAGLQYSQPLSAESSGRSSQQLFLGAGDTSPCEPCWLGRGKCRKICAEDEKIVGNCKVNFFCCRRRIL
>FeBD 105
MTLTGKMSYVIFAFFFIFAQFPSGCQAGLEYSKPLPGGDFAACEPCRLGRGKCRKMCAEDEKPVGHCKLNFFCCRRKVS
>CBD 105
MTLSRKMSCFFFAFFFILAQFLSGCQAGLEYSQPFPGGEFAVCEPCWLGRGKCRRICTEDEKVVGNCKMNFFCCRRRIR
>EBD-105 LIKE
MAPNRKMFYFFFAFFFVLAQFPSGCQAGLEYSQPFPGGEFAACEPCRLRRGKCRRMCAEDEKAVGNCKLNFFCCRQRI
>HBD- 105 PRE
MALIRKTFYFLFAMFFILVQLPSGCQAGLDFSQPFPSGEFAVCESCKLGRGKCRKECLENEKPDGNCRLNFLCCRQRI
>LBD-105 like
>OcBD-105 LIKE
MALSRKTFSFFFVLLFILAQLTSEGQAGLDYSQSFPGGEFAVCEPCRLGRGKCRKVCLENEKISGNCKLNYFCCRHRI
>OVTbd-105 LIKE
MAPSRKVFYFVLAFFFLLCCFPALVFIFKMCFVLNLGCQAGLQYSQPLSAGGMSPCEPCWLGRGRCRKMCNEDEKIVGNCKVNFFCCRRRIM
>OBD-105 LIKE
MALSRKMFYFVLAFFFMLAQFLSGCQAGLQYSQPLSAGDTSPCEPCWLGRGKCRKICAEDEKIVGNCKVNFFCCRRRIL
>YBD-105 LIKE
MAPSRKMFYFVLAFFFMLAQFPSGGCQAGLQYSQPLSAGDVSPCESCWLGRGKCRKICTEDEKIVGNCKVNFFCCRRRIL

## Sheet: e1 protein
>BuBD-105 like
MAPGRKMFYFVLAFFFMLAQFP
>BIBD 105like
MAPSRKMFYFVLAFFFMLAQFP
>BBD 105
MAPSRKMFYFVLAFFFMLAQFPS
>bibibd 105
MALSRKMFYFVLAFFFMLAHFPS
>BrBD 105
MALSRKMFYFVLAFFFMLAHFPS
>CaBD-105 like
>CadBD-105 like
>GBD-105
MASSRKMFYFVLAFFFMLAQFPS
>FeBD 105
MTLTGKMSYVIFAFFFIFAQFPSGCQAGLEYSKPLPGG
>CBD 105
MTLSRKMSCFFFAFFFILAQFLSG
>EBD-105 like
MAPNRKMFYFFFAFFFVLAQFPSG
>HBD-105
MALIRKTFYFLFAMFFILVQLPS
>LBD-105 like
>OcBD-105 like
MALSRKTFSFFFVLLFILAQLTSEGQA
>OVTbd-105 like
>OBD-105 like
MAPGRKMFYFVLAFFFMLAQFPS
>YBD-105 like
MAPSRKMFYFVLAFFFMLAQFPS

## Sheet: e2 protein
>BuBD-105 like
RVPGRTPVFPATF
>BIBD 105like
VPGRTPVFPATF
>BBD 105
GCQAGLQYSQPLSAGDVSPCESCWLGRGKCRKICTEDEKIVGNCKVNFFCCRRRIL
>bibibd 105
VPGRTPVFPATFSR
>BrBD 105
VPGRTPVFPATFSR
>CaBD-105 like
>CadBD-105 like
>GBD-105
VPGRTPVFPATFS
>FeBD 105
DFAACEPCRLGRGKCRKMCAEDEKPVGHCKLNFFCCRRKVS
>CBD 105
CQAGLEYSQPFPGGEFAVCEPCWLGRGKCRRICTEDEKVVGNCKMNFFCCRRRIR
>EBD-105 like
CQAGLEYSQPFPGGEFAACEPCRLRRGKCRRMCAEDEKAVGNCKLNFFCCRQRI
>HBD-105
GARQDLIFPNHFHQV
>LBD-105 like
>OcBD-105 like
GLDYSQSFPGGEFAVCEPCRLGRGKCRKVCLENEKISGNCKLNYFCCRHRI
>OVTbd-105 like
>OBD-105 like
VPGRTPVFPATFSR
>YBD-105 like
RVPGRTPVFPATFSR

## Sheet: e3 protein
>BuBD-105 like
AGDISPCESCWLGRGKCRKICTEDEKIVGNCKVNFFCCRRRIL
>BIBD 105like
AGDVSPCEXCWLGRGKCRKICTEDEKIVGNCKVNFFCCRRRIL
>BBD 105
DVSPCESCWLGRGKCRKICTEDEKIVGNCKVNFFCCRRRIL
>bibibd 105
DVSPCESCWLGRGKCRKICTEDEKIVGNCKVNFFCCRRRIL
>BrBD 105
DVSPCESCWLGRGKCRKICTEDEKIVGNCKVNFFCCRRRIL
>CaBD-105 like
>CadBD-105 like
>GBD-105
ESSGRSSQQLFLGAGDTSPCEPCWLGRGKCRKICAEDEKIVGNCKVNFFCCRRRIL
>FeBD 105
GDFAACEPCRLGRGKCRKMCAEDEKPVGHCKLNFFCCRRKVS
>HBD-105
FAVCESCKLGRGKCRKECLENEKPDGNCRLNFLCCRQRI
>LBD-105 like
>OVTbd-105 like
DISPCESCWLGRGKCRKICTEDEKIVGNCKVNFFCCRRRIL
>OBD-105 like
DISPCESCWLGRGKCRKICTEDEKIVGNCKVNFFCCRRRIL
>YBD-105 like
DVSPCESCWLGRGKCRKICTEDEKIVGNCKVNFFCCRRRIL
