# Supplementary material for: Unusual interplay of contrasting selective pressures on β-defensin genes implicated in male fertility of the Buffalo (Bubalus bubalis)
Source: BMC Evol Biol. 2019 Nov 26;19:214. doi: 10.1186/s12862-019-1535-8 (PMC6878701; doi:10.1186/s12862-019-1535-8)
Supplement: Supplementary file 1 — Additional file 1. Orthologs of BDs. CDS & protein sequence data for 30 BDs in all the species. The data for gene loci, coordinates, orientation etc. is available on request. [file 12862_2019_1535_MOESM1_ESM.zip › Additional sheets 1.0-1.29 -orthologs of beta defensisn/1.6) BD-107.xlsx]

## Sheet: cds 
>BuBD-107A
ATGCCTGGAGCCATGAAAACCTTCTTCTTAATGTTTGCTGTCATGATTCTTCTTGCTCAGATCTTCTCAGCCCCAAGAAG
CCTTAAAAGACAGATACACTGTCTGAAAATGGATGGTCGCTGTGAAGTCGAATGCCTTTCCTTTGAGGATAAGATAGGGG
GCTGCAGAGCTGAACTGACACCATTTTGCTGCAGAAAAAGAATCAATAATTAA
>BIBD 107A
ATGCCTGGAGCCATGAAAACCTTCTTCTTAATGTTTGCTGCCATGATTCTTCTTGCTCAGATTTTCTCAGCCCCAAGAAG
CCTTAAAAGACAGATACACTGTCTGAAAATGGATGGTCGCTGTGAAGTCGAATGCCTTTCCTTTGAGGATAAGATAGGGG
GCTGCAGAGCTGAACTGACACCATTTTGCTGCAGAAAAAGAGTCAATAATTAA
>BBD 107A
ATGCCTGGAGCCATGAAAACCTTCTTCTTAATGTTTGCTGCCATGATTCTTCTTGCTCAGATTTTCTCAGCCCCAAGAAG
CCTTAAAAGACAGATACACTGTCTGAAAATGGATGGTCGCTGTGAAGTCGAATGCCTTTCCTTTGAGGATAAGATAGGGG
GCTGCAGAGCTGAACTGACACCATTTTGCTGCAGAAAAAGAGTCAATAATTAA
>bibibd 107A
ATGCCTGGAGCCATGAAAACCTTCTTCTTAATGTTTGCTGCCATGATTCTTCTTGCTCAGATTTTCTCAGCCCCAAGAAG
CCTTAAAAGACAGATACACTGTCTGAAAATGGATGGTCGCTGTGAAGTCGAATGCCTTTCCTTTGAGGATAAGATAGGGG
GCTGCAGAGCTGAACTGACACCATTTTGCTGCAGAAAAAGAGTCAATAATTAA
>BrBD 107A
ATGCCTGGAGCCATGAAAACCTTCTTCTTAATGTTTGCTGCCATGATTCTTCTTGCTCAGATTTTCTCAGCCCCAAGAAG
CCTTAAAAGACAGATACACTGTCTGAAAATGGATGGTCGCTGTGAAGTCGAATGCCTTTCCTTTGAGGATAAGATAGGGG
GCTGCAGAGCTGAACTGACACCATTTTGCTGCAGAAAAAGAGTCAATAATTAA
>CaBD-107A
ATGAAAATCTTTTCCTTTATTCTTGCTGCCATCATCCTTCTTGCTCAAATCTTCTCAGCCAGAGGAGGATTTCAAAGACA
ACTACACTGTCAGAGAATGGATGGTCGCTGCGAAGTCGAATGCCTTTCCTTTGAAGATAAGATTGGAGGCTGCCGAGCTG
AACTGACACCATTTTGCTGCAAAAAAAGAGAGAATAATTAA
>CadBD-107A
ATGAAAATCTTTTCCTTTATTCTTGCTGCCATCATCCTTCTTGCTCAAATCTTCTCAGCCAGAGGAGGATTTCAAAGACA
ACTACACTGTCAGAGAATGGATGGTCGCTGCGAAGTCGAATGCCTTTCCTTTGAAGATAAGATTGGAGGCTGCCGAGCTG
AACTGACACCATTTTGCTGCAAAAAAAGAGAGAATAATTAA
>GBD-107a
atgcctggagccatgaaaaccttcttcttaatgtttgctgccatgattcttcttgctcagattttctcagccccaagaagccttaaaagacagatacactgtctgaaaatggatggtcgc tgtgaagtcgaatgcctttcctttgaggataagatagggggctgcagagctgaactgaca ccattttgctgcagaaaaagagtcaataattaa
>FeBD 107A
>CBD 107A
ATGTCTGGAGCCATGAGAATTTTTTTCTTAGTTTCTGCTGCTCTCATTCTCCTTGCTCACATTTTCTCAGCCCATGGAGC
TATACACAGAAGGATGCAGTGTCAGAAGATGGATGGTCGCTGTGAGGTTGAGTGCCTTTCCTTTGAAGATAAGATTGGGG
GCTGTAGAGCTGAACTGACACCACTTTGCTGCAAAAAAAGGAAGAATAATTAA
>EBD-107A
>HBD- 107A
ATGCCTGGAGCCATGAAAATATTTGTCTTTATTTTGGCTGCTCTCATTCTTCTTGCTCAAATTTTCCAAGCCAGGACAGC
AATTCATAGAGCACTAATTAGTAAGAGAATGGAAGGTCACTGTGAAGCCGAATGTCTTACCTTTGAAGTAAAGATTGGGG
GCTGTAGAGCTGAATTAGCACCATTTTGCTGCAAAAACAGAAAGAAACATTAA
>LBD-107A
ATGGAGACATGTGCATTCTTAATGAGCATTACAAACGAAAGTTACCTTCCAGCCGTTTCAGAGCTTACAACATACTGTAA
TCAGCTTCCATTGATAAAAGAGCTGGACTCTAGCTATTGCATTTCCTTCACCTTTTCTCCATTGATTCCTGCAGCCATGA
GAATCTTTTTCTTAATTTTTGCTGCTTTCATTCTTCTTGCTCAAATTTTCCCAG
CAGCCAGGGGAGCACTTCAAAGACAACTGCATTGTAACAAAATGAGTGGTCGTTGCGAAGCAGAATGCCTTGACTTTGAA
GAGAAGATAGGGGGCTGTCGAGCTGAATTAACACCATTTTGCTGCAAAAAAGCAAGGAAAAATTAA
>OcBD-107A
ATGAGAATCCATTTCTTAATTTTTCTTGCCCTCATTCTTCTTGCTCAGATTTCCCCAG
TTTCCTCTCAGCCAGAGGAGCAATTCAAAGAAGAAAATCTTGTGTGAGAATGAATGGCCGCTGTGAAGCTGAATGCCTTACCTTTGAAGTAAAGCTTGGGGGCTGTAGAGCTGAACTGACACCATATTGCTGCAAAAAAATGAGGAAGAACTAA
>OVTbd-107A
ATGCCTGGAGCCATGAAAACCTTCTTCTTAATGTTTGCTGCCATGATTCTTCTTGCTCAGATTTTCTCAG
CCCCAAGAAGTCTTCAAAGACAGATACGCTGTCAGAAAATGGACGGTCGCTGTGAAGTCGAATGCCTCTC
CTTTGAAGATAAGATTGGGGGCTGCAGAGCTGAACTGACGCCATTTTGCTGCAGAAAAAAGAGTCAATAA
>OBD-107A
atgcctggagccatgaaaaccttcttcttaatgtttgctgccatgattcttcttgctcag attttctcagccccaagaagccttaaaagacagatacactgtctgaaaatggatggtcgc tgtgaagtcgaatgcctttcctttgaggataagatagggggctgcagagctgaactgaca ccattttgctgcagaaaaagagtcaataattaa
>YBD-107A
ATGCCTGGAGCCATGAAAACCTTCTTCTTAATGTTTGCTGCCATGATTCTTCTTGCTCAGATTTTCTCAG
TTCTAGCCCCAAGAAGCCTTAAAAGACAGATACACTGTCTGAAAATGGATGGTCGCTGTGAAGTCGAATGCCTTTCCTTT
GAGGATAAGATAGGGGGCTGCAGAGCTGAACTGACACCATTTTGCTGCAGAAAAAGAGTCAATAATTAA

## Sheet: e1 cds
>BuBD-107A
ATGCCTGGAGCCATGAAAACCTTCTTCTTAATGTTTGCTGTCATGATTCTTCTTGCTCAG
ATC
>BIBD 107A
ATGCCTGGAGCCATGAAAACCTTCTTCTTAATGTTTGCTGCCATGATTCTTCTTGCTCAGAT
>BBD 107A
ATGCCTGGAGCCATGAAAACCTTCTTCTTAATGTTTGCTGCCATGATTCTTCTTGCTCAGATTTTCTCA
>bibibd 107A
ATGCCTGGAGCCATGAAAACCTTCTTCTTAATGTTTGCTGCCATGATTCTTCTTGCTCAGATTTTCTCA
>BrBD 107A
ATGCCTGGAGCCATGAAAACCTTCTTCTTAATGTTTGCTGCCATGATTCTTCTTGCTCAGATTTTCTCA
>CaBD-107A
ATGAAAATCTTTTCCTTTATTCTTGCTGCCATCATCCTTCTTGCTCAAATCTTCTCA
>CadBD-107A
ATGAAAATCTTTTCCTTTATTCTTGCTGCCATCATCCTTCTTGCTCAAATCTTCTCA
>GBD 107
atgcctggagccatgaaaaccttcttcttaatgtttgctgccatgattcttcttgctcag
>FeBD 107A
>CBD 107A
ATGTCTGGAGCCATGAGAATTTTTTTCTTAGTTTCTGCTGCTCTCATTCTCCTTGCTCACATTTTCTCA
>EBD-107A
>LBD-107A
ATGGAGACATGTGCATTCTTAATGAGCATTACAAACGAAAGTTACCTTCCAGCCGTTTCAGAGCTTACAACATACTGTAA
TCAGCTTCCATTGATAAAAGAGCTGGACTCTAGCTATTGCATTTCCTTCACCTTTTCTCCATTGATTCCTGCAGCCATGA
GAATCTTTTTCTTAATTTTTGCTGCTTTCATTCTTCTTGCTCAAATTTTCCCA
>HBD-107
ATGCCTGGAGCCATGAAAATATTTGTCTTTATTTTGGCTGCTCTCATTCTTCTTGCTCAAATTTTCCAA
>OcBD-107A
ATGAGAATCCATTTCTTAATTTTTCTTGCCCTCATTCTTCTTGCTCAGATTTCCCC
>OVTbd-107A
ATGCCTGGAGCCATGAAAACCTTCTTCTTAATGTTTGCTGCCATGATTCTTCTTGCTCAGATTTTCTCA
>OBD-107A
GCCTGGAGCCATGAAAACCTTCTTCTTCATGTTTGCTGCCATGATTCTTCTTGCTCAGATTTTCTCA
>YBD-107A
ATGCCTGGAGCCATGAAAACCTTCTTCTTAATGTTTGCTGCCATGATTCTTCTTGCTCAG
ATTTTCTCA

## Sheet: e2 cds
>BuBD-107A
TTCTCAGCCCCAAGAAGCCTTAAAAGACAGATACACTGTCTGAAAATGGATGGTCGCTGT
GAAGTCGAATGCCTTTCCTTTGAGGATAAGATAGGGGGCTGCAGAGCTGAACTGACACCA
TTTTGCTGCAGAAAAAGAATCAATAAT
>BIBD- 107A
TTTCTaAGCCCCAAGAAGCCTTAAAAGACAGATACACTGTCTGAAAATGGATGGTCGCTGTGAAGTCGAATGCCTTTCCTTTGAGGATAAGATAGGGGGCTGCAGAGCTGAACTGACACCATTTTGCTGCAGAAAAAGAGTCAATAAT
>BBD 107A
GCCCCAAGAAG
CCTTAAAAGACAGATACACTGTCTGAAAATGGATGGTCGCTGTGAAGTCGAATGCCTTTCCTTTGAGGATAAGATAGGGG
GCTGCAGAGCTGAACTGACACCATTTTGCTGCAGAAAAAGAGTCAATAAT
>bibibd 107A
GCCCCAAGAAGCCTTAAAAGACAGATACACTGTCTGAAAATGGATGGTCGCTGTGAAGTCGAATGCCTTTCCTT
TGAGGATAAGATAGGGGGCTGCAGAGCTGAACTGACACCATTTTGCTGCAGAAAAAGAGTCAATAAT
>BrBD 107A
GCCCCAAGAAG
CCTTAAAAGACAGATACACTGTCTGAAAATGGATGGTCGCTGTGAAGTCGAATGCCTTTCCTTTGAGGATAAGATAGGGG
GCTGCAGAGCTGAACTGACACCATTTTGCTGCAGAAAAAGAGTCAATAAT
>CaBD-107A
GCCAGAGGAGGATTTCAAAGACAACTACACTGTCAGAGAATGGATGGTCGCTGCGAAGTCGAATGCCTTTCCTTTGAAGATAAGATTGGAGGCTGCCGAGCTGAACTGACACCATTTTGCTGCAAAAAAAGAGAGAATAAT
>CadBD-107A
GCCAGAGGAGGATTTCAAAGACAACTACACTGTCAGAGAATGGATGGTCGCTGCGAAGTCGAATGCCTTTCCTTTG
AAGATAAGATTGGAGGCTGCCGAGCTGAACTGACACCATTTTGCTGCAAAAAAAGAGAGAATAAT
>FeBD 107A
>CBD 107A
GCCCATGGAGCTATACACAGAAGGATGCAGTGTCAGAAGATGGATGGTCGCTGTGAGGTTGAGTGCCTTTCCTTTGAA
GATAAGATTGGGGGCTGTAGAGCTGAACTGACACCACTTTGCTGCAAAAAAAGGAAGAATAAT
>EBD-107A
>LBD-107A
GCAGCCAGGGGAGCACTTCAAAGACAACTGCATTGTAACAAAATGAGTGGTCGTTGCGAAGCAGAATGCCTTGACTTTGAA
GAGAAGATAGGGGGCTGTCGAGCTGAATTAACACCATTTTGCTGCAAAAAAGCAAGGAAAAATTAA
>HBD-107
GCCAGGACAGCAATTCATAGAGCACTAATTAGTAAGAGAATGGAAGGTCACTGTGAAGCCGAATGTCTTACCTTTGAAGTAAAGATTGGGGGCTGTAGAGCTGAATTAGCACCATTTTGCTGCAAAAACAGAAAGAAACAT
>OcBD-107A
AGTTTCCTCTCAGCCAGAGGAGCAATTCAAAGAAGAAAATCTTGTGTGAGAATGAATGGCCGCTGTGAAGCTGAATGCCTTACCTTTGAAGTAAAGCTTGGGGGCTGTAGAGCTGAACTGACACCATATTGCTGCAAAAAAATGAGGAAGAAC
>OVTbd-107A
GCCCCAAGAAGTCTTCAAAGACAGATACGCTGTCAGAAAATGGACGGTCGCTGTGAAGTCGAATGCCTCTC
CTTTGAAGATAAGATTGGGGGCTGCAGAGCTGAACTGACGCCATTTTGCTGCAGAAAAAAGAGTCAA
>OBD-107A
GCCCCAAGAAGTCTTCAAAGACAGATACGCTGTCTGAAAATGGATGGTCGCTGTGAAGTCGAATGCCTTTCCTTTGAGGATAAGATTGGGGGCTGCAGAGCTGAACTGACACCATTTTGCTGCAGAAAAAGAGTCAATAAT
>YBD-107A
GTTCTAGCCCCAAGAAGCCTTAAAAGACAGATACACTGTCTGAAAATGGATGGTCGCTGTG
AAGTCGAATGCCTTTCCTTTGAGGATAAGATAGGGGGCTGCAGAGCTGAACTGACACCAT
TTTGCTGCAGAAAAAGAGTCAATAAT

## Sheet: protein
>BuBD-107A LIKE
MPGAMKTFFLMFAVMILLAQIFSAPRSLKRQIHCLKMDGRCEVECLSFEDKIGGCRAELTPFCCRKRINN
>BIBD-107A
MPGAMKTFFLMFAAMILLAQIFSAPRSLKRQIHCLKMDGRCEVECLSFEDKIGGCRAELTPFCCRKRVNN
>BBD 107A
MPGAMKTFFLMFAAMILLAQIFSAPRSLKRQIHCLKMDGRCEVECLSFEDKIGGCRAELTPFCCRKRVNN
>bibibd 107A
MPGAMKTFFLMFAAMILLAQIFSAPRSLKRQIHCLKMDGRCEVECLSFEDKIGGCRAELTPFCCRKRVNN
>BrBD 107A
MPGAMKTFFLMFAAMILLAQIFSAPRSLKRQIHCLKMDGRCEVECLSFEDKIGGCRAELTPFCCRKRVNN
>CaBD-107A LIKE
MKIFSFILAAIILLAQIFSARGGFQRQLHCQRMDGRCEVECLSFEDKIGGCRAELTPFCCKKRENN
>CadBD-107A LIKE
MKIFSFILAAIILLAQIFSARGGFQRQLHCQRMDGRCEVECLSFEDKIGGCRAELTPFCCKKRENN
>FeBD 107A
>GBD-107a
MPGAMKTFFLMFAAMILLAQIFSAPRSLKRQIHCLKMDGRCEVECLSFEDKIGGCRAELTPFCCRKRVNN
>CBD 107A
MSGAMRIFFLVSAALILLAHIFSAHGAIHRRMQCQKMDGRCEVECLSFEDKIGGCRAELTPLCCKKRKNN
>HBD- 107A
MPGAMKIFVFILAALILLAQIFQARTAIHRALISKRMEGHCEAECLTFEVKIGGCRAELAPFCCKNRKKH
>LBD-107A LIKE
METCAFLMSITNESYLPAVSELTTYCNQLPLIKELDSSYCISFTFSPLIPAAMRIFFLIFAAFILLAQIFPAARGALQRQLHCNKMSGRCEAECLDFEEKIGGCRAELTPFCCKKARKN
>OcBD-107A LIKE
MRIHFLIFLALILLAQISPVSSQPEEQFKEENLV-E-MAAVKLNALPLK-SLGAVELN-HHIAAKK-GRT
>OVTbd-107A LIKE
MPGAMKTFFLMFAAMILLAQIFSAPRSLQRQIRCQKMDGRCEVECLSFEDKIGGCRAELTPFCCRKKSQ
>OBD-107A LIKE
MPGAMKTFFLMFAAMILLAQIFSAPRSLKRQIHCLKMDGRCEVECLSFEDKIGGCRAELTPFCCRKRVNN
>YBD-107A LIKE
MPGAMKTFFLMFAAMILLAQIFSVLAPRSLKRQIHCLKMDGRCEVECLSFEDKIGGCRAELTPFCCRKRVNN

## Sheet: e1 protein
>BuBD-107A
MPGAMKTFFLMFAVMILLAQI
>BIBD 107A
MPGAMKTFFLMFAAMILLAQ
>BBD 107A
MPGAMKTFFLMFAAMILLAQIFS
>bibibd 107A
MPGAMKTFFLMFAAMILLAQIFS
>BrBD 107A
MPGAMKTFFLMFAAMILLAQIFS
>CaBD-107A
MKIFSFILAAIILLAQIFS
>CadBD-107A
MKIFSFILAAIILLAQIFS
>GBD 107
MPGAMKTFFLMFAAMILLAQ
>FeBD 107A
>CBD 107A
MSGAMRIFFLVSAALILLAHIFS
>EBD-107A
>HBD-107
MPGAMKIFVFILAALILLAQIFQ
>LBD-107A
METCAFLMSITNESYLPAVSELTTYCNQLPLIKELDSSYCISFTFSPLIPAAMRIFFLIFAAFILLAQIFP
>OcBD-107A
MRIHFLIFLALILLAQIS
>OVTbd-107A
MPGAMKTFFLMFAAMILLAQIFS
>OBD-107A
AWSHENLLLHVCCHDSSCSDFL
>YBD-107A
MPGAMKTFFLMFAAMILLAQIFS

## Sheet: e2 protein
>BuBD-107A
FSAPRSLKRQIHCLKMDGRCEVECLSFEDKIGGCRAELTPFCCRKRINN
>BIBD- 107A
FLAPRSLKRQIHCLKMDGRCEVECLSFEDKIGGCRAELTPFCCRKRVNN
>BBD 107A
APRSLKRQIHCLKMDGRCEVECLSFEDKIGGCRAELTPFCCRKRVNN
>bibibd 107A
APRSLKRQIHCLKMDGRCEVECLSFEDKIGGCRAELTPFCCRKRVNN
>BrBD 107A
APRSLKRQIHCLKMDGRCEVECLSFEDKIGGCRAELTPFCCRKRVNN
>CaBD-107A
ARGGFQRQLHCQRMDGRCEVECLSFEDKIGGCRAELTPFCCKKRENN
>CadBD-107A
ARGGFQRQLHCQRMDGRCEVECLSFEDKIGGCRAELTPFCCKKRENN
>GBD-107
IFSAPRSLKRQIHCLKMDGRCEVECLSFEDKIGGCRAELTPFCCRKRVNN
>FeBD 107A
>CBD 107A
AHGAIHRRMQCQKMDGRCEVECLSFEDKIGGCRAELTPLCCKKRKNN
>EBD-107A
>HBD-107
ARTAIHRALISKRMEGHCEAECLTFEVKIGGCRAELAPFCCKNRKKH
>LBD-107A
AARGALQRQLHCNKMSGRCEAECLDFEEKIGGCRAELTPFCCKKARKN
>OcBD-107A
SFLSARGAIQRRKSCVRMNGRCEAECLTFEVKLGGCRAELTPYCCKKMRKN
>OVTbd-107A
APRSLQRQIRCQKMDGRCEVECLSFEDKIGGCRAELTPFCCRKKSQ
>OBD-107A
APRSLQRQIRCLKMDGRCEVECLSFEDKIGGCRAELTPFCCRKRVNN
>YBD-107A
VLAPRSLKRQIHCLKMDGRCEVECLSFEDKIGGCRAELTPFCCRKRVNN
