# Supplementary material for: Unusual interplay of contrasting selective pressures on β-defensin genes implicated in male fertility of the Buffalo (Bubalus bubalis)
Source: BMC Evol Biol. 2019 Nov 26;19:214. doi: 10.1186/s12862-019-1535-8 (PMC6878701; doi:10.1186/s12862-019-1535-8)
Supplement: Supplementary file 1 — Additional file 1. Orthologs of BDs. CDS & protein sequence data for 30 BDs in all the species. The data for gene loci, coordinates, orientation etc. is available on request. [file 12862_2019_1535_MOESM1_ESM.zip › Additional sheets 1.0-1.29 -orthologs of beta defensisn/1.7) BD-109.xlsx]

## Sheet: cds
>BIBD 109 LIKE
ATGGGAACAGGCTCTACTAACCATGGAAAAACCGCAGGCCCAGGGGACACCATAAAAGCCCATGACCTGCCTGCCCAGCT
ATCGCCAGCTCGAGCCATACTGACGCTCCTTCCCTCCAACTGCTATTCCCCCATGAGGCTCCACCTGCTGCTCTCTGCAC
TCTTCTTCTTGACCCTCTTATCCCCAGGTAAGAAGTGGTATGGGTTCTGCACGAAACCACTGTCTCAATCTGGAAGGCATT
TGCAGAAGAGACACCTGCAGAACAACAGAGGACATAATTGCCTACTGCCAAAGAAGGTGGAAGTGCTGTCGGTCGTGGTG
GATCCTCATGCCAGTTCCAACGCCCGCTATCTATTCAGATTATGTAGAACCCATT
>bibibd 109 LIKE
ATGAGGCTCCACCTGCTGCTCTCTGCAC
TCTTCTTCTTGACCCTCTTATCCCCAGGTAAGAAGTGGTATGGGTTCTGCACGAAACCACTGTCTCAATCTGGAAGGCATT
TGCAGAAGAGACACCTGCAGAACAACAGAGGACATAATTGCCTACTGCCAAAGAAGGTGGAAGTGCTGTCGGTCGTGGTG
GATCCTCATGCCAGTTCCAACGCCCGCTATCTATTCAGATTATGTAGAACCC
>BBD 109 LIKE
atgggaacaggctctactaaccatggaaaaaccgcaggcccaggggacaccataaaagcccatgacctgcctgcccagctatcgccagctcgagccatactgacgctccttccctccaactgctattcccccatgaggctccacctgctgctctctgcactcttcttcttgaccctcttatccccagtaagaagtggtatgggttctgcacgaaaccactgtctcaatctggaaggcatttgcagaagagacacctgcagaacaacagaggacataattgcctactgccaaagaaggtggaagtgctgtcggtcgtggtggatcctcatgccagttccaacgcccgctatctattcagattatgtagaacccattaagcctaggataaaatga
>BrBD 109 LIKE
ATGGGAACAGGCTCTACTAACCATGGAAAAACCGCAGGCCCAGGGGACACCATAAAAGCCCATGACCTGCCTGCCCAGCT
ATCGCCAGCTCGAGCCATACTGACGCTCCTTCCCTCCAACTGCTATTCCCCCATGAGGCTCCACCTGCTGCTCTCTGCAC
TCTTCTTCTTGACCCTCTTATCCCCAGGTAAGAAGTGGTATGGGTTCTGCACGAAACCACTGTCTCAATCTGGAAGGCATT
TGCAGAAGAGACACCTGCAGAACAACAGAGGACATAATTGCCTACTGCCAAAGAAGGTGGAAGTGCTGTCGGTCGTGGTG
GATCCTCATGCCAGTTCCAACGCCCGCTATCTATTCAGATTATGTAGAACCCATT
>BuBD-109 A LIKE
ATGAGGCTCCATCTGCTGCTCTCTGAGGTCTTCTTCTTGACCCTCTTATCCCCAGTAAG
AAACCACTGTCTCAATCTGAATGGTGTTTGCAGAAGAGACACCTGCAAATTGACAGAGGATATACTTGGCACCTGCCAAA
GAAGGTGGAAATGCTGTCGTGCATGGCGGATTCTTTTGCCAGTTCCAATGCCCATTGTCTATTCAAATTATCAAGCACCC
>CaBD-109 A LIKE
>CaBD-109 A LIKE
>GBD-109-like
ATGCGGACGCTCCTTCCCTCCAGCTGCTGCTCCCCCGCCAGGCTCCACCTGCTGCTCTCTGCGCTCTTCTTCTTGACCCT
CTTATCCCCAGTAAGAAGTGGTATGGGTTCTGCGCAAAACCACTGTCTCAATCTGGAAGGCATTTGCCGAAGAGACACCT
GCAGAACAACAGAGGATATAATCGCCTACTGCAAGAGAAGGTGGAAATGCTGTCGCTCATGGTGGATTCTCATACCCGTT
CCAACGCCTGCTATCTATTCAGACTATGTAGACCCCGTTAAGCCTAAGATAAAATGA
>FeBD 109 Monoexonic
>CBD 109 LIKE
atgaggctccatgtgcttttcttcatgctcctctttctgaccctcttatcaccagtaagaagtggtttggcttctggtgaaaaccattgtttaaatctgtctggcgtttgcagaagagacatctgcaaaatgacagaggatcagattggtgcctgcaaaagaagatgggtatgctgtagagcatggtggattcttataccaattccaacaccacttatctactcagattatcaagaaccccttaagcctaaattgaaatga
>EBD-109 A LIKE
atggggtttgtaattgaacactgtaaggtggtggatgattatagggtctgcagtttagatggctatctggcagtaagaggtggtttggcttcttctgagaaccattgtctcaatgtgtctggcatttgcagaagagacatctgcaaaaggatggaagacctgcttggtaactgccgaagaaggtggaaatgctgtagaccatggtggattctcatgccagttccaaccccaattatctattcagactaccaaccaccgtttaagcctaaattgaaatga
>HBD 109
ATGAGACTCCATTTGCTTCTCCTTATTCTCCTTTTTTCAATTCTCTTATCCCCAGGTAATAAGGGTGGTTTGGGTCCTGC
GGAAGGTCATTGTCTCAATTTGTCTGGTGTTTGCCGAAGAGATGTCTGCAAAGTAGTAGAAGATCAAATTGGTGCCTGCC
GAAGAAAGATGAAGTGCTGTAGAGCATGGTGGATTTTAATGCCAATTCCAACACCACTTATCATGTCAGATTATCAAGAA
CCCCTTAAACCTAAGTTGAAATGA
>LBD-109 A LIKE
ATGGAGACATGTGCATTCTTAATGAGCATTACAAACGAAAGTTACCTTCCAGCCGTTTCAGAGCTTACAACATACTGTAA
TCAGCTTCCATTGATAAAAGAGCTGGACTCTAGCTATTGCATTTCCTTCACCTTTTCTCCATTGATTCCTGCAGCCATGA
GAATCTTTTTCTTAATTTTTGCTGCTTTCATTCTTCTTGCTCAAATTTTCCCAG
CAGCCAGGGGAGCACTTCAAAGACAACTGCATTGTAACAAAATGAGTGGTCGTTGCGAAGCAGAATGCCTTGACTTTGAA
GAGAAGATAGGGGGCTGTCGAGCTGAATTAACACCATTTTGCTGCAAAAAAGCAAGGAAAAATTAA
>OcBD-109 A LIKE
>OVTbd-109 A LIKE
ATGCTGACGCTCCTTCCCTCCAGCTGCTGTTCACCCGTGAGGCTCCACCTGCTGCTCTCTGCGCTCTTCTTCTTGATCCT
CTTATCCCCGGTAAGAAGTGGTATGAGTTCTGCGCGAAACAACTGTCTCAATCTGCAAGGCAATTGCAAAAGAGACACCT
GCAGACTGACAGAAGACATAATTGGCTACTGCCAAAGAAGGTGGAAATGCTGCCGCTCGTGGTGGGTTCTTCTGCCGGTT
CCAACGCCCGCTGTCTATTCAGATTATGTAGAACCTATTAAGCCTAAGATAAAATGA
>OBD-109 A LIKE
ATGCGGACGCTCCTTCCCTCCAGCTGCTGCTCCCCCGCCAGGCTCCACCTGCTGCTCTCTGCGCTCTTCTTCTTGACCCT
CTTATCCCCAGTAAGAAGTGGTATGGGTTCTGCGCAAAACCACTGTCTCAATCTGGAAGGCATTTGCCGAAGAGACACCT
GCAGAACAACAGAGGATATAATCGCCTACTGCAAGAGAAGGTGGAAATGCTGTCGCTCATGGTGGATTCTCATACCCGTT
CCAACGCCTGCTATCTATTCAGACTATGTAGACCCCGTTAAGCCTAAGATAAAATGA
>YBD-109 A LIKE
ATGAGGTTCCACCTGCTGCTCTCTGAGGTCTTCTTCTTGACCCTCTTATCACCAGGTAAG
CAGTAAGAAGTGGTTTATCATCTGCAGTAAACCACTGTCTCAATCTGAATGGTGTTTGCAGAAGAGACACCTGCAAATTG
ACAGAGGATATACTTGGCACCTGCCGAAGAAGGTGGAAATGCTGTCGTGCATGGTGGATTCTTTTGCCAGTTCCAATGCC
CATTGTCTATTCAGATTATCAAGCACCCCGTAAGAAGACTGAGAAATGA

## Sheet: e1 cds
>BIBD 109 LIKE
ATGGGAACAGGCTCTACTAACCATGGAAAAACCGCAGGCCCAGGGGACACCATAAAAGCCCATGACCTGCCTGCCCAGCTATCGCCAGCTCGAGCCATACTGACGCTCCTTCCCTCCAACTGCTATTCCCCCATGAGGCTCCACCTGCTGCTCTCTGCACTCTTCTTCTTGACCCTCTTATCCCCAG
>bibibd 109 LIKE
AGGCTCTACTAACCATGGAAAAACCGCAGGCCCAGGGGACACCATAAAAGCCCATGACCTGCCTGCCCAGCTATCGCCAG
CTCGAGCCATACTGACGCTCCTTCCCTCCAACTGCTATTCCCCCATGAGGCTCCACCTGCTGCTCTCTGCACTCTTCTTC
TTGACCCTCTTATCCCCAGGTA
>BBD 109 LIKE
ATGGGAACAGGCTCTACTAACCATGGAAAAACCGCAGGCCCAGGGGACACCATAAAAGCCCATGACCTGCCTGCCCAGCTATCGCCAG
CTCGAGCCATACTGACGCTCCTTCCCTCCAACTGCTATTCCCCCATGAGGCTCCACCTGCTGCTCTCTGCACTCTTCTTC
TTGACCCTCTTATCC
>BrBD 109 LIKE
ATGGGAACAGGCTCTACTAACCATGGAAAAACCGCAGGCCCAGGGGACACCATAAAAGCCCATGACCTGCCTGCCCAGCT
ATCGCCAGCTCGAGCCATACTGACGCTCCTTCCCTCCAACTGCTATTCCCCCATGAGGCTCCACCTGCTGCTCTCTGCAC
TCTTCTTCTTGACCCTCTTATCCCCAG
>BuBD-109 A LIKE
ATGAGGCTCCATCTGCTGCTCTCTGAGGTCTTCTTCTTGACCCTCTTATCCCCAGGTA
>CaBD-109 A LIKE
>CaBD-109 A LIKE
>GBD-109
ATGCGGACGCTCCTTCCCTCCAGCTGCTGCTCCCCCGCCAGGCTCCACCTGCTGCTCTCTGCGCTCTTCTTCTTGACCCTCTTATCCCCAGGTA
>FeBD 109 Monoexonic
>CBD 109 LIKE
atgaggctccatgtgcttttcttcatgctcctctttctgaccctcttatcaccagtaagaagtggtttggcttctggt
>EBD-109 A LIKE
ATGGGGTTTGTAATTGAACACTGTAAGGTGGTGGATGATTATAGGGTCTGCAGTTTAGATGGCTATCTG
>hbd 109
ATGAGACTCCATTTGCTTCTCCTTATTCTCCTTCTTTTTTCAATTCTCTTATCCCCAGGTAA
>LBD-109 A LIKE
ATGGAGACATGTGCATTCTTAATGAGCATTACAAACGAAAGTTACCTTCCAGCCGTTTCAGAGCTTACAACATACTGTAA
TCAGCTTCCATTGATAAAAGAGCTGGACTCTAGCTATTGCATTTCCTTCACCTTTTCTCCATTGATTCCTGCAGCCATGA
GAATCTTTTTCTTAATTTTTGCTGCTTTCATTCTTCTTGCTCAAATTTTCCCA
>OcBD-109 A LIKE
>OVTbd-109 A LIKE
ATGCTGACGCTCCTTCCCTCCAGCTGCTGTTCACCCGTGAGGCTCCACCTGCTGCTCTCTGCGCTCTTCTTCTTGATCCT
CTTATCCCCGGGTAAGT
>OBD-109 A LIKE
ATGCAGACGCTCCTTCCCTCCAGCTGCTGCTCCCCCACCAGGCTCCACCTGCTGCTCTCTGTGCTCTTCTTCTTGACCCTCTTATCCCCAGG
>YBD-109 A LIKE
ATGAGGCTCCATCTGCTGCTCTCTGAGGTCTTCTTCTTGACCCTCTTATCCCCAGGTAA

## Sheet: e2 cds
>BIBD 109 LIKE
GTAAGAAGTGGTATGGGTTCTGCACGAAACCACTGTCTCAATCTGGAAGGCATTTGCAGA
AGAGACACCTGCAGAACAACAGAGGACATAATTGCCTACTGCCAAAGAAGGTGGAAGTGC
TGTCGGTCGTGGTGGATCCTCATGCCAGTTCCAACGCCCGCTATCTATTCAGATTATGTA
GAACCCATT
>bibibd 109 LIKE
AGAAGTGGTATGGGTTCTGCACGAAACCACTGTCTCAATCTGGAAGGCATTTGCAGAAGAGACACCTGCAGAACAAC
AGAGGACATAATTGCCTACTGCCAAAGAAGGTGGAAGTGCTGTCGGTCATGGTGGATCCTCATGCCAGTTCCAACGCCCG
CTATCTATTCAGATTATGTAGAACCCATTAAGCCTAGGATAAAA
>BBD 109 LIKE
CCAGTAAGAAGTGGTATGGGTTCTGCACGAAACCACTGTCTCAATCTGGAAGGCATTTGCAGAAGAGACACCTGCAGAACA
ACAGAGGACATAATTGCCTACTGCCAAAGAAGGTGGAAGTGCTGTCGGTCGTGGTGGATCCTCATGCCAGTTCCAACGCC
CGCTATCTATTCAGATTATGTAGAACCCATTAAGCCTAGGATAAAA
>BrBD 109 LIKE
GTAAGAAGTGGTATGGGTTCTGCACGAAACCACTGTCTCAATCTGGAAGGCATT
TGCAGAAGAGACACCTGCAGAACAACAGAGGACATAATTGCCTACTGCCAAAGAAGGTGGAAGTGCTGTCGGTCGTGGTG
GATCCTCATGCCAGTTCCAACGCCCGCTATCTATTCAGATTATGTAGAACCCATT
>BuBD-109 A LIKE
AGAAACCACTGTCTCAATCTGAATGGTGTTTGCAGAAGAGACACCTGCAAATTGACAGAGGATATACTTGGCACCTGCCAAAGAAGGTGGAAATGCTGTCGTGCATGGCGGATTCTTTTGCCAGTTCCAATGCCCATTGTCTATTCAAATTATCAAGCACCC
>CaBD-109 A LIKE
>CaBD-109 A LIKE
>GBD-109-like
AGAAGTGGTATGGGTTCTGCGCAAAACCACTGTCTCAATCTGGAAGGCATTTGCCGAAGAGACACCTGCAGAACAACAGAGGATATAATCGCCTACTGCAAGAGAAGGTGGAAATGCTGTCGCTCATGGTGGATTCTCATACCCGTTCCAACGCCTGCTATCTATTCAGACTATGTAGACCCCGTTAAGCCTAAGATAAAA
>FeBD 109 Monoexonic
>CBD 109 LIKE
gaaaaccattgtttaaatctgtctggcgtttgcagaagagacatctgcaaaatgacagaggatcagattggtgcctgcaaaagaagatgggtatgctgtagagcatggtggattcttataccaattccaacaccacttatctactcagattatcaagaaccccttaagcctaaattgaaa
>EBD-109 A LIKE
GCAGTAAGAGGTGGTTTGGCTTCTTCTGAGAACCATTGTCTCAATGTGTCTGGCATTTGCAGAAGAGACAT
CTGCAAAAGGATGGAAGACCTGCTTGGTAACTGCCGAAGAAGGTGGAAATGCTGTAGACCATGGTGGATT
CTCATGCCAGTTCCAACCCCAATTATCTATTCAGACTACCAACCACCGTTTAAGCCTAAATTGAAA
>hbd 109
GTAAGAGGTGGTTTGGGTCCTGCGGAAGGTCATTGTCTCAATTTGTTTGGTGTTTGCAGAA
CAGATGTCTGCAACATAGTAGAAGATCAAATTGGTGCCTGCCGAAGAAGGATGAAGTGCT
GTAGAGCATGGTGGATTTTAATGCCAATTCCAACACCACTTATCATGTCAGATTATCAAG
AACCCCTTAAACCTAACTTGAAA
>LBD-109 A LIKE
GCAGCCAGGGGAGCACTTCAAAGACAACTGCATTGTAACAAAATGAGTGGTCGTTGCGAAGCAGAATGCCTTGACTTTGAA
GAGAAGATAGGGGGCTGTCGAGCTGAATTAACACCATTTTGCTGCAAAAAAGCAAGGAAAAAT
>OcBD-109 A LIKE
>OVTbd-109 A LIKE
GGTATGAGTTCTGCGCGAAACAACTGTCTCAATCTGCAAGGCAATTGCAAAAGAGACACCTGCAGACTGAC
AGAAGACATAATTGGCTACTGCCAAAGAAGGTGGAAATGCTGCCGCTCGTGGTGGGTTCTTCTGCCGGTTCCAACGCCCG
CTGTCTATTCAGATTATGTAGAACCTATTAAGCCTAAGATAAAA
>OBD-109 A LIKE
TAAAGTGGTATGGGTCCTGCACAAAACCACTGTATCAATCTGGGAGGCACTTGCCGAAGAGACATCTGCAGAACGACAGAGGATATAATCGCCTACTGCAAGAGAAGGTGGAAATGCTGTCGCTCATGGTGGATTCTCATACCCGTTCCAACGCCTGCTATCTATTCAGACTATGTAGACCACGTTAAGCCTAAGATAAAATGA
>YBD-109 A LIKE
GCAGTAAGAAGTGGTTTATCATCTGCAGTAAACCACTGTCTCAATCTGAATGGTGTTTGC
AGAAGAGACACCTGCAAATTGACAGAGGATATACTTGGCACCTGCCGAAGAAGGTGGAAA
TGCTGTCGTGCATGGTGGATTCTTTTGCCAGTTCCAATGCCCATTGTCTATTCAGATTAT
CAAGCACCCCGTAAGAAGACTGAGAAA

## Sheet: protein
>BIBD-109-LIKE
MGTGSTNHGKTAGPGDTIKAHDLPAQLSPARAILTLLPSNCYSPMRLHLLLSALFFLTLLSPGKKWYGFCTKPLSQSGRHLQKRHLQNNRGHNCLLPKKVEVLSVVVDPHASSNARYLFRLCRTH
>bibibd 109 LIKE
MRLHLLLSALFFLTLLSPGKKWYGFCTKPLSQSGRHLQKRHLQNNRGHNCLLPKKVEVLSVVVDPHASSNARYLFRLCRT
>BBD 109 LIKE
MGTGSTNHGKTAGPGDTIKAHDLPAQLSPARAILTLLPSNCYSPMRLHLLLSALFFLTLLSPGKKWYGFCTKPLSQSGRHLQKRHLQNNRGHNCLLPKKVEVLSVVVDPHASSNARYLFRLCRTH
>BrBD 109 LIKE
MGTGSTNHGKTAGPGDTIKAHDLPAQLSPARAILTLLPSNCYSPMRLHLLLSALFFLTLLSPGKKWYGFCTKPLSQSGRHLQKRHLQNNRGHNCLLPKKVEVLSVVVDPHASSNARYLFRLCRTH
>BuBD-109 LIKE
MRLHLLLSEVFFLTLLSPVRSGLSSAVNHCLNLNGVCRRDTCKLTEDILGTCQRRWKCCRAWRILLPVPMPIVYSNYQAPRKKIAK
>CaBD-109 A LIKE
>CaBD-109 A LIKE
>GBD-109-like
MRTLLPSSCCSPARLHLLLSALFFLTLLSPVRSGMGSAQNHCLNLEGICRRDTCRTTEDIIAYCKRRWKCCRSWWILIPVPTPAIYSDYVDPVKPKIK
>FeBD 109 Monoexonic
>CBD 109 LIKE
MRLHVLFFMLLFLTLLSPVRSGLASGENHCLNLSGVCRRDICKMTEDQIGACKRRWVCCRAWWILIPIPTPLIYSDYQEPLKPKLK
>EBD-109 LIKE
MGFVIEHCKVVDDYRVCSLDGYLAVRGGLASSENHCLNVSGICRRDICKRMEDLLGNCRRRWKCCRPWWILMPVPTPIIYSDYQPPFKPKLK
>HBD- 109 LIKE
MRLHLLLLILLFSILLSPGNKGGLGPAEGHCLNLSGVCRRDVCKVVEDQIGACRRKMKCCRAWWILMPIPTPLIMSDYQEPLKPKLK
>LBD-109 LIKE
METCAFLMSITNESYLPAVSELTTYCNQLPLIKELDSSYCISFTFSPLIPAAMRIFFLIFAAFILLAQIFPAARGALQRQLHCNKMSGRCEAECLDFEEKIGGCRAELTPFCCKKARKN
>OcBD-109 A LIKE
>OVTbd-109 LIKE
MLTLLPSSCCSPVRLHLLLSALFFLILLSPVRSGMSSARNNCLNLQGNCKRDTCRLTEDIIGYCQRRWKCCRSWWVLLPVPTPAVYSDYVEPIKPKIK
>OBD-109 LIKE
MRTLLPSSCCSPARLHLLLSALFFLTLLSPVRSGMGSAQNHCLNLEGICRRDTCRTTEDIIAYCKRRWKCCRSWWILIPVPTPAIYSDYVDPVKPKIK
>YBD-109 LIKE
MRLHLLLSEVFFLTLLSPVRSGLSSAVNHCLNLNGVCRRDTCKLTEDILGTCQRRWKCCRAWRILLPVPMPIVYSNYQAP

## Sheet: e1 protein
>BIBD 109 LIKE
MRLHLLLSEVFFLTLLSPGK
>bibibd 109 LIKE
MRLHLLLSEVFFLTLLSPGK
>BBD 109 LIKE
MGTGSTNHGKTAGPGDTIKAHDLPAQLSPARAILTLLPSNCYSPMRLHLLLSALFFLTLLSPVRSGMGSARNHCLNLEGICRRDTCRTTEDIIAYCQRRWKCCRSWWILMPVPTPAIYSDYVEPIKPRIK
>BrBD 109 LIKE
MGTGSTNHGKTAGPGDTIKAHDLPAQLSPARAILTLLPSNCYSPMRLHLLLSALFFLTLLSP
>BuBD-109 A LIKE
MRLHLLLSEVFFLTLLSPG
>CaBD-109 A LIKE
>CaBD-109 A LIKE
>GBD-109
MRTLLPSSCCSPARLHLLLSALFFLTLLSPG
>FeBD 109 Monoexonic
>CBD 109 LIKE
MRLHVLFFMLLFLTLLSPVRSGLASG
>EBD-109 A LIKE
MGFVIEHCKVVDDYRVCSLDGYL
>hbd 109
MRLHLLLLILLLFSILLSPG
>LBD-109 A LIKE
METCAFLMSITNESYLPAVSELTTYCNQLPLIKELDSSYCISFTFSPLIPAAMRIFFLIFAAFILLAQIFP
>OcBD-109 A LIKE
>OVTbd-109 A LIKE
MLTLLPSSCCSPVRLHLLLSALFFLILLSPGK
>OBD-109 A LIKE
MQTLLPSSCCSPTRLHLLLSVLFFLTLLSP
>YBD-109 A LIKE
MRLHLLLSEVFFLTLLSPG

## Sheet: e2 protein
>BIBD 109 LIKE
VRSGMGSARNHCLNLEGICRRDTCRTTEDIIAYCQRRWKCCRSWWILMPVPTPAIYSDYVEPI
>bibibd 109 LIKE
RSGMGSARNHCLNLEGICRRDTCRTTEDIIAYCQRRWKCCRSWWILMPVPTPAIYSDYVEPIKPRIK
>BBD 109 LIKE
PVRSGMGSARNHCLNLEGICRRDTCRTTEDIIAYCQRRWKCCRSWWILMPVPTPAIYSDYVEPIKPRIK
>BrBD 109 LIKE
VRSGMGSARNHCLNLEGICRRDTCRTTEDIIAYCQRRWKCCRSWWILMPVPTPAIYSDYVEPI
>BuBD-109 A LIKE
RNHCLNLNGVCRRDTCKLTEDILGTCQRRWKCCRAWRILLPVPMPIVYSNYQAP
>CaBD-109 A LIKE
>CaBD-109 A LIKE
>GBD-109-like
RSGMGSAQNHCLNLEGICRRDTCRTTEDIIAYCKRRWKCCRSWWILIPVPTPAIYSDYVDPVKPKIK
>FeBD 109 Monoexonic
>CBD 109 LIKE
ENHCLNLSGVCRRDICKMTEDQIGACKRRWVCCRAWWILIPIPTPLIYSDYQEPLKPKLK
>EBD-109 A LIKE
ENHCLNLSGVCRRDICKMTEDQIGACKRRWVCCRAWWILIPIPTPLIYSDYQEPLKPKLK
>hbd 109
VRGGLGPAEGHCLNLFGVCRTDVCNIVEDQIGACRRRMKCCRAWWILMPIPTPLIMSDYQEPLKPNLK
>LBD-109 A LIKE
AARGALQRQLHCNKMSGRCEAECLDFEEKIGGCRAELTPFCCKKARKN
>OcBD-109 A LIKE
>OVTbd-109 A LIKE
GMSSARNNCLNLQGNCKRDTCRLTEDIIGYCQRRWKCCRSWWVLLPVPTPAVYSDYVEPIKPKIK
>OBD-109 A LIKE
SGMGPAQNHCINLGGTCRRDICRTTEDIIAYCKRRWKCCRSWWILIPVPTPAIYSDYVDHVKPKIK
>YBD-109 A LIKE
AVRSGLSSAVNHCLNLNGVCRRDTCKLTEDILGTCRRRWKCCRAWWILLPVPMPIVYSDYQAPRKKTEK
