# Supplementary material for: Unusual interplay of contrasting selective pressures on β-defensin genes implicated in male fertility of the Buffalo (Bubalus bubalis)
Source: BMC Evol Biol. 2019 Nov 26;19:214. doi: 10.1186/s12862-019-1535-8 (PMC6878701; doi:10.1186/s12862-019-1535-8)
Supplement: Supplementary file 1 — Additional file 1. Orthologs of BDs. CDS & protein sequence data for 30 BDs in all the species. The data for gene loci, coordinates, orientation etc. is available on request. [file 12862_2019_1535_MOESM1_ESM.zip › Additional sheets 1.0-1.29 -orthologs of beta defensisn/1.8) BD-110.xlsx]

## Sheet: cds
>BuBD-110
ATGAAGATTCACCTCTTTTTCTTTATTCTACTCTTTGGGGTCACAATTCTACCAGCAAGAAAAAGATTTCCACACTATGG
TAGCGTGGATATGAGGAGAGAGTGCGCAAAAGGTAACGGTCGATGTAAAACTGAGTGCCACATATCTGAAGTTAGGATTG
CTTACTGCATAAGACCTGGATCTCTTTGCTGCTTGCAGAAGTACAGATGA
>BIBD-110X7
ATGAAGATTCATCTCTTTTTCTTTATTCTACTCTTTGGGGTCACAATTCTACCAGCAAGAAAAAGATTTCCACACTATGG
TAGTGTGGATATGAGGAGAGAGTGCGCAAAAGGTAACGGTCGATGTAAAACTGAGTGCCATATATCTGAAGTTAGGATTG
CTTACTGCATAAGACCTGGATCTCTTTGCTGCTTGCAGAAGTACAGATGA
> BBD 110 X1
ATGAAGATTCATCTCTTTTTCTTTATTCTACTCTTTGGGGTCACAATTCTACCAGCAAGAAAAAGATTTCCACACTATGG
TAGTGTGGATATGAGGAGAGAGTGCGCAAAAGGTAACGGTCGATGTAAAACTGAGTGCCATATATCTGAAGTTAGGATTG
CTTACTGCATAAGACCTGGATCTCTTTGCTGCTTGCAGAAGTACAGATGA
> bibibd 110 X1
ATGAAGATTCATCTCTTTTTCTTTATTCTACTCTTTGGGGTCACAATTCTACCAGCAAGAAAAAGATTTC
CACACTATGGTAGTGTGGATATGAGGAGAGAGTGCGCAAAAGGTAACGGTCGATGTAAAACTGAGTGCCA
TATATCTGAAGTTAGGATTGCTTACTGCATAAGACCTGGATCTCTTTGCTGCTTGCAGAAGTACAGATGA
> BrBD 110 X1
ATGAAGATTCATCTCTTTTTCTTTATTCTACTCTTTGGGGTCACAATTCTACCAGCAAGAAAAAGATTTCCACACTATGG
TAGTGTGGATATGAGGAGAGAGTGCGCAAAAGGTAACGGTCGATGTAAAACTGAGTGCCATATATCTGAAGTTAGGATTG
CTTACTGCATAAGACCTGGATCTCTTTGCTGCTTGCAGAAGTACAGATGA
>CaBD-110
>CadBD-110
>GBD-110
> FeBD 110 X1 MONOEXONICS ??
atgtctttcttgattgcagccagaagtaactttgagtcaatgtatagatttgaaagatgcaaaaaattgaaaggaatatgtaaaacattttgtaatgatgatgagcatgattacagatactgcattaaatggagaaatcagtgctgcatatga
> CBD 110 X1
atgaagattcatctctttttctttattctgctcttttgggtcacaattttaccagccacaaagaaatatccccaatatggtagcttggatttgaggagacagtgcagaaagggtaatggccgatgtagacttgagtgccatgaaagtgaaattagaattgctttctgcatgcgacctgcaactcattgctgcttgcagaagtaa
>EBD-110
ATGGCGACTCAGTCCACGGTGGCTAACA
CCAGAAGTGACTTCACACCAAAGTACAGATTTGAGAGATGCCAAAAAGTGAAAGGAATATGTAAGACATTTTGTGATGATGATGAGTATGATTATGGATATTGCATTAAATGGAGAAATGAGTGCTGCATATAA
>HBD110
ATGAAGATTCAACTTTTTTTCTTTATTCTGCACTTTTGGGTCACAATTTTACCAGCCAAAAAGAAATATCCTGAGTATGG
TAGCTTGGACTTGAGGAGAGAGTGCAGAATAGGTAATGGTCAATGTAAAAATCAGTGTCATGAAAATGAAATTAGGATTG
CTTACTGCATAAGACCTGGAACTCATTGCTGCTTGCAGCAGTAA
>LBD-110
>OcBD-110
ATGAAGATTCATCTCCTTTTCTTTATTCTATTCCTTTTGGTCACAGTTTTACCAG
TTACAGCCAAAAGGAAATATCCCCAATATGGTAGCTTGGATTTGTCAAAAGAGTGCATAGATGGTAACGGTCGATGTAGAAATTATTGCCCTGAAAATGAGGTTAGAATCGCTTACTGCATCAGGCCAGGAACTCATTGCTGCCTGGAGTCTGAAGGATGA
>OVTbd-110
ATGAAGCAATTCCTTGCTCCATCCACTCTTCTCCTTGTGGTTCTGCTCTTTCCAGATGCAGATTCAGGATTCAAAGTTGT
CAGGTGCACAAAAGGCGATGGCAAATGTCAAAAATTTTGTAATTACATGGAATTCCAATTAGGCTATTGCTCTAAAAAAA
AAGACGCCTGCTGCTTACCTTTGAACTGA
>OBD-110
ATGAAGATTCACCTCTTTTTCTTTATTCTACTCTTTGGGGTCACAATTCTACCAGCAAGAAAAAGATTTCCACACTATGG
TAGCGTGGATATGAGGAGAGAGTGCGCAAAAGGTAACGGTCGATGTAAAACTGAGTGCCACATATCTGAAGTTAGGATTG
CTTACTGCATAAGACCTGGATCTCTTTGCTGCTTGCAGAAGTACAGATGA
>YBD-110
ATGAAGATTCACCTCTTTTTCTTTATTCTACTCTTTGGGGTCACAATTCTACCAGCAAGAAAAAGATTTCCACACTATGG
TAGCGTGGATATGAGGAGAGAGTGCGCAAAAGGTAACGGTCGATGTAAAACTGAGTGCCACATATCTGAAGTTAGGATTG
CTTACTGCATAAGACCTGGATCTCTTTGCTGCTTGCAGAAGTACAGATGA

## Sheet: e1 cds
>BuBD-110
ATGAAGATTCACCTCTTTTTCTTTATTCTACTCTTTGGGGTCACA
>BIBD 110x8
ATGAAGATTCATCTCTTTTTCTTTATTCTACTCTTTGGGGTCACAATTCTACCAGCA
>BBD- 110
ATGAAGATTCATCTCTTTTTCTTTATTCTACTCTTTGGGGTCACAATTCTACCAGCAAGAAAAAGATTTCCACACTAT
>bibibd 110
ATGAAGATTCATCTCTTTTTCTTTATTCTACTCTTTGGGGTCACAATTCTACCAGCAAGAAAAAGATTT
>BrBD-110
ATGAAGATTCATCTCTTTTTCTTTATTCTACTCTTTGGGGTCACAATTCTACCA
>CaBD-110
>CadBD-110
>GBD-110
>FeBD 110
atgtctttcttgattgcagccagaagtaactttgagtcaatgtatagatttgaa
>CBD 110
atgaagattcatctctttttctttattctgctcttttgggtcacaatttta
>EBD-110
ATGGCGACTCAGTCCACGGTGGCTAAC
>HBD-110
ATGAAGATTCAACTTTTTTTCTTTATTCTGCACTTTTGGGTCACAATTTTACCA
>LBD-110
>OcBD-110
ATGAAGATTCATCTCCTTTTCTTTATTCTATTCCTTTTGGTCACAGTTTTACCAGGT
>OVTbd-110
ATGAAGCAATTCCTTGCTCCATCCACTCTTCTCCTTGTGGTTCTGCTCTTTCCA
>OBD-110
>YBD-110
ATGAAGATTCATCTCTTTTTCTTTATTCTACTCTTTGGGGTCACAATTCTACCA

## Sheet: e2 cds
>BuBD-110
ATTCTACCAGCAAGAAAAAGATTTCCACACTATGGTAGCGTGGATATGAGGAGAGAGTGCGCAAAAGGTAACGGTCGATGTAAAACTGAGTGCCACATATCTGAAGTTAGGATTGCTTACTGCATAAGACCTGGATCTCTTTGCTGCTTGCAGAAGTACAGA
>BIBD 110x8
AGAAAAAGATTTCCACACTATGGTAGTAGTGTGGATATGAGGAGAGAGTGCGCAAAAGGTAACGGTCGATGTAAAACTGAGTGCCATATATCTGAAGTTAGGATTG
CTTACTGCATAAGACCTGGATCTCTTTGCTGCTTGCAGAAGTACAGA
>BBD-110
GGTAGTGTGGATATGAGGAGAGAGTGCGCAAAAGGTAACGGTCGATGTAAAACTGAGTGCCATATATCTGAAGTTAGGATTG
CTTACTGCATAAGACCTGGATCTCTTTGCTGCTTGCAGAAGTACAGA
>bibibd 110
CCACACTATGGTAGTGTGGATATGAGGAGAGAGTGCGCAAAAGGTAACGGTCGATGTAAAACTGAGTGCCA
TATATCTGAAGTTAGGATTGCTTACTGCATAAGACCTGGATCTCTTTGCTGCTTGCAGAAGTACAGA
>BrBD-110
GCAAGAAAAAGATTTCCACACTATGGTAGTGTGGATATGAGGAGAGAGTGCGCAAAAGGTAACGGTCGATGTAAAACTGAGTGCCATATATCTGAAGTTAGGATTGCTTACTGCATAAGACCTGGATCTCTTTGCTGCTTGCAGAAGTACAGA
>CaBD-110
>CadBD-110
>GBD-110
>FeBD 110
agatgcaaaaaattgaaaggaatatgtaaaacattttgtaatgatgatgagcatgattacagatactgcattaaatggagaaatcagtgctgcata
>CBD 110
Ccagccacaaagaaatatccccaatatggtagcttggatttgaggagacagtgcagaaagggtaatggccgatgtagacttgagtgccatgaaagtgaaattagaattgctttctgcatgcgacctgcaactcattgctgcttgcagaag
>EBD-110
ACCAGAAGTGACTTCACACCAAAGTACAGATTTGAGAGATGCCAAAAAGTGAAAGGAATATGTAAGACATTTTGTGATGATGATGAGTATGATTATGGATATTGCATTAAATGGAGAAATGAGTGCTGCATA
>HBD-110
GCCAAAAAGAAATATCCTGAGTATGGTAGCTTGGACTTGAGGAGAGAGTGCAGA
ATAGGTAATGGTCAATGTAAAAATCAGTGTCATGAAAATGAAATTAGGATTGCTTACTGC
ATAAGACCTGGAACTCATTGCTGCTTGCAGCAG
>LBD-110
>OcBD-110
ACAGCCAAAAGGAAATATCCCCAATATGGTAGCTTGGATTTGTCAAAAGAGTGCATAGATGGTAACGGTCGATGTAGAAATTATTGCCCTGAAAATGAGGTTAGAATCGCTTACTGCATCAGGCCAGGAACTCATTGCTGCCTGGAGTCTGAAGGA
>OVTbd-110
GATGCAGATTCAGGATTCAAAGTTGTCAGGTGCACAAAAGGCGATGGCAAATGTCAAAAATTTTGTAATTACATGGAATTCCAATTAGGCTATTGCTCTAAAAAAAAAGACGCCTGCTGCTTACCTTTGAAC
>OBD-110
GCAGCACGAAAAAGATTTCCACACTATGGTAGCGTGGATATGAGGAGACAGTGCGTAAAAG
GTAACGGTCGATGTAAAAATGAGTGCCATGTATCAGAAGTTAGGATTGCTTACTGCCTAA
GACCTGGAACTCATTGCTGCTTGCA
>YBD-110
GCAAGAAAAAGATTTCCACACTATGGTAGTGTGGATATGAGGAGAGAGTGCGCAAAAG
GTAACGGTCGATGTAAAACTGAGTGCCATATATCTGAAGTTAGGATTGCTTACTGCATAA
GACCTGGATCTCTTTGCTGCTTGCAGAAGTACAGA

## Sheet: protein
>BuBD- 110
MKIHLFFFILLFGVTILPARKRFPHYGSVDMRRECAKGNGRCKTECHISEVRIAYCIRPGSLCCLQKYR
>BIBD-110X7
MKIHLFFFILLFGVTILPARKRFPHYGSVDMRRECAKGNGRCKTECHISEVRIAYCIRPGSLCCLQKYR
>BBD 110 X1
MKIHLFFFILLFGVTILPARKRFPHYGSVDMRRECAKGNGRCKTECHISEVRIAYCIRPGSLCCLQKYR
>bibibd 110
MKIHLFFFILLFGVTILPARKRFPHYGSVDMRRECAKGNGRCKTECHISEVRIAYCIRPGSLCCLQKYR
>BrBD 110 X1
MKIHLFFFILLFGVTILPARKRFPHYGSVDMRRECAKGNGRCKTECHISEVRIAYCIRPGSLCCLQKYR
>CaBD-110
>CadBD-110
>GBD-110
>FeBD 110 X1
MSFLIAARSNFESMYRFERCKKLKGICKTFCNDDEHDYRYCIKWRNQCCI
>CBD 110 X1
MKIHLFFFILLFWVTILPATKKYPQYGSLDLRRQCRKGNGRCRLECHESEIRIAFCMRPATHCCLQK
>EBD- 110
MATQSTVANTRSDFTPKYRFERCQKVKGICKTFCDDDEYDYGYCIKWRNECCI
>HBD-110 A PRE
MKIQLFFFILHFWVTILPAKKKYPEYGSLDLRRECRIGNGQCKNQCHENEIRIAYCIRPGTHCCLQQ
>LBD-110
>OcBD- 110
MKIHLLFFILFLLVTVLPVTAKRKYPQYGSLDLSKECIDGNGRCRNYCPENEVRIAYCIRPGTHCCLESEG
>OVTbd- 110
MKQFLAPSTLLLVVLLFPDADSGFKVVRCTKGDGKCQKFCNYMEFQLGYCSKKKDACCLPLN
>OBD- 110
MKIHLFFFILLFGVTILPARKRFPHYGSVDMRRECAKGNGRCKTECHISEVRIAYCIRPGSLCCLQKYR
>YBD- 110
MKIHLFFFILLFGVTILPARKRFPHYGSVDMRRECAKGNGRCKTECHISEVRIAYCIRPGSLCCLQKYR

## Sheet: e1 protein
>BuBD-110
MKIHLFFFILLFGVT
>BIBD 110x8
MKIHLFFFILLFGVTILPA
>BBD- 110
MKIHLFFFILLFGVTILPARKRFPHY
>bibibd 110
MKIHLFFFILLFGVTILPARKRF
>BrBD-110
MKIHLFFFILLFGVTILP
>CaBD-110
>CadBD-110
>GBD-110
>FeBD 110
MSFLIAARSNFESMYRFE
>CBD 110
MKIHLFFFILLFWVTIL
>EBD-110
MATQSTVAN
>HBD-110
MKIQLFFFILHFWVTILP
>LBD-110
>OcBD-110
MKIHLLFFILFLLVTVLPG
>OVTbd-110
MKQFLAPSTLLLVVLLFP
>OBD-110
>YBD-110
MKIHLFFFILLFGVTILP

## Sheet: e2 protein
>BuBD-110
ILPARKRFPHYGSVDMRRECAKGNGRCKTECHISEVRIAYCIRPGSLCCLQKYR
>BIBD 110x8
RKRFPHYGSSVDMRRECAKGNGRCKTECHISEVRIAYCIRPGSLCCLQKYR
>BBD-110
GSVDMRRECAKGNGRCKTECHISEVRIAYCIRPGSLCCLQKYR
>bibibd 110
PHYGSVDMRRECAKGNGRCKTECHISEVRIAYCIRPGSLCCLQKYR
>BrBD-110
ARKRFPHYGSVDMRRECAKGNGRCKTECHISEVRIAYCIRPGSLCCLQKYR
>CaBD-110
>CadBD-110
>GBD-110
>FeBD 110
RCKKLKGICKTFCNDDEHDYRYCIKWRNQCCI
>CBD 110
PATKKYPQYGSLDLRRQCRKGNGRCRLECHESEIRIAFCMRPATHCCLQK
>EBD-110
TRSDFTPKYRFERCQKVKGICKTFCDDDEYDYGYCIKWRNECCI
>HBD-110
AKKKYPEYGSLDLRRECRIGNGQCKNQCHENEIRIAYCIRPGTHCCLQQ
>LBD-110
>OcBD-110
TAKRKYPQYGSLDLSKECIDGNGRCRNYCPENEVRIAYCIRPGTHCCLESEG
>OVTbd-110
DADSGFKVVRCTKGDGKCQKFCNYMEFQLGYCSKKKDACCLPLN
>OBD-110
AARKRFPHYGSVDMRRQCVKGNGRCKNECHVSEVRIAYCLRPGTHCCL
>YBD-110
ARKRFPHYGSVDMRRECAKGNGRCKTECHISEVRIAYCIRPGSLCCLQKYR
