# Supplementary material for: Unusual interplay of contrasting selective pressures on β-defensin genes implicated in male fertility of the Buffalo (Bubalus bubalis)
Source: BMC Evol Biol. 2019 Nov 26;19:214. doi: 10.1186/s12862-019-1535-8 (PMC6878701; doi:10.1186/s12862-019-1535-8)
Supplement: Supplementary file 1 — Additional file 1. Orthologs of BDs. CDS & protein sequence data for 30 BDs in all the species. The data for gene loci, coordinates, orientation etc. is available on request. [file 12862_2019_1535_MOESM1_ESM.zip › Additional sheets 1.0-1.29 -orthologs of beta defensisn/1.9) BD-112.xlsx]

## Sheet: cds
>BuBD-112
ATGAAGATCCTTCTCTTTTTCTCTATTTCATTCTTCTTTGATGTCT
TACTTTGTCACCACCAAAAGTCACATGTCTACGGAAGCTTGAGAAACTACACTCAGAGACACATAATTCCTCTACAATAT
TTGAAAATGCACAATATGGTACAGAGGAAAAACAGAAAGCTGGAAGTAAAAAGCACTACACTCTCTTTAATCTGACACAT
GCATGTATAATGTTTGGTGGTCAGTGTAAAAATAAATGTGGTGAAAATGAATTTAGGATGGTATATTGTGATGTTTCTAC
ATCGCTTTGCTGCATTAGACAATGTAAGCCTAAGACGTATAAATAA
>BIBD 112
CAGTGGGCTCTAGGTCTGTTGGAAATACTTTGTCACCGTCAAAAGTCACATGTCTACAGAATGGTACAGAGGAAAAACAGAAAGCTGGAAGTAAAAAGCACTACGCTCTCTTTAATCTGACACATGCATGTATAATGTTTGGTGGTCAGTGTAAAAATAAATGTGGTGAAAACGAATTTAGGATGGTATATTGTGTTGTTTCTACATCGCTTTGCTGCATTAGACAATGTAAGCCTAAGACGTATAAATAA
>BBD 112
ATGAAGATCCTTCTCTTTTTCTCTATTTCATTCTTCTTTGATGTCTTCATTCTACCAGTGGGCTCTAGGTCTGTTGGAAA
TACTTTGTCACCGTCAAAAGTCACATGTCTACAGAAGCTTGAGAAACTACACTCAGAGACACGTAATTCCTCTACAATAT
TTGAAAATGCACAATATGGTACAGAGGAAAAACAGAAAGCTGGAAGTAAAAAGCACTACGCTCTCTTTAATCTGACACAT
GCATGTATAATGTTTGGTGGTCAGTGTAAAAATAAATGTGGTGAAAACGAATTTAGGATGGTATATTGTGTTGTTTCTAC
ATCGCTTTGCTGCATTAGACAATGTAAGCCTAAGACGTATAAATAA
>bibibd 112
>BrBD 112
ATGAAGATCCTTCTCTTTTTCTCTATTTCATTCTTCTTTGATGTCTTCATTCTACCAGTGGGCTCTAGGTCTGTTGGAAA
TACTTTGTCACCGTCAAAAGTCACATGTCTACAGAAGCTTGAGAAACTACACTCAGAGACACGTAATTCCTCTACAATAT
TTGAAAATGCACAATATGGTACAGAGGAAAAACAGAAAGCTGGAAGTAAAAAGCACTACGCTCTCTTTAATCTGACACAT
GCATGTATAATGTTTGGTGGTCAGTGTAAAAATAAATGTGGTGAAAACGAATTTAGGATGGTATATTGTGTTGTTTCTAC
ATCGCTTTGCTGCATTAGACAATGTAAGCCTAAGACGTATAAATAA
>CaBD-112
ATGGCGGATAGCTTCACTGAGGCTCCGGTGACGCTGCCCAGATCCCCACCCTCCGCGCACGAAGAGATGTCGGCGGTTGG
GCGCGGCCGAGCCTCGTTCCTTCTGCTGTGCTCGCTTCAGGACTGGCTCTGCCGGCCCCCAGCTCATCTGCCCGCTGACG
GCCTCCCTGCCTTCTGCTTCTCCCTCCCAGAGGGCTCTGACCAGCCTGTTGGCAATTCTATATCATTATCGAAAATCAAA
TGTCGACGGAAGTTAGAGAAACTATACTCAGAGACACGTGATTCTTCCACAAGATTTGAAAACATACAGTATGGCACAGA
GAAAGACGCATTTCTTACCGGGATTATTAATTCCATCCATTCTCACTTTCTTTCAGACAAAAGTAAAAGGCACTATGTCC
CCCTTAATTGGAGTCTCGCATGTACAATGCTTGGCGGTCAATGCAAAACTACATGCGGTGAAAAAGAATTTAGGATGATA
GACTGTAAAAGACCGACGACTATTTGCTGCATGAGAGAGTGTGACCCTAGGACGTATTGA
>CabBD-112
ATGGCGGATAGCTTCACTGAGGCTCCGGTGACGCTGCCCAGATCCCCACCCTCCGCGCACGAAGAGATGTCGGCGGTTGG
GCGCGGCCGAGCCTCGTTCCTTCTGCTGTGCTCGCTTCAGGACTGGCTCTGCCGGCCCCCAGCTCATCTGCCCGCTGACG
GCCTCCCTGCCTTCTGCTTCTCCCTCCCAGAGGGCTCTGACCAGCCTGTTGGCAATTCTATATCATTATCGAAAATCAAA
TGTCGACGGAAGTTAGAGAAACTATACTCAGAGACACGTGATTCTTCCACAAGATTTGAAAACATACAGTATGGCACAGA
GAAAGACGCATTTCTTACCGGGATTATTAATTCCATCCATTCTCACTTTCTTTCAGACAAAAGTAAAAGGCACTATGTCC
CCCTTAATTGGAGTCTCGCATGTACAATGCTTGGCGGTCAATGCAAAACTACATGCGGTGAAAAAGAATTTAGGATGATA
GACTGTAAAAGACCGACGACTATTTGCTGCATGAGAGAGTGTGACCCTAGGACGTATTGA
>GBD-110-X8
ATGTCTTTCTTGATTGCAGCCAGAAGTGAACTTGAACCAAAGTATAGATTTGAGAGATGCCAAGAGGTGAAAGGAATATG
TAAACCATTTTGTGACGATATTGAATATGATTACGGATATTGCATTAAATGGAGAAATCAGTGCTGCATATAA
>FeBD 112
atggagatccttctttctttctctattttgtcctttggtatcttcagtataccagtgggctgtgaccaacctgttaccccttctatgccattatcgatgatcatatgtactaaaaggtttgaaaaactatactcagagatacataattcttccacaatatctgaaaaggcagaatacagtacaaaggaaaacaaagcagctagaattaaagagcactatgatgtttttgatccgtggaaagcctgtgtaaagcttaatggtcaatgtaaaaatcaatgtggtgaaaatgaatttaagatgtcgtactgtgcaagacctgaaactctttgctgcttgaaagaatgcgaccctgttgagtaa
>CBD 112
atgaagatccttctttctttcattattttgtcttttggtgtcttcattccaccagcgggctgtgaccaacctgttaccacttctatgtcaccattgagtaccatatgtagaaaaaagtttgagatactatactcagagaagcaaaattcttccacaatatttgaaaaggcaaattatggcacacacacaaaaaaacaatccagaagtaaagaacactatactgtctttaattggtgggatgcatgcataaaacttggtagtcaatgtaaaaataaatgtggtgaaaaagaatttaagatggcatactgtggaagacctacaactctttgctgcatgaaagaatgtgaccacgttgagttattgaagagatccattcacaaaaagaggacaaatattaac…
>EBD-112
>HBD- 112
ATGAAATTATTGACAACCATATGTAGACTGAAACTTGAAAAAATGTACTCAAAGACAAATACATCTTCCACAATATTTGA
AAAGGCCCGACATGGGACAGAGAAAATCAGCACAGCCAGAAGTGAAGGGCACCATATCACCTTTAGTAGGTGGAAGTCAT
GTACAGCGATTGGAGGTCGATGTAAAAATCAATGTGATGATAGTGAATTTAGGATTTCATACTGTGCAAGACCTACAACT
CATTGCTGCGTGACAGAATGTGACCCTACGGACCCAAATAATTGGATCCCAAAGGACTCAGTAGGGACTCAAGAATGGTA
CCCTAAAGACTCACGTCATTGA
>LBD-112
atgagatattggataatgatgaatgtgttaggatccttatatctagaaacatttttttctcatacttttggagttttttttttttttttcttcacagtgggctctgaccaacctgttagcaatcctgtgccgttatttacaaccatgtgtatatggaagtttgagaaactatcctcaaagacacataactcttccacagtatttgacaagggacgctatgagacagaggaaaggaacacaggtaaaataaaacaagtagaattgtatctttcatattttaatcagtatttgccaactgaaatgaaatttcctaagtatgttctcctccacctcctactcttcacttatattacttccagctattttttccttcttccagacagaagtaaagaacatcat…
>OcBD-112
atgaagatctttttctttccctccatgtttctcttctttggtgtcctcattctaccagtgggctctagacttcgttttaccatccctggtaccattcctacaggattgacaacaatatgtattccaaaccttcgaatattagaaatgaaggcaacttcttccccaatatctaaaagcaaacaacttgagaaaaaagaattcagcacagccaaccgtatacagatcccgacggaaatcaattggtggcaagcttgtttatatattggtggacaatgtagacctcagtgtggtaacaaagagtttagactttcattctgtgaaagtcctaaatttgcttgctgtttaagagaatgtgatccaaacaacaaggtataa
>OVTbd-112
ATGAAGATCCTTCTCTTTTTCTCTATTTCATTCTTCTCTGATGTCTTCATTCCACCAGTGAGCTCTAGGTCTGTTGGAAA
TTCTTTGACACCAACAAAAGTCCCATGTCTACAGAAGCTTGAGAAACTATACTCAGAGACGCGTAATTCCTCCACAATAT
TTGAAAATGCACAGTATCGTACAAAGGAAAAACAGAAAGCTGAAAGTAAAGAGCACCACTCTATCTTTAATCTGACACGT
GCATGTATAATGTTTGGTGGTCACTGTAGAAATAAATGTGGTGGAAATGAATTCAGGATGGTATATTGTGATGTGTCTAC
ATCGCTTTGCTGCATTAGACAATGTAAGCCTAAGAAGTATAAATAA
>OBD-112
ATGAAGATCCTTCTCTTTTTCTCTATTTCATTCTTCTTTGATGTCT
TACTTTGTCACCACCAAAAGTCACATGTCTACGGAAGCTTGAGAAACTACACTCAGAGACACATAATTCCTCTACAATAT
TTGAAAATGCACAATATGGTACAGAGGAAAAACAGAAAGCTGGAAGTAAAAAGCACTACACTCTCTTTAATCTGACACAT
GCATGTATAATGTTTGGTGGTCAGTGTAAAAATAAATGTGGTGAAAATGAATTTAGGATGGTATATTGTGATGTTTCTAC
ATCGCTTTGCTGCATTAGACAATGTAAGCCTAAGACGTATAAATAA
>YBD-112
ATGAAGATCCTTCTCTTTTTCTCTATTTCATTCTTCTTTGATGTCT
TACTTTGTCACCACCAAAAGTCACATGTCTACGGAAGCTTGAGAAACTACACTCAGAGACACATAATTCCTCTACAATAT
TTGAAAATGCACAATATGGTACAGAGGAAAAACAGAAAGCTGGAAGTAAAAAGCACTACACTCTCTTTAATCTGACACAT
GCATGTATAATGTTTGGTGGTCAGTGTAAAAATAAATGTGGTGAAAATGAATTTAGGATGGTATATTGTGATGTTTCTAC
ATCGCTTTGCTGCATTAGACAATGTAAGCCTAAGACGTATAAATAA

## Sheet:  e1 cds
>BuBD-112
ATGAAGATCCTTCTCTTTTTCTCTATTTCATTCTTCTTTGATGTCT
>BIBD 112X1
CAGTGGGCTCTAGGTCTGTTGGAAATACTTTGTCACCGTCAAAAGTCACATGTCTACAGAATGGTACAGAGGAAAAACA
>BBD- 112
ATGAAGATCCTTCTCTTTTTCTCTATTTCATTCTTCTTTGATGTCTTCATTCTACCAGTGGGCTCTAGGTCTGTTGGAAA
>bibibd 112
ATGAAGATCCTTCTCTTTTTCTCTATTTCATTCTTCTTTGATGTCTTCATTCTACCAG
>CaBD-112
GATAGCTTCACTGAGGCTCCGGTGACGCTGCCCAGATCCCCACCCTCCGCGCACGAAGAGATGTCGGCGGTTGGGCGCGGCCGAGCCTCGTTCCTTCTGCTGTGCTCGCTTCAGGACTGGCTCTGCCGGCCCCCAGCTCATCTGCCCGCTGACGGCCTCCCTGCCTTCTGCTTCTCCCTCCCA
>CaBD-112
GATAGCTTCACTGAGGCTCCGGTGACGCTGCCCAGATCCCCACCCTCCGCGCACGAAGAGATGTCGTCGGTTGGGCGCGG
CCGAGCCTCGTTCCTTCTGCTGTGCTCGCTTCAGGACTGGCTCTGCCGGCCCCCAGCTCATCTGCCCGCTGACGGCCTCC
CTGCCTTCTGCTTCTCCCTCCCA
>FeBD 112
ATGGAGATCCTTCTTTCTTTCTCTATTTTGTCCTTTGGTATCTTCAGTATACCAGTGGGCTGTGACCAAC
CTGTTACCCCTTCTATGCCATTATCGATGATCATATGTACTAAAAGGTTTGAAAAACTATACTCAGAGAT
ACATAATTCTTCCACAATATCTGAAAAGGCAGAATACAGTACAAAGGAAAACAAAGCAGCTAGAATTAAA
>CBD 112
atgaagatccttctttctttcattattttgtcttttggtgtcttcattccaccagcgggctgtgaccaacctgttaccacttctatgtcaccattgagtaccatatgtagaaaaaagtttgagatactatactcagagaagcaaaattcttccacaatatttgaaaaggcaaattatggcacacacacaaaaaaacaatccagaagtaaa
>EBD-112
>HBD-112
ATGAAATTATTGACAACCATATGTAGACTGAAACTTGAAAAAATGTACTCAAAGACAAATACATCTTCCACAATATTTGAAAAGGCCCGACATGGGACAGAGAAAATCAGCACA
>LBD-112
atgagatattggataatgatgaatgtgttaggatccttatatctagaaacatttttttctcatacttttggagttttttttttttttttcttcacagtgggctctgaccaacctgttagcaatcctgtgccgttatttacaaccatgtgtatatggaagtttgagaaactatcctcaaagacacataactcttccacagtatttgacaagggacgctatgagacagaggaaaggaacacaggtaaaataaaacaagtagaattgtatctttcatattttaatcagtatttgccaactgaaatgaaatttcctaagtatgttctcctccacctcctactcttcacttat
>OcBD-112
ATGAAGATCTTTTTCTTTCCCTCCATGTTTCTCTTCTTTGGTGTCCTCATTCTACCAG
>OVTbd-112
>OBD-112
>YBD-112
ATGAAGATCCTTCTCGTTTTCTCTATTTCATTCTTCTTTGATGTCTT

## Sheet: e2 cds
>BuBD-112
tTACTTTGTCACCACCAAAAGTCACATGTCTACGGAAGCTTGAGAAACTACACTCAGAGACACATAATTCCTCTACAATATTTGAAAATGCACAATATGGTACAGAGGAAAAACAGAAA
>BIBD 112X1
GAAGCTGGAAGTAAAAAGCACTACGCTCTCTTTAATCTGACACATGCATGTATAATGTTTGGTGGTCAGTGTAAAAATAAATGTGGTGAAAACGAATTTAGGATGGTATATTGTGTTGTTTCTACATCGCTTTGCTGCATTAGACAATGTAAGCCTAAGACGTATAAATAA
>BBD-112
AATACTTTGTCACCGTCAAAAGTCACATGTCTACAGAAGCTTGAGAAACTACACTCAGAGACACGTAATTCCTCTACAATAT
TTGAAAATGCACAATATGGTACAGAGGAAAAACAGAAAGCTGGAAGTAAAAAGCACTACGCTCTCTTTAATCTGACACAT
GCATGTATAATGTTTGGTGGTCAGTGTAAAAATAAATGTGGTGAAAACGAATTTAGGATGGTATATTGTGTTGTTTCTAC
ATCGCTTTGCTGCATTAGACAATGTAAGCCTAAGACGTATAAA
>bibibd 112
CAGTGGGCTCTAGGTCTGTTGGAAATACTTTGTCACCGTCAAAAGTCACATGTCTACAGAAGCTTGAGAAACTACACTCAGAGACACGTAATTCCTCTACAATATTTGAAAATGCACAATATGGTACAGAGGAAAAACAGAA
>CaBD-112
GAGGGCTCTGACCAGCCTGTTGGCAATTCTATATCATTATCGAAAATCAAATGTCGACGGAAGTTAGAGAAACTATACTCAGAGACACGTGATTCTTCCACAAGATTTGAAAACATACAGTATGGCACAGAGAAAGAC
>CadBD-112
GAGGGCTCTGACCAGCCTGTTGGCAATTCTATGTCATTATCGAAAATCAAATGTCGACGGAAGTTAGAGAAACTATACT
CAGAGACACGTGATTCTTCCACAAGATTTGAAAACATACAGTATGGCACAGAGAAAGAC
>FeBD 112
GAGCACTATGATGTTTTTGATCCGTGGAAAGCCTGTGTAAAGCTTAATGGTCAATGTAAAAATCAATGTG
GTGAAAATGAATTTAAGATGTCGTACTGTGCAAGACCTGAAACTCTTTGCTGCTTGAAAGAATGCGACCC
TGTTGAG
>CBD 112
gaacactatactgtctttaattggtgggatgcatgcataaaacttggtagtcaatgtaaaaataaatgtggtgaaaaagaatttaagatggcatactgtggaagacctacaactctttgctgcatgaaagaatgtgaccacgttgagttattgaagagatccattcacaaaaagaggacaaatattaac
>EBD-112
>HBD-112
GCCAGAAGTGAAGGGCACCATATCACCTTTAGTAGGTGGAAGTCATGTACAGCGATTGGAGGTCGATGTAAAAATCAATGTGATGATAGTGAATTTAGGATTTCATACTGTGCAAGACCTACAACTCATTGCTGCGTGACAGAATGTGACCCTACGGACCCAAATAATTGGATCCCAAAGGACTCAGTAGGGACTCAAGAATGGTACCCTAAAGACTCACGTCAT
>LBD-112
attacttccagctattttttccttcttccagacagaagtaaagaacatcatgctgtctttaacatgtgggatgcatgtataaagctcagtggtcagtgtaaaagacattgtggtgaagatcaatataggattgcgtattgtgcaagacatacagttgattgctgcatgaaaagatgtaaacctgtggagaag
>OcBD-112
CCAGTGGGCTCTAGACTTCGTTTTACCATCCCTGGTACCATTCCTACAGGATTGACAACAATATGTATTCCAAACCTTCGAATATTAGAAATGAAGGCAACTTCTTCCCCAATATCTAAAAGCAAACAACTTGAGAAAAAAGAATTCAGCACAG
>OVTbd-112
>OBD-112
GGAGCTGGAAGTAAAAAGCACTACGCTCTCTTTAATCTGACACGTGCATGTATAATGTTTGG
TGGTCATTGTAAAAATAAATGTGGTGAAAATGAATTTAGGATGGTATATTGTGATGTTTC
TACATCACTTTGCTGCATTAGACAATGTGAGCCTAAGAAGTATAAA
>YBD-112
ACTTTGTCACCGTCAAAAGTCACATGTCTACGGAAGCTTGAGAAACTACACTCAGAGAC
ACGTAATTCCTCTACAATAATTGAAAATGCACAATATGGTACAGAGGAAAAACAGAAA

## Sheet: e3 cds
>BuBD-112
gCTGGAAGTAAAAAGCACTACGCTCTCTTTAATCTGACACATGCATGTATAATGTTTGG
TGGTCAGTGTAAAAATAAATGTGGTGAAAATGAATTTAGGATGGTATATTGTGATGTTTC
TACATCGCTTTGCTGCATTAGACAATGTAAGCCTAAGACGTATAAA
>bibibd 112
AGAGCTGGAAGTAAAAAGCACTACGCTCTCTTTAATCTGACACATGCATGTATAATGTTTGGTGGTCAGTGTAAAAATAAATGTGGTGAAAATGAATTTAGGATGGTATATTGTGTTGTTTCTACATCGCTTTGCTGCATTAGACAATGTAAGCCTAAGACGTATAAA
>CaBD-112
GCATTTCTTACCGGGATTATTAATTCCATCCATTCTCACTTTCTTTCAGACAAAAGTAAAAGGCACTATGTCCCCCTTAATTGGAGTCTCGCATGTACAATGCTTGGCGGTCAATGCAAAACTACATGCGGTGAAAAAGAATTTAGGATGATAGACTGTAAAAGACCGACGACTATTTGCTGCATGAGAGAGTGTGACCCTAGGACGTAT
>CadBD-112
GCATTTCTTACCGGGATTATTAATTCCATCCATTCTCACTTTCTTTCAGACAAAAGTAAAAGGCACTATGTCCCCCTTAA
TTGGAGTCTCGCATGTACAATGCTTGGTGGTCAATGCAAAACTACATGCGGTGATAAAGAATTTAGGATGATAGACTGTA
AAAGACCGACGACTATTTGCTGCATGAGAGAGTGTGACCCTAGGACGTAT
>YBD-112
gCTGGAAGTAAAAAGCACTACGCTCTCTTTAATCTGACACATGCATGTATAATGTTTGG
TGGTCAGTGTAAAAATAAATGTGGTGAAAATGAATTTAGGATGGTATATTGTGATGTTTC
TACATCGCTTTGCTGCATTAGACAATGTAAGCCTAAGACGTATAAA

## Sheet: protein
>BuBD- 112
MKILLFFSISFFFDVLLCHHQKSHVYGSLRNYTQRHIIPLQYLKMHNMVQRKNRKLEVKSTTLSLI-HMHV-CLVVSVKINVVKMNLGWYIVMFLHRFAALDNVSLRRIN
>BIBD-112-X4
>BBD 112
MKILLFFSISFFFDVFILPVGSRSVGNTLSPSKVTCLQKLEKLHSETRNSSTIFENAQYGTEEKQKAGSKKHYALFNLTH
ACIMFGGQCKNKCGENEFRMVYCVVSTSLCCIRQCKPKTYK
>bibibd 112
MKIHLFFFILLFGVTILPARKRFPHYGSVDMRRECAKGNGRCKTECHISEVRIAYCIRPGSLCCLQKYR
>BrBD 112
MKILLFFSISFFFDVFILPVGSRSVGNTLSPSKVTCLQKLEKLHSETRNSSTIFENAQYGTEEKQKAGSKKHYALFNLTHACIMFGGQCKNKCGENEFRMVYCVVSTSLCCIRQCKPKTYK
>CaBD- 112
MADSFTEAPVTLPRSPPSAHEEMSAVGRGRASFLLLCSLQDWLCRPPAHLPADGLPAFCFSLPEGSDQPVGNSISLSKIKCRRKLEKLYSETRDSSTRFENIQYGTEKDAFLTGIINSIHSHFLSDKSKRHYVPLNWSLACTMLGGQCKTTCGEKEFRMIDCKRPTTICCMRECDPRTY
>CadBD- 112
MADSFTEAPVTLPRSPPSAHEEMSAVGRGRASFLLLCSLQDWLCRPPAHLPADGLPAFCFSLPEGSDQPVGNSISLSKIKCRRKLEKLYSETRDSSTRFENIQYGTEKDAFLTGIINSIHSHFLSDKSKRHYVPLNWSLACTMLGGQCKTTCGEKEFRMIDCKRPTTICCMRECDPRTY
>GBD-112
MKILLFFSISFFFDVFIPPVGSRSVGISVPPSKVPCLLKLEKLYSETRNSSTIFENAQYGTEEKQKAESKKHYALFNLTRACIMFGGHCKNKCGENEFRMVYCDVSTSLCCIRQCKPKKYK
>FeBD 112
MEILLSFSILSFGIFSIPVGCDQPVTPSMPLSMIICTKRFEKLYSEIHNSSTISEKAEYSTKENKAARIKEHYDVFDPWKACVKLNGQCKNQCGENEFKMSYCARPETLCCLKECDPVE
>CBD 112
MKILLSFIILSFGVFIPPAGCDQPVTTSMSPLSTICRKKFEILYSEKQNSSTIFEKANYGTHTKKQSRSKEHYTVFNWWDACIKLGSQCKNKCGEKEFKMAYCGRPTTLCCMKECDHVELLKRSIHKKRTNIN
>EBD-112
>HBD- 112
MKLLTTICRLKLEKMYSKTNTSSTIFEKARHGTEKISTARSEGHHITFSRWKSCTAIGGRCKNQCDDSEFRISYCARPTTHCCVTECDPTDPNNWIPKDSVGTQEWYPKDSRH
>LBD- 112
MRYWIMMNVLGSLYLETFFSHTFGVFFFFFFTVGSDQPVSNPVPLFTTMCIWKFEKLSSKTHNSSTVFDKGRYETEERNTGKIKQVELYLSYFNQYLPTEMKFPKYVLLHLLLFTYITSSYFFLLPDRSKEHHAVFNMWDACIKLSGQCKRHCGEDQYRIAYCARHTVDCCMKRCKPVEK
>OcBD- 112
MKIFFFPSMFLFFGVLILPVGSRLRFTIPGTIPTGLTTICIPNLRILEMKATSSPISKSKQLEKKEFSTANRIQIPTEINWWQACLYIGGQCRPQCGNKEFRLSFCESPKFACCLRECDPNNKV
>OVTbd- 112
MKILLFFSISFFSDVFIPPVSSRSVGNSLTPTKVPCLQKLEKLYSETRNSSTIFENAQYRTKEKQKAESKEHHSIFNLTRACIMFGGHCRNKCGGNEFRMVYCDVSTSLCCIRQCKPKKYK-
>OBD- 112
MKILLFFSISFFFDVLLCHHQKSHVYGSLRNYTQRHIIPLQYLKMHNMVQRKNRKLEVKSTTLSLI
>YBD- 112
MKILLFFSISFFFDVLLCHHQKSHVYGSLRNYTQRHIIPLQYLKMHNMVQRKNRKLEVKSTTLSLI

## Sheet: e1 protein
>BuBD-112
MKILLFFSISFFFDV
>BIBD 112X1
QWALGLLEILCHRQKSHVYRMVQRKNR
>BBD- 112
MKILLFFSISFFFDVFILPVGSRSVG
>bibibd 112
MKILLFFSISFFFDVFILP
>CaBD-112
DSFTEAPVTLPRSPPSAHEEMSAVGRGRASFLLLCSLQDWLCRPPAHLPADGLPAFCFSLP
>CaBD-112
DSFTEAPVTLPRSPPSAHEEMSSVGRGRASFLLLCSLQDWLCRPPAHLPADGLPAFCFSLP
>FeBD 112
MEILLSFSILSFGIFSIPVGCDQPVTPSMPLSMIICTKRFEKLYSEIHNSSTISEKAEYSTKENKAARIK
>CBD 112
MKILLSFIILSFGVFIPPAGCDQPVTTSMSPLSTICRKKFEILYSEKQNSSTIFEKANYGTHTKKQSRSK
>EBD-112
>HBD-112
MKLLTTICRLKLEKMYSKTNTSSTIFEKARHGTEKIST
>LBD-112
MRYWIMMNVLGSLYLETFFSHTFGVFFFFFFTVGSDQPVSNPVPLFTTMCIWKFEKLSSKTHNSSTVFDKGRYETEERNTGKIKQVELYLSYFNQYLPTEMKFPKYVLLHLLLFTY
>OcBD-112
MKIFFFPSMFLFFGVLILP
>OVTbd-112
>OBD-112
>YBD-112
MKILLVFSISFFFDV

## Sheet: e2 protein
>BuBD-112
LLCHHQKSHVYGSLRNYTQRHIIPLQYLKMHNMVQRKNR
>BIBD 112X1
EAGSKKHYALFNLTHACIMFGGQCKNKCGENEFRMVYCVVSTSLCCIRQCKPKTYK
>BBD-112
NTLSPSKVTCLQKLEKLHSETRNSSTIFENAQYGTEEKQKAGSKKHYALFNLTHACIMFGGQCKNKCGENEFRMVYCVVSTSLCCIRQCKPKTYK
>bibibd 112
QWALGLLEILCHRQKSHVYRSLRNYTQRHVIPLQYLKMHNMVQRKNR
>CaBD-112
EGSDQPVGNSISLSKIKCRRKLEKLYSETRDSSTRFENIQYGTEKD
>CadBD-112
EGSDQPVGNSMSLSKIKCRRKLEKLYSETRDSSTRFENIQYGTEKD
>FeBD 112
EHYDVFDPWKACVKLNGQCKNQCGENEFKMSYCARPETLCCLKECDPVE
>CBD 112
EHYTVFNWWDACIKLGSQCKNKCGEKEFKMAYCGRPTTLCCMKECDHVELLKRSIHKKRTNIN
>EBD-112
>HBD-112
ARSEGHHITFSRWKSCTAIGGRCKNQCDDSEFRISYCARPTTHCCVTECDPTDPNNWIPKDSVGTQEWYPKDSRH
>LBD-112
ITSSYFFLLPDRSKEHHAVFNMWDACIKLSGQCKRHCGEDQYRIAYCARHTVDCCMKRCKPVEK
>OcBD-112
PVGSRLRFTIPGTIPTGLTTICIPNLRILEMKATSSPISKSKQLEKKEFST
>OVTbd-112
>OBD-112
GAGSKKHYALFNLTRACIMFGGHCKNKCGENEFRMVYCDVSTSLCCIRQCEPKKYK
>YBD-112
TLSPSKVTCLRKLEKLHSETRNSSTIIENAQYGTEEKQK

## Sheet: e3 protein
>BuBD-112
AGSKKHYALFNLTHACIMFGGQCKNKCGENEFRMVYCDVSTSLCCIRQCKPKTYK
>bibibd 112
RAGSKKHYALFNLTHACIMFGGQCKNKCGENEFRMVYCVVSTSLCCIRQCKPKTYK
>CaBD-112
AFLTGIINSIHSHFLSDKSKRHYVPLNWSLACTMLGGQCKTTCGEKEFRMIDCKRPTTICCMRECDPRTY
>CadBD-112
AFLTGIINSIHSHFLSDKSKRHYVPLNWSLACTMLGGQCKTTCGDKEFRMIDCKRPTTICCMRECDPRTY
>yBD-112
AGSKKHYALFNLTHACIMFGGQCKNKCGENEFRMVYCDVSTSLCCIRQCKPKTYK
