# Supplementary material for: Unusual interplay of contrasting selective pressures on β-defensin genes implicated in male fertility of the Buffalo (Bubalus bubalis)
Source: BMC Evol Biol. 2019 Nov 26;19:214. doi: 10.1186/s12862-019-1535-8 (PMC6878701; doi:10.1186/s12862-019-1535-8)
Supplement: Supplementary file 2 — Additional file 2. Assemblies & novel defensins. CDS & protein sequence data for those BuBDs whose information i.e. the mRNA, CDSs aren’t yet listed in the Genbank alongwith the latest RefSeq assemblies from where the sequences were mined. [file 12862_2019_1535_MOESM2_ESM.xlsx]

## Sheet: Sheet1
	Bubalus bubalis(UOA_WB_1)	Bos taurus(ARS-UCD1.2)	Bos indicus(Bos_indicus_1.0)	Bison bison (Bison_UMD1.0)	Brahman Cattle(UOA_Brahman_1)	Camel bactiranus(Ca_bactrianus_MBC_1.0)	Camel dromedarius(Ca_dromedarius_V1.0)	Felis catus (Felis_catus_9.0)	Canis lupus familiaris (CanFam3.1)	Loxodonta africanus (Loxafr3.0)	Capra aegagrus hircus (ARS1)	Equus caballus (EquCab3.0)	Homo sapiens (GRCh38.p12)	Ovis aries (Oar_v4.0)	Oryctolagus cuniculus (OryCun2.0)	Odocoileus virginianus (Ovir.te_1.0)	Bos grunniens (BosGru_v2.0)
Beta- Defensin
1 like	Novel	Novel	Novel	Novel	Already reported	Already reported	Already reported	Already reported	Already reported	Novel	Novel	Already reported	Already reported	Already reported	Already reported	Novel	Novel
43	Novel	Novel	Novel	Novel	Novel	Novel	Novel	Novel	Already reported	Novel	Novel	Already reported	Novel	Novel	Novel	Already reported	Novel
103	Novel	Already reported	Novel	Novel	Novel	Novel	Novel	Already reported	Already reported	Already reported	Already reported	Already reported	Already reported	Novel	Novel	Already reported	Already reported
104	Novel	Novel	Novel	Novel	Novel	Novel	Novel	Novel	Already reported	Novel	Already reported	Novel	Already reported	Already reported	Novel	Novel	Novel
105	Novel	Already reported	Novel	Novel	Novel	Novel	Novel	Already reported	Already reported	Novel	Novel	Already reported	Already reported	Already reported	Already reported	Already reported	Already reported
107	Novel	Novel	Novel	Novel	Novel	Novel	Novel	Novel	Already reported	Already reported	Novel	Novel	Already reported	Already reported	Novel	Already reported	Already reported
109	Novel	Novel	Novel	Novel	Novel	Novel	Novel	Novel	Already reported	Novel	Novel	Novel	Already reported	Already reported	Novel	Novel	Novel
110	Already reported	Already reported	Already reported	Already reported	Already reported	Already reported	Already reported	Novel	Already reported	Already reported	Novel	Novel	Already reported	Already reported	Already reported	Already reported	Already reported
112	Novel	Already reported	Already reported	Already reported	Already reported	Already reported	Novel	Already reported	Already reported	Already reported	Already reported	Novel	Already reported	Already reported	Novel	Already reported	Already reported
113	Already reported	Already reported	Novel	Novel	Novel	Novel	Novel	Already reported	Already reported	Already reported	Novel	Already reported	Already reported	Already reported	Already reported	Novel	Novel
114	Already reported	Already reported	Already reported	Novel	Already reported	Novel	Novel	Already reported	Already reported	Already reported	Already reported	Already reported	Already reported	Already reported	Already reported	Already reported	Novel
115	Already reported	Already reported	Already reported	Novel	Already reported	Novel	Novel	Novel	Already reported(psudo)	Novel	Already reported	Already reported	Already reported	Already reported	Novel	Novel	Novel
116	Already reported	Already reported	Already reported	Already reported	Already reported	Novel	Novel	Already reported	Already reported	Already reported	Already reported	Already reported	Already reported	Already reported	Novel	Already reported	Already reported
118	Novel	Already reported	Novel	Novel	Novel	Novel	Novel	Novel	Already reported	Already reported	Already reported	Already reported	Already reported	Already reported	Already reported	Novel	Already reported
119	Already reported	Already reported	Already reported	Already reported	Already reported	Already reported	Already reported	Already reported	Already reported	Already reported	Already reported	Already reported	Already reported	Already reported	Already reported	Already reported	Already reported
121	Already reported	Already reported	Already reported	Already reported	Already reported	Novel	Novel	Already reported	Already reported	Already reported	Already reported	Already reported	Already reported	Already reported	Novel	Already reported	Already reported
122	Novel	Already reported	Novel	Novel	Novel	Novel	Novel	Already reported	Already reported	Novel	Novel	Novel	Already reported(psudo)	Already reported	Novel	Novel	Novel
123	Already reported	Already reported	Novel	Already reported	Novel	Novel	Novel	Already reported	Already reported	Already reported	Already reported	Already reported	Already reported	Novel	Already reported	Already reported	Already reported
124	Already reported	Already reported	Already reported	Novel	Already reported	Novel	Novel	Already reported	Already reported	Already reported	Already reported	Already reported	Already reported	Already reported	Already reported	Already reported	Novel
125	Already reported	Already reported	Novel	Novel	Novel	Novel	Novel	Already reported	Already reported	Novel	Already reported	Novel	Already reported	Already reported	Already reported	Novel	Novel
126	Novel	Already reported	Novel	Novel	Novel	Novel	Novel	Novel	Already reported	Novel	Already reported	Already reported	Already reported	Already reported	Novel	Novel	Novel
127	Already reported	Already reported	Novel	Novel	Novel	Novel	Novel	Already reported	Already reported	Already reported	Already reported	Already reported	Already reported	Already reported	Already reported	Already reported	Already reported
128	Novel	Novel	Novel	Novel	Novel	Novel	Novel	Already reported	Already reported	Already reported	Novel	Already reported	Already reported	Already reported	Already reported	Already reported	Novel
129	Already reported	Already reported	Already reported	Already reported	Already reported	Novel	Novel	Already reported	Already reported	Already reported	Already reported	Already reported	Already reported	Already reported	Already reported	Already reported	Already reported
130	Novel	Novel	Novel	Novel	Novel	Novel	Novel	Novel	Already reported	Novel	Novel	Novel	Already reported	Already reported	Novel	Novel	Novel
132	Novel	Already reported	Already reported	Already reported	Novel	Novel	Novel	Already reported	Already reported	Novel	Already reported	Novel	Already reported	Already reported	Novel	Already reported	Already reported
133	Already reported	Already reported	Novel	Novel	Already reported	Novel	Novel	Already reported	Already reported(psudo)	Already reported	Already reported	Already reported	Already reported	Novel	Already reported	Already reported	Novel
134	Already reported	Already reported	Already reported	Already reported	Already reported	Novel	Novel	Already reported	Already reported	Already reported	Novel	Already reported	Already reported	Already reported	Already reported	Already reported	Already reported
136	Already reported	Already reported	Already reported	Novel	Already reported	Novel	Novel	Already reported	Already reported	Already reported	Already reported	Already reported	Already reported	Already reported	Already reported	Already reported	Novel
15	Novel	Novel	Novel	Novel	Novel	Novel	Novel	Novel	Novel	Novel	Already reported	Novel	Novel	Novel	Novel	Novel	Novel
Novel	15	8	18	21	17	26	27	10	1	12	11	10	2	5	14	11	16
Already reported	15	22	12	9	13	4	3	20	29	18	19	20	28	25	16	19	14
Total	30	30	30	30	30	30	30	30	30	30	30	30	30	30	30	30	30
